# Supplementary material for: Ancient duplication, coevolution, and selection at the MHC class IIA and IIB genes of birds
Source: Front Immunol. 2023 Oct 27;14:1250824. doi: 10.3389/fimmu.2023.1250824 (PMC10641522; doi:10.3389/fimmu.2023.1250824)
Supplement: Appendix 3 — Consensus Bayesian topologies for the upstream region (90 nt) of MHC class IIA and IIB exon 3 in Palaeognathae and 17 orders of non-passerine Neognathae birds. [file DataSheet_3.zip]

Archive with 9 entries (8 files):
- Appendix 4/
- Appendix 4/DAA1 exon 2.fasta
- Appendix 4/DAA1 exon 3.fasta
- Appendix 4/DAA2 exon 2.fasta
- Appendix 4/DAA2 exon 3.fasta
- Appendix 4/DAB1 exon 2.fasta
- Appendix 4/DAB1 exon 3.fasta
- Appendix 4/DAB2 exon 2.fasta
- Appendix 4/DAB2 exon 3.fasta
