# Supplementary material for: Ancient duplication, coevolution, and selection at the MHC class IIA and IIB genes of birds
Source: Front Immunol. 2023 Oct 27;14:1250824. doi: 10.3389/fimmu.2023.1250824 (PMC10641522; doi:10.3389/fimmu.2023.1250824)
Supplement: Appendix 3 — Consensus Bayesian topologies for the upstream region (90 nt) of MHC class IIA and IIB exon 3 in Palaeognathae and 17 orders of non-passerine Neognathae birds. [file DataSheet_3.zip › Appendix 4/DAA1 exon 2.fasta]

>DAA1_Archilochus_colubris_JALBCY010000034.1:191987-192241 Archilochus colubris isolate gmoney_hbird ACW_scaffold_022045418.1, whole genome shotgun sequence
GAGAACAAGATGATCCAGGTTGACTTCTACCAGCGGGATGAGAAGAGTGGGGTGGAGGGGGGTCAGTTCATGTTCGACTTCGACGGGGACGAGATTTTGCACGTGGACCTGGAGAAGCAGGAGACGGTCTGGAGGCTTCCCGAGTTCGGGACCTTCGCGAGCTTCAAGGCTCAGGGAGCTCTGCAGAACATGGACGTCATGAAACAGAACTTGGAGATCATGATGAAAAGGTCCAACCACTCCCACGGAACCAGC
>DAA1_Calypte_anna_NW_007619512.1:35-289 Calypte anna isolate BGI_N300 unplaced genomic scaffold, ASM69908v1 scaffold433
GAGAACAAGATGATCCAGGTTGACTTCTACCAGCGGGATGAGAAGAGTGGGGTGGAGGGGGGTCAGTTCATGTTCGACTTCGACGGGGACGAGATTTTGCACGTGGACCTGGAGAAGCAGGAGACGGTCTGGAGGCTTCCCGAGTTCGGGACCTTCGCGAGCTTCAAGGCTCAGGGAGCTCTGCAGAACATGGACGTCATGAAACAGAACTTGGAGATCATGATGAAAAGGTCCAACCACTCCCACGGAACCAGC
>DAA1_Nyctibius_bracteatus_VWZB01003346.1:48713-48967 Nyctibius bracteatus isolate B10K-CU-031-10 scaffold_3331, whole genome shotgun sequence
AAGAACAAGATCCACCACGCTGAGTTCCAGCAGAGGGTTGAGCCGTCACAGCAGGAGGATGGGGAGTTCCAGCAGGCATTCAATGCTGACGAGATGTTCCACGTGGACCTGCAGAAGCAGGAGACCGTCTGGCGCCTGCCTGAGTTTGGGAGGTTCGCCAGCTTCGAGGCGCAGGGAGCTCTGCAGAACAGCGCCGCGGGCAAGTGGTGGCTGAATGTGCTGGCGCAGCACTCCAACGTCTCCCAGAGCCATTTT
>DAA1_Nyctibius_grandis_JABXNV010000005.1:781136573-78136827 Nyctibius grandis isolate bNycGra1 chromosome Z, whole genome shotgun sequence
ACGAACAGGATCCACCACGCTGAGTTCCAGCAGCGGGTTGGGCCGTCGCAGCAGGAGGATGGGGAGTTCCAGCAGGCGTTCAATGCCGACGAGATGTTCCACGTGGACCTGCAGAAGCAGGAGACCGTCTGGCGCCTGCCCGAGTTCGGGAGGTTCGCCAGCTTCGAGGCGCAGGGAGCTCTGCAGAACAGCGCTGCGGGCAAGTGGTGGCTGAACGTGCTGGCGCAGCACTCCAACGTCTCTCAGAGCCATTTT
>DAA1_Phaethornis_superciliosus_JAJQWJ010000059.1:16389-16649 Phaethornis superciliosus isolate PSU5 manual_scaffold_59, whole genome shotgun sequence
GAGAACAAACTGGTCCAGGTTGACTCCTACCAGCGGGCTGAGGGGCGGCAGGAGGAGGAGGAGGGGGGGCAGTTTCTGTTCGACTTCGACGAAATTTTCCACGTGGATCTGGAGAAGAAAGAAACCGTCTGGCGCCTGCCCGAGTTCGGGACCTACGCGAGTTTCCAGGCGCAGGGAGCTCTGCAGAACATGGTGGTGATGAAACAGAACCTGGACATCATGATGAAAAGGTCCAACCGCTCCCAGGGAACCATC
>DAA1_Steatornis_caripensis_VZSC01018500.1:2123-2377 Steatornis caripensis isolate OUT-0004 scaffold9567, whole genome shotgun sequence
GGGAACACGATCGTCCAGAGTGAAATCTACCAGCAGGATGAGAGGCGGCAGCAGGAGGACGGCCAGTTCATGTTCGATTTCGACGGGGACGAGATCTTCCACGTGGACCTGCAGAAGACAGAGACCGTCTGGCGCCTGCCCGATTTTGCGAAATTCGCCAGCTTCGAGGCACAGGGAGCCCTGCAGAACATGGCTGTAGCCAAACAGAACTTGAAGAACATGATGCAAAATTCCAACCGCTCACAGGCAACCATC
>DAA1_Arenaria_interpres_VXAK01021168.1:2766-3020 Arenaria interpres isolate B10K-DU-005-73 scaffold18478, whole genome shotgun sequence
GGGAATGTGATGATCCAGACCGACATGTACCAGCAGGATGAGAGGCTGCAGCAGGAGGGTGGTGAGTTCATGTTTGATTTCGATGGGGACGAGATCTTCCACGTGGACCTGCAGAAGACAGAGACCGTCTGGCGTCTGCCTGAGTTCGGGAACTTCGCTAGCGTTGAGGCACAGGGAGCGCTGCAGAACATAGCTGCAGACAAACAGAACCTGGAGAACTCAATGAAAAGGTCCAACCGCTCACTGGCCACCATC
>DAA1_Burhinus_oedicnemus_VFFE01007852.1:163895-164149 Burhinus oedicnemus isolate B10M00005 jcf7180000882921, whole genome shotgun sequence
GGGAACAGGATCCACCAAGCTGAGTTCCAGCAGCGGGTTGAGCCACTGCAGCAGGAGGATGGGGAATTCCTGCAGATGTTCAATGCTGACGAGGTCTTCCACGTGGACCTGCAGAAGCAGGAGACCGTCTGGCGCCTGCCCGAGTTTGGGAGCTTCACCGCATTCGAGGCGCAGGGAGCTCTGCAGAACGCGGCTACAAGCAAGCACAACTTGGAGCTGATGATGGAAAGGTCCAACCGCTCGCAGGGAACCATC
>DAA1_Calidris_pugnax_NW_015091224.1:15042-15296 Calidris pugnax isolate Ruff unplaced genomic scaffold, ASM143184v1 scaffold528
AGGAACACGATCCACCAGTTTGAGTTCCAGCAGCGGATCGAGGCACCGCAGCAGGAGAATGGGGAATACCAGCAGTCCTTCAACGCTGATGAGGTCTTCCACGTGGACCTGCAGAAGCAGGAGACCATCTGGCGCCTGCCCGAGTTCGGGAGCTTTACCGCCTTCGAGGCCCAGGGAGCGCTGCAGAACGCGGCCACGGCCAAACACAACCTGGAGCTCATGATAGAAAGGTCCAACCGCTCGCAGGCCACCATC
>DAA1_Calidris_pygmaea_QJSC01018020.1:825-1079 Calidris pygmaea strain Meinypilgyno scaf_5298, whole genome shotgun sequence
GGGAACACCATCCACCAAGCTGAGTTCCAGCAGCGGATCGAGGCACCGCAGCAGGAGAATGGGGAATACCAGCAGTCCTTCAACGCTGATGAGGTCTTCCACGTGGACCTGCAGAAGACAGAGACCGTCTGGCGCCTGCCTGAGTTCGGGAACTTTTCTAGCTTTGAGGCCCAGGGAGCGCTGCAGAACGCGGCCACAGACAAACACAACCTGGAGCTCATGATGCAAAGGTCCAACCGCTCACTGGGCACCATC
>DAA1_Charadrius_alexandrinus_VUYV01001209.1:22092-22346 Charadrius alexandrinus isolate SYSb1531 scaffold1400, whole genome shotgun sequence
GGGAATGAGTTGATCGAGATGGTCTTCTACCAGCGGCATGAGAGGCTGCAGCAGGAGGGCGGCGAGTTCATGTTTGATTTCGACGGGGACGAGATCTTCCACGTGGACCTGCAGAAGACAGAGACTGTCTGGCGCCTGCCCGAGTTCGGGAACTTCGCCTCCTTCGAGGCGCAGGGAGCGCTGCAGACCATGGCTGTAATGAAAAACAACTTGGAGGTGTCAATCAAAGATTCCAACCGCTCGCAGGGAGCCATT
>DAA1_Chionis_minor_VZSF01007308.1:2417-2671 Chionis minor isolate B10K-UC-030-51 scaffold2018, whole genome shotgun sequence
GGGCACGTGATACTCCAGGCTGAATTTTACCAGCGGGATGAGAGGCTGCAGCAGGAGGGCGGCGCGTTCATGTTTGATTTCGACGGGGACGAGATCTTCCATGTGGACCTGCAGAAGACAGAGACCGTCTGGCGCCTGCCCGAGTTTGGGGAGTTCGCTGGCTTCGAGGCACAGGGAGCTCTGCAGAACATGGCTGTAGAGAAACAGAACTTGGAGATCATGATGAAAAATTCCAACCGCTCGCAGGCAACCATC
>DAA1_Chroicocephalus_maculipennis_VYZF01005298.1:308-562 Chroicocephalus maculipennis isolate B10K-DU-021-33 scaffold_5280, whole genome shotgun sequence
ATGAACACGATCCACCAAGCTGAGTTCCAGCAGCGGATGGAGCAACTGCAGCAGGAGGATGGGGAATACCTGGCGGGGTTCAATGCTGATGAGGTGTTCCACGTGGACCTGCAGAAGCAGGAGACCATCTGGCGTCTGCCCGAGTTCAGCAGCTACACCTTCTTCGAGGTGCAGGGAGCCCTGCAGAACGCGGCTACAAACAAACACAACTTGGAGGTCTTGATGGAAATGTACAACCGCTCGCAGGAAACCATC
>DAA1_Glareola_pratincola_VWPO01006430.1:2575-2829 Glareola pratincola isolate B10K-CU-031-08 scaffold_6418, whole genome shotgun sequence
GGGAATGTATTGATCCAGAATGACATGTACCAGCGGGATGAGAGGCTGCAGAAGGATAGAGCCGAGTTCCTGTTTGATTTCGATGGGGATGAGATCTTCCACGTGGACCTAGAGAAGACAGAGACCATCTGGCGCCTGCCCGAGTTTGGGAACTTCGCTTCCTTCGAGGCACAGGGAGCCCTGCAGAACAGAGCTGTAATGAAACAGAACTTGGAGAACTCTATGAAAAGGTCCAACCGTTCGCAGGCAACCATC
>DAA1_Ibidorhyncha_struthersii_VZSZ01006442.1:3703-3957 Ibidorhyncha struthersii isolate B10K-DU-030-25 scaffold6808, whole genome shotgun sequence
GGGAACGTGTTGATCCAGGCTGAGTTCTACCAGCGGGATGAGAGGCTGCAGCAGGAGGGCGGCTCATTCATGTTTGAGTTTGACGGGGACGAGATCTTCCATGTGGACCTGCAGAAGGCAGAGACCATCTGGCGCCTGCCTGAGTTCGGGAACTTCGCCACCTTCGAGGCGCAGGGCGCGCTGCAGAACATAGCTATAGATAAACACAACTTGGAGAACTTAATCAAACGTTCCAACCGCTCGCAGGGAGCCATC
>DAA1_Jacana_jacana_VZTM01036511.1:4661-4915 Jacana jacana isolate B10K-DU-002-59 scaffold9940, whole genome shotgun sequence
GGGAACATGTTTATGCAGACTGGCCTGTACCAGCGGGATGAGAGGCTGCAGCAGGAGGGCGGCGAGTTCATGTTTGATTTCGATGGGGATGAGATACTGCACGTGGACCTGGAGAAGACAGAGACCGTTTGGCGCCTGCCCGAGTTTGGGAACTTCGCTAGCTTTGAGGCCCAGGGAGCACTACAGAACATGGCTGTACTCAAACAGAACCTGGAGATCTTGATGAAAAGGTCCAACCGCTCACAGGCCACCATC
>DAA1_Pluvialis_apricaria_JAGGDV010000032.1:248826-249080 Pluvialis apricaria isolate bPluApr1 chromosome 30, whole genome shotgun sequence
GGAAACATGATCATCCAGAGTGAGTTCTACCAGCGGCATGAGAGGCTGCAGCAGGAGGGCGGCGAGTTCATGTTTGATTTCAATGGGGATGAGATCTTCCACGTGGACCTGCAGAAGGCAGAGACCATCTGGCGCCTGCCCGAGTTTGGGAACTTCGCTGCCTTCGAGGCGCAGGGAGCGCTGCAGAACATAGCTACAGACAAACACAACTTGGAGAACTCAATCAAATGTACCAACCGCTCGCAGGGAGCCATC
>DAA1_Pluvianellus_socialis_VZTS01009148.1:4011-4265 Pluvianellus socialis isolate B10K-DU-012-14 scaffold13460, whole genome shotgun sequence
GGGAACGTGATAATCCAGGCTGAATTTTACCAGCGGGATGAGAGGCTGCAGCAGGAGGGCGGCGCGTTCATGTTTGATTTCGACGGGGACGAGATCTTCCATGTGGACCTGCAGAAGACAGAGACCGTCTGGCGCCTGCCCGAGTTTGGGGAGTTCGCTACCTTCGAGGCACAGGGAGCTCTCCAGAACATAGCTGTAGACAAACAGAACTTGGCAAACTCAATGAAAAGATCCAACCGCTCGCAGGCAACCATC
>DAA1_Rhinoptilus_africanus_VXBO01012270.1:9582-9836 Rhinoptilus africanus isolate B10K-DU-002-36 scaffold3699, whole genome shotgun sequence
GGGAACGTATTGATACAGGATGACTGGTACCAGCGGGATGAGAGGCTGCAGCAGGAGGGCGGCGAGTTCATGTTTGATTTCGATGGGGACGAGATATTCCACGTGGACCTGCAGAAGACAGAGACCGTCTGGCGCCTGCCCGAGTTCGGGAACTTCGCCTCCTTTGAGGCGCAGGGAGCCCTGCAGAACATAGCTACAGCCAAACACAACTTGGAGGTCCTGATGAAAATGTCCAACCGCTCGCAGGCAACCATC
>DAA1_Stercorarius_parasiticus_VWZL01004735.1:12338-12592 Stercorarius parasiticus isolate B10K-DU-001-20 scaffold2997, whole genome shotgun sequence
GGGAACACGATCCACCAAGCTGAGTTCCAGCAGCGGATTGAGCCGCTGCAGCAGGAGGATGGGGAATTCCTGGAGACGTTCAACGCTGATGAGGTATTCCACGTGGACCTGGAGAAGCAGGAAACCGTCTGGCGCCTGCCCGAGTTCAGCAGCTTCACCTTCTTCGAGGCGCAAGGAGCCCTGCAGAACGCGGCTATAGGCAAACAGAACTTGGAGATCATGATGAAAAGGTCCAACCGCTCGCAGGCAACCATC
>DAA1_Actenoides_hombroni_WUAM01000431.1:60983618-60983872 Actenoides hombroni isolate 3441YUFN42 431, whole genome shotgun sequence
GGGAACACCTTGATCCAGGCTGATTTCTACCAGCGCAATGAGCAGACGCGTCAGGAGGGCGGCGAGTTCATGTTCGATTTCGATGGGGACGAGATCTTCCACGTGGACCTGGAGAAGCAGGAGACGATCTGGCGCCTGCCCGAGTTCGGGGAGTTCACCAGCTTCGAGGCGCAGGGAGCTCTGCAGAACATGGCTGTAATCAAATTCAACTTGCAGGTCTCACTGAAAAGATCCAACTACTCCAAGGCAACCGTC
>DAA1_Ceyx_melanurus_JANHGL010114786.1:3084-3338 Ceyx melanurus isolate 26BR11BSXK 114786, whole genome shotgun sequence
GGGCACACCTTGACCCAGGCTGAATTCTACCAGAGGAATGAGCAGATGCAGCAGGAGGGTGGCGAATTCATGTTCGATTTCGACGGCGACGAGATCTTCCACGTGGACCTGGAAAAGCAGGAGACCATCTGGCGCCTGCAGGAGTTTGGGGAGTTCACCAGCTTCGAGGCACAGGGAGCCCTGCAGAACATGGCTATAGACAAACGCAACCTGGAGATCTCCATGAAAAGATCCAACTACTCCAAGGCGACCGTC
>DAA1_Corythornis_vintsioides_JAOEGS010121811.1:509-763 Corythornis vintsioides isolate MG7ISKC98Q 121811, whole genome shotgun sequence
GGGCACACCTTGATGCAGGCTGAATTCTACCAGAAGAATGAGCAGACGCAGCAGGAGGGCGGTGAGTTCATGTTCGATTTCGACGGGGACGAGATCTTCCACGTGGACCTGGAAAAGCAGGAGACCATCTGGCGCCTGCAGGAGTTCGGGGAGTTCACCAGCTTCGAGGCACAGGGAGCCCTGCAGAACATGGCTATAGACAAACGCAACCTGGAGATCACCATGGAAAGATCCAACTACTCCAAGGCGCCCGTC
>DAA1_Todiramphus_chloris_JANVCC010010221.1:5506-5252 Todiramphus chloris collaris isolate FMNH_358326 93968, whole genome shotgun sequence
GGGAACACCTTGATCCAGGCTGAATTCTACCAGCGGAATGAGGAGACGCATCAGGAGGGTGGCGAGTTCATGTTCGATTTTGATGGGGACGAGATCTTCCACGTGGACCTGGAGAAGCAGGAGACGATCTGGCGCCTGCCCGAGTTCGGGGAGTTCACCAGCTTCGAGGCCCAGGGAGCTCTGCAGAACATGGTTGTAAACAAATTCAACTTGCAGCTCTTACAGAAAAGATCCAACTACTCCAAGGCAACCATC
>DAA1_Todiramphus_saurophagus_JANIMW010216362.1:237-491 Todiramphus saurophagus isolate IRGN 2T7VB64F69 216362, whole genome shotgun sequence
GGGAACACCTTGATCCAGGCTGAATTCTACCAGCGGAACGAGGAGATGCATCAGGAGGGCGGCGAGTTCATGTTCGATTTCGATGGGGACGAGATCTTCCACGTGGACCTGGAGAAGCAGGAGACAATCTGGCGCCTGCCTGAGTTCGGGGAGTTCACCAGCTTTGAGGCCCAGGGAGCTCTGCAGAACATGGTTGTAAACAAATTCAACTTGCAGCTCTTACAGAAAAGATCCAACTACTCCAAGGCAACCATC
>DAA1_Falco_naumanni_NW_024427353.1:52878-53132 Falco naumanni isolate bFalNau1 chromosome 24 unlocalized genomic scaffold, bFalNau1.pat SUPER_24_unloc_1
CGCGACACCATCATCCAGAGCGAGTTCTACCAGCGCAACGAGCGGCTGCGGCGGGAGGCCAGCGAGTTCCTCTTCGACTTCAACGGGGACGAGATCTTCCACGTGGACCTGGGCAGGACGGAGACCGTGTGGCGCCTGCCCGCCTTCAGCACCTACGCCAGCTTCGAGGCGCAGGGCGCGCTGCAGAACATGGCCATCAACAAGCAGAACCTGGAGCACTCCATGAAAAGATTCAACCGCTCGCAGGCCACCATC
>DAA1_Falco_peregrinus_NW_004930010.1:18302-18556 Falco peregrinus unplaced genomic scaffold, F_peregrinus_v1.0 scaffold424_1
CGCGACACCATCATCCAGAGCGAGTTCTACCAGCGCAACGAGCGGCTGCGGCAGGAGGACAGCGAGTTCCTCTTCGATTTCAACGGCGACGAGATTTTCCACGTGGACCTGGGCAGGACGGAGACCGTGTGGCGCCTGCCCTCCTTCAGCACCTACGCCAGCTTCGAGGCGCAGGGCGCCCTGCAGAACATGGCCATCAACAAGCAGAACCTGGAGTACTGCATCAAACGCTTCAACCGCTCGCAGGCCACCATC
>DAA1_Otis_tarda_JAPMTP010000017.1:945250-945504 Otis tarda isolate OTA-swuaves1 chromosome 16, whole genome shotgun sequence
AGGCACACCGTTTGCCACGCCGAGTTCCAGCATCGGATCGAGCCGTCGCAGGAGGAGGGCGGCGAGTTCATGCTTGGTTTCGGTGAGAACGAGATCTTCCACGTGGACCTGCAGAAGAGAGAGACCGTCTGGCGTTTGAAAGAGTTTGCCAACTTCGCCACCTTCGAGGCGCAGGGAGCTCTGCAGAACGCGGCTGTGGGAAAGCAGAATTTGGAGATCATGATGGAAAGGTCCAACCGCTCGCAAGGAACCATC
>DAA1_Casuarius_casuarius_PTFA01000733.1:11274-11528 Casuarius casuarius isolate B32419 scaffold_732, whole genome shotgun sequence
GGGACGGTGACGCATCAGGCTGAGTTCCAGTGGCGGCTTGAGCCTTCGCAGCAAGAAGGTGCCGAGTTCCTGCACGACTTCAACGCGGACGAGGAGTTCCACGTGGACCTGCAGAAGGAGGAGACCATCTGGCGCCTGCCTGAGTTCGCCACCTTCGCCAGCTTTGAGGCCCAGGGAGCTCTGCAGAACTATGCCGCCGGGAAGCACAACCTGGAGATCACGATGAGGCTTTTCAACTACTCGCAGACCCGCTTC
>DAA1_Eudromia_elegans_PTEX01000507.1:82044-82298 Eudromia elegans isolate 44215 scaffold_506, whole genome shotgun sequence
GGGAATGTGCTGCTCCAGGTTGACTTATACCAGCGGGCAGAGACGCTGCAGCAGGAGGAAGGGCAGTTCATGTTCGACTTCGATGGGGATGAGATCTTCCATGTGGATATGAAGGCGGCGGAGACCCTCTGGCGCCTGCCCGAGTTCGGCGAGTTCGCCAACTTCGAGGCCCAGGGAGCTCTGCAGAACATGGCTGTAATGAAACACAACATGGAGAACTGGCTACGGCGATCCAACCGCTCTCAGGGCATGATC
>DAA1_Nothoprocta_pentlandii_VZSG01001636.1:27563-27817 Nothoprocta pentlandii isolate B10K-MSB-04 scaffold_1632, whole genome shotgun sequence
GGGAATGTGATGCTCCAGGTTGACTTGTACCAGCGGTGTGAGACGCTGCAGCAGGAGGGCGGGCAGTACCTGTTCAGCTTCAATGGGGACGAGATGTTCCACGTGGACCTGCAGAAGATGGAGACCCGCTGGCGCCTCCCCGAGTTCGGGCAGTTCACCAGCTTCAAGGCCCAGGCAGCCGTGCAGCACATGGCCGCCGAAAAGCAGCACATGGAGCTCTTGATGCTGAGGGCCAACTGCTCCCAGGGGACCATC
>DAA1_Mesembrinibis_cayennensis_VXAT01017927.1:469-723 Mesembrinibis cayennensis isolate B10K-DU-001-44 scaffold18112, whole genome shotgun sequence
GGCAACGCGATAATCCAGACTGACTTCTCCCAGCGGGATGAGAGGCTGCAGCAGGAGGGCGGCCAGTTCATGTTTGATTTCGATGGGGACGAGATCTTCCACGTGGACCTGCAGAAGCAGGAGACGATCTGGCGCCTGCCCGAGTTCGGGAACTTCGCCTCCTTCGAGGCACAGCAAGCGCTGCAGAACATTGCTATAGGCAAACAGAGCTTGGAGATCATGATTAAAAGGTCCAACCGCTCGCAGGCAACCATC
>DAA1_Nycticorax_nycticorax_JAKFQP010001261.1:11303-11554 Nycticorax nycticorax strain Nhe1 scaffold_1289, whole genome shotgun sequence
GGGCACGTGATCCACCAGGCTGAGTTC---CAGCAGCAGGTTCCATCGCAGCAGGAGGATGGCCAGTTCATGTTTGATTTCGACGGGGACGAAATCTTCCATGTGGATCTGCAGAAGACAGAGACCGTGTGGCGCCTGCCCGAGTTCGGGAACTTCGCCACCTTCGAGGCACAGCAAGCGCTGCAGAACAGCATCGTGGGCAAGCAGTGGCTGAACTCCCTGGAGAAGTGGTCCAACATCTCTCAGAGCCCTTTT
>DAA1_Bucco_capensis_VWZO01005362.1:4807-5061 Bucco capensis isolate B10K-DU-001-16 scaffold8115, whole genome shotgun sequence
GGGAATGTCATCATCCAGTTTGAGTTCTACCAGCGGGTTGAGAGGCTGCAGCAGGAGGGTGGCCAGTTCATGTTTGATTTTGATGGGGACGAGATCTTCCATGTGGACCTGCAGAAGACAGAGACCATCTGGCGCCTGCCCGAGTTCGGGGACTTCTCCACCTTTGAGGCTCAGGGAGCTCTGCAGAACATGGCTGTAGACAAACACAACTTGGAGATCTCTATGGAAGTGTCCAACCGCTCACAGGCAGACATT
>DAA1_Oceanodroma_leucorhoa_MN061400.1:802-1056 Oceanodroma leucorhoa isolate 7901-10880 MHC class II antigen alpha chain (MhcOcle-DBA) gene, partial cds
GGGAACACAATCCGCCAAGCCGAGTTCCAGCAGCGGATTGAGGCATTGCAGCAGGAGGACGGGGAGTTCCAGATGATGTTCAACGCTGACGAGGTCTTCCACGTGGACCTGCAGAAGCAGGAGACCGTCTGGCGCCTGCCCGAGTTCGGGACCTTCACCAGCTTCGAGGCGCAGGGAGCGCTGCAGAACATGGCTGTAGGCAAACAGAATTTGGAGATCATGATGAAAAGGTCCAACCGCTCGCAGGCAACCATC
>DAA1_Puffinus_mauretanicus_JAJKFH010001831.1:4368-4622 Puffinus mauretanicus isolate G18SaCella scf7180000016044, whole genome shotgun sequence
GGGAACACGATTCACCAAGCTGAGTTCCAGCAGCGGATTGAGCCATTGCAGCAGGAGGACGGGGAGTTCCTGCAGGCATTCAACGCTGACGAGATCTTGCACGTGGACCTGCAGAAGCAGGAGACGGTCTGGCGCCTGCCTGAGTTCGGGAGCTTCGCCGGCTTCGAGGCGCAGGGAGCGCTGCAGAACATGGCTACAGACAAACACAACCTGGAGCTCTTGATGAAAAGGTCCAACCGCTCGCAGGCAACCATC
>DAA1_Thalassarche_chlororhynchos_VZTW01050345.1:11142-11396 Thalassarche chlororhynchos isolate B10K-DU-029-24 scaffold2094, whole genome shotgun sequence
GGGAACATGATCCAGCAAGCTGAGTTCCAGCAGCGGATTGAGCCATTGCAGCAGGAGGACGGGGAGTACCAGCAGGTGTTCAACACTGATGAGATCTTCCACGTGGACCTGCAGAAGCAGGAGACTGTCTGGCGCCTGCCCGAGTTCGGGACCTTCGCCAGCTTTGAGGCACAGGGAGCGCTGCAGAACAGCATCGTGGACAAGCAGTGGCTGAACTTCCTGGCGAAGCACTCCAACGTCTCCCAGAGCCCTTTT
>DAA1_Amazona_autumnalis_JANDJX010007366.1:1043-1297 Amazona autumnalis isolate IRGN HJ6MFZFI5Z 7366, whole genome shotgun sequence
GGGAACATGATCCTGCAGTCGGAGTTCAACCAGCGGGATGAGAGCAAGGAGCACGAAGGCAACGAGTTCATGTTCGACTTTGACGGCGACGAGATCTTCCACGTGGATCTGGACCGCAAGGAGACCGTGTGGCGCCTGGAGGAGTTCGGGAAGTTCGCCAGCTTCAAGGCGCAGGGAGCTCTGCAGAACATGGCCATCGGGAAGCAGAACCTGGAGACCTCCATCTCCAACTTCAACAAATCCCAGGCGACCATC
>DAA1_Anodorhynchus_hyacinthinus_WOUG02117075.1:407-661 Anodorhynchus hyacinthinus isolate LEKZKR9XQ3 117075, whole genome shotgun sequence
GGGCACATAATCACGCAGTCGGAGTTCTCCCAGCGGGATGAGAGCAAGCAGCTGGAGGTCAGCGAGTTCATGTTCGACTTCGACGGCGACGAGATCTTCCACGTGGATCTGGACAACAAGGAGACCGTGTGGCGCCAGGAGGAGTTCGGGAAGTTCGCCAGCTTCAAGGCCCAGGGAGCTCTGCAGAACATGGCCATCGGGAAGCAGAACCTGGAGACCTCCATCTCCAACAACAACAAATCCCGGGCGACCATC
>DAA1_Ara_ararauna_JAAAKF010043001.1:3008246-3008500 Ara ararauna isolate MTNHZMC1CF 43001, whole genome shotgun sequence
GGGCACATAATCACGCAGTCGGAGTTCTCCCAGCGGGATGAGAACAAGCAGCTGGAGGTCAGCGAGTTCATGTTCGACTTCGACGGCGACGAGATCTTCCACGTGGATCTGGACAACAAGGAGACCGTGTGGCGCCTGGAGGAGTTCGGGAAGTTCGCCAGCTTCAAGGCCCAGGGAGCTCTGCAGAACATGGCCATCGGGAAGCAGAACCTGGAGACCTCCATCTCCAACAACAACAAATCCCGGGCGACCATC
>DAA1_Cacatua_ducorpsii_JAOEHO010003301.1:2775-3029 Cacatua ducorpsii isolate IRGN EZV2UPD3BS 3301, whole genome shotgun sequence
GGGAACACGATCACGCAGTCAGAGTTCTACCAGCGGGATGAGAGCAAGCTGCAGGAGGACAGCGAGTTCATGTTCGACTTTGATGGCGACGAGATCTTCCATGTGGACCATGAACGCAAGGAGACCGTGTGGCGCCTGCAGGAGTTTGGGAAGTTCGCCAGCTTCAAGGCACAGGGAGCTCTGCAGAACATGGCCATCGGGAAGCAGAACCTTGAGGTCTCCATCTCCCACTCCAACAAGTCCCGGGCGACCATC
>DAA1_Cyanopsitta_spixii_JANBPP010002069.1:3772-4026 Cyanopsitta spixii isolate Presley 2069, whole genome shotgun sequence
GGGCACATAATCACGCAGTCAGAGTTCTCCCAGCGGGATGAGAGCAAGCAGCTGGAGGTCAGTGAATTCATGTTCGACTTCGACGGCGACGAGATCTTCCACGTGGATCTGGACAACAAGGAGACCGTGTGGCGCCTGGAGGAGTTCGGGAAGTTCGCCAGCTTCAAGGCCCAGGGAGCTCTGCAGAACATGGCCATCGGGAAGCAGAACCTGGAGACCTCCATCTCCAACAACAACAAATCCCAGGCGACCATC
>DAA1_Diopsittaca_nobilis_JANEXE010003074.1:4415-4669 Diopsittaca nobilis isolate EDP5N2HCYN 3074, whole genome shotgun sequence
GGGCACATAATCACGCAGTCGGAGTTCTACCAGCGGGATGAGAGCAAGCAGCTGGAGGTCAGCGAGTTCATGTTCGACTTCGACGGCGACGAGATCTTCCACGTGGATCTGGACAACAAGGAGACCGTGTGGCGCCTGGAGGAGTTCGGGAAGTTTGCCAGCTTCAAGGCCCAGGGAGCTCTGCAGAACATGGCCATCGGGAAGCAGAACCTGGAGACCTCCATCAGCAACAACAACAAATCCCGGGCGACCATC
>DAA1_Eupsittula_cactorum_JANDAZ010007779.1:3130-3384 Eupsittula cactorum isolate FMNH birds-392794 7779, whole genome shotgun sequence
GGGCACATAATCACGCAGTCGGAGTTCTCCCAGCGGGATGAGAACAAGGAGCTGGAGGTCAGCGAGTTCATGTTCGACTTCGACGGCGACGAGATCTTCCACGTGGATCTGGACAACAAGGAGACGGTGTGGCGCCTGAAGGAGTTCGGGAAGTTCGCCAGCTTCAAGGCCCAGGGAGCTCTGCAGAACATGGCCATCGGGAAGCAGAACCTGGAGACCTCCATCATCAACAACAACAAATCCCGGGCGACCATC
>DAA1_Guaruba_guarouba_JAABOC020003936.1:4523-4777 Guaruba guarouba isolate 1TTDQCT4G4 3936, whole genome shotgun sequence
GGGCACATAATCACGCAGTCGGAGTTCTACCAGCGGGATGAGAGCAAGCAGCTGGAGGTCAGCGAGTTCATGTTCGACTTCGACGGCGACGAGATCTTCCACGTGGATCTGGACAACAAGGAGACCGTGTGGCGCCTGGAGGAGTTCGGGAAGTTCGCCAGCTTCAAGGCCCAGGGAGCTCTGCAGAACATGGCCATCGGGAAGCAGAACCTGGAGACCTCCATCACCAACAACAACAAATCCCGGGCGACCATC
>DAA1_Lorius_garrulus_JAAAKI020004130.1:3104-3358 Lorius garrulus isolate Tuckie_XQVJVZF3ZU 4130, whole genome shotgun sequence
GGGAACACGATCACGCAGTCAGAGTTCAACCAGCGGGATGAGAGCAAGGAGCAAGAGGACAACGAGTTCATGTTCGACTTCGACGGGGATGAGATCTTCCACGTGGATCTTGAACAGAAGGAGACCGTGTGGCGCCTGGAGGAGTTCGGGAAGTTCGCCAGCTTCAAGGCGCAGGGAGCTCTGCAGAACATGGCCATCGGGAAGCAGAACCTGGAGATCTCCATCAGCAACAACAACGGGTCCCGGGCAACCATC
>DAA1_Melopsittacus_undulatus_NW_022993939.1:155389-155643 Melopsittacus undulatus isolate bMelUnd1 chromosome 28 unlocalized genomic scaffold, bMelUnd1.mat.Z SUPER_28_unloc_1
GGGAACACGATCACGCAGTCGGAGTTCTACCAGCGGGACGAGAGCAAGGAGCATCAGGACAGCGAGTTCATGTTCGACTTCGATGGGGATGAGATCTTCCACGTGGATCACGAGCAGCAGGAGACCGTGTGGCGCCTGGAGGAGTTCGGGAAGTTCGCCAGCTTCAAGGCACAGGGAGCTCTGCAGAACATGGCCATTGGGAAGCAGAACCTGGAGATCTCCATCAGCAACACCAACAGGTCCCGGGCAACCATC
>DAA1_Nymphicus_hollandicus_WTXV02004462.1:3585-3839 Nymphicus hollandicus isolate MissyBob_DYQSUJFBEA 4462, whole genome shotgun sequence
GGGACCACGATCACGCAGTCAGAGTTCTACCAGCGGGATGAGAGCAAGCTGCATGAAAGCAGCGAGTTCATGTTCGACTTTGACGGCGACGAGATCTTCCATGTGAACCACGACCTCAAGGAGACCGTGTGGCGCCTGCAGGAGTTCGGGAAGTTCGCCAGCTTCAAGGCACAGGGAGCTCTGCAGAACATGGCCATCGGGAAGCAGAACCTTGAGGTCTCCATCTCCAAATCCAACAAGTCCCGGGCGACCATC
>DAA1_Pionites_leucogaster_JAOEIA010004164.1:912-1166 Pionites leucogaster isolate IRGN 1JVFNH76EG 4164, whole genome shotgun sequence
GGGCACATAATGACGCAGTCGGAGTTCTCCCAGCGGGATGAGAGCAAGCAGCTGGAGGTCAGCGAGTTCATGTTCGACTTCGACGGCGACGAGATGTTCCACGTGGATCTGGACAAGAAGGAGACCGTGTGGCGCCTGGAGGAGTTCGGGAAGTTCACCAGCTTCAAGGCCCAGGGCGCTCTGCAGAACATGGCCATCGGGAAGCAGAACCTGGAGAACTTCATCTCCAGCAGCAACAAATCCCGGACGACCATC
>DAA1_Primolius_couloni_JANDJU010002905.1:2441-2695 Primolius couloni isolate FMNH birds-395540 2905, whole genome shotgun sequence
GGGCACATAATCACGCAGTCGGAGTTCTCCCAGCGGGATGAGAACAAGCAGCTGGAGGTCAGCGAGTTCATGTTCGACTTCGACGGCGACGAGATCTTCCACGTGGATCTGGACAACAAGGAGACCGTGTGGCGCCTGGAGGAGTTCGGGAAGTTCGCCAGCTTCAAGGCCCAGGGAGCTCTGCAGAACATGGCCATCGGGAAGCAGAACCTGGAGACCTCCATCTCCAACAACAACAAATCCCGGGCGACCATC
>DAA1_Psittacara_holochlorus_JANDAY010003928.1:3264-3518 Psittacara holochlorus isolate YPM ORN 142546 3928, whole genome shotgun sequence
GGGCACATAATCACGCAGTCGGAGTTCTCCCAGCGGGATGAGAGCAAGCAGCTGGAGGTCAGCGAGTTCATGTTCGACTTCGACGGCGACGAGATCTTCCACGTGGATCTGGAGAACAAGGAGACCGTGTGGCGCCTGGAGGAGTTCGGGAAGTTCACCAGCTTCAAGGCCCAGGGAGCTCTGCAGAACATGGCCATCGGGAAGCAGAACCTGGAGATCTCCATCACCAACAACAACAAATCCCGGGCGACCATC
>DAA1_Psitteuteles_goldiei_JAAAKH020004019.1:2853-3107 Psitteuteles goldiei isolate Piper_X7F3MAPY5K 4019, whole genome shotgun sequence
GGGAACACGATCACGCAGTCGGAGTTCAACCAGCGGGACGAGAGCAAGGAGCAAGAGGACAGCGAGTTCATGTTCGACTTCGACGGGGATGAGATCTTCCACGTGGATCACGAACAGAAGGAGACCGTGTGGCGCCTGGAGGAGTTCGGGAAGTTCGCCAGCTTCAAGGCGCAGGGAGCTCTGCAGAACATGGCCATCGGGAAGCAGAACCTGGAGATCTCCATCAGCAGCAACAACGGGTCCCGGGCAACCATC
>DAA1_Pyrrhura_frontalis_JAAAKN020002642.1:1107-1361 Pyrrhura frontalis isolate LSUMZ birdTissue 25884 2642, whole genome shotgun sequence
GGGCACATAATCACGCAGTCGGAGTTCTCCCAGCGGGATGAGAGCAAGCAGCTGGAGGTCAGCGAGTTCATGTTCGACTTTGACGGCGACGAGATTTTCCACGTGGATCTGGACAACAAGGAGACCGTGTGGCGCCTGCAGGAGTTCGGGAAGTTCGCCAGCTTCAAGGCCCAGGGAGCTCTGCAGAACATGGCCATCGAGAAGCAGAACCTGGAGAACTCCATCTCCAACAACAACAAATCCCAGGCGACCATC
>DAA1_Strigops_habroptila_NW_022651056.1:54031-54285 Strigops habroptila isolate Jane unplaced genomic scaffold, bStrHab1.2.pri NC_044299.1_ctg1
GGGAACACGATCGTGCAGTCGGAGTTCTACCAGCAGGATGAGAACAAGCAGCACCAGGGCAGCGAGTTCATGTTCGACTTTGACGGCGACGAGATCTTCCATGTGGACCAGGAGAAGACGGAGACTGTGTGGCGCCTGCAGGAGTTCGGGGAGTTCGCCAGCTTCAATGCACAGGGAGCTCTGCAGAACATGGCCATCGGGTGGCAGAACCTCGATGTCTCCATCTCCAACTCCAACAAGTCCCGGGCCACCATC
>DAA1_Pterocles_burchelli_VYZE01004451.1:5392-5646 Pterocles burchelli isolate B10K-DU-027-49 scaffold_4447, whole genome shotgun sequence
GGGAACGTGGAGATCCAGAGTGAATTCTACCAGCGGGACGAGAGGCTGCAGGAGGAGGGCGGACAGTTCATGTTTGATTTCGATGGGGATGAGATTTTACATGTGGACCTGCAGAAGGCAGAGACCGTCTGGCGCCTGCCCGAGTTTGGGAACTTTGCGAGCTTCCAGGCACAGAGAGCTCTGCAGAACATGGTTGCAGCCAAACAGAACTTGGAGGTCATGATGAAACTGTTCAACCGATCGCAGACAACCACC
>DAA1_Pterocles_orientalis_WKFP01013413.1:6031-6285 Pterocles orientalis isolate G09M00003 jcf7180001132153, whole genome shotgun sequence
GGGAACGTGATTATCCAGACTGACTTCTACCAGCGGGACGAGAGGCAGCAGCAGGAGGGCGGCCAGTTCATGTTCGATTGCGATGGGGACGAGATTTTCCATGTGGACCTGCAGAAGACAGACACCATCTGGCGCCTGCCCGAGTTCATGAACCTTGCCAGATTTGAGGCACAGGGAGCTCTGCAGAACATTGCTGTATTGAAACGGAACTTGGAGATCATGATGGAAAGGTCCAACCGCTCACAGACAACCATC
>DAA1_Bubo_blakistoni_BJCB01034743.1:1990-2244 Bubo blakistoni DNA, Bubl_34743, cell line: 215A, whole genome shotgun sequence
GGGAACGTGTTGATCCAGACTGACTTCTACATGCGGGACGAGCGGCTGCAGCAGGAGGGTGGCGAGTTCCTCTTCGATTTCGATGGCGACGAGATCTTCCACGTGGACCTGCAGAAGACGGAGACCGTCTGGCGCCTGCCCGAGTTCGGGACCTTCGCCAGCTTCGAGGCGCAGGGAGCTCTGCAGAACATGGCTGTGGACAAACAGAACCTGGAGATCATGACGAAAAATTCCAACCACTCGCGGGCAAACATC
>DAA1_Bubo_blakistoni_BJCB01040766.1:3893-4147 Bubo blakistoni DNA, Bubl_40766, cell line: 215A, whole genome shotgun sequence
GGGAACGTGTTGATCCAGACTGACTTCTACATGCGGGACGAGCGGCTGCAGCAGGAGGGTGGCGAGTTCCTCTTTGATTTCGATGGCGACGAGATCTTCCACGTGGACCTGCAGAAGACGGAGACCGTCTGGCGCCTGCCCGAGTTCGGGACCTTCGCCAGCTTCGAGGCGCAGGGAGCTCTGCAGAACATGGCTGTGGACAAACAGAACCTGGAGATCATGACGAAAAATTCCAACCACTCACGGGCAAACATC
>DAA1_Bubo_scandiacus_JADKXW010020840.1:833-1087 Bubo scandiacus contig67751_0, whole genome shotgun sequence
GGGAACGTGTTGATCCAGACTGACTTCTACATGCGGGACGAGCGGCTGCAGCAGGAGGGCGGTGAGTTCCTCTTCGATTTCGATGGCGACGAGATCTTCCACGTGGACCTGCAGAAGACGGAGACCGTCTGGCGCCTGCCCGAGTTCGGGACCTTCAGCAGCTTCGAGGCGCAGGGAGCTCTGCAGAACATGGCTGTGGACAAACAGAACCTGGAGATCATGACGAAAAATTCCAACCACTCACGGGCAAACATC
>DAA1_Strix_occidentalis_NIFN02003020.1:7293-7547 Strix occidentalis caurina isolate Sequoia Contig1804, whole genome shotgun sequence
GGGAACATGTTGATCCAGACTGACTTCTACATGCGGGATGAGCGGCTGCAGCAGGAGGGTGGCGAGTTCCTCTTCGATTTCGATGGCGACGAGATCTTCCATGTGGACCTGCAGAAGACGGAGACCGTCTGGCGCCTGCCCGAGTTCGGGACCTTCACCAGCTTCGAGGCGCAGGGAGCTCTGCAGAACATGGCTGTGGACAAACAGAACCTGGAGATCATGACGGCAAATTCCAACCACTCGCGGGCAAACATC
>DAA1_Phalacrocorax_auritus_NFMC01000343.1:118198-118452 Phalacrocorax auritus isolate PW-MI-E2 scaffold354, whole genome shotgun sequence
GGGAACGTGATGATCCAGGCTGAATTCAACCAGCGGGATGAGAGGGTGAAGGAGGAGAGCGACCAGTTCGTATTTGACTTTGATGGGAACGAGATGTTCCACGTGGACCTGCAGAAGAAAGAGACCATCTGGCGCCTGCCCGAGTTCGGGACCTTCATTACCTTCGAGGTGCAGGGAGCGCTGCAGAACATGGCTACAGGCAAACACAACTTGGAGAACTCCATAAAAAATTTCAACCGCTCACAGGCATCCATC
>DAA1_Phalacrocorax_brasilianus_NFME01033248.1:2234-2488 Phalacrocorax brasilianus isolate IPA14M001 scaffold33473, whole genome shotgun sequence
GGGAACGTGATGATCCAGGCTGAATTCAACCAGCGGGATGAGAGGGTGAAGGAGGAGAGCGACCAGTTCGTAGTTGACTTTGATGGGGACGAGATGTTCCACGTGGACCTGCAGAAGAAAGAGACCATCTGGCGCCTGCCCGAGTTTGGGACCTTCACTGGCTTCGAGGCGCAGGGAGCGCTGCAGAACTTGGCTACGGTCAAACACAACTTGGAGAACTCCATAAAAAATTTCAACCGCTCACAGGCAACCATC
>DAA1_Phalacrocorax_harrisi_NEVG01000429.1:81901-82155 Phalacrocorax harrisi isolate CR59 scaffold442, whole genome shotgun sequence
GGGAACGTGATGATCCAGGCTGAATTCAACCAGCGGGATGAGAGGGTGAAGGAGGAGAGCGACCAGTTCGTATTTGACTTTGATGGGGACGAGATGTTCCACGTGGACCTGCAGAAGAAAGAGACCATCTGGCACCTGCCCGAGTTGGGGACCTTCACTGGCTTCGAGGCGCAGGGAGCGCTGCAGAACATGGCTACGGGCAAACACAACTTGGAGAACTCCATAAAAAATTTCAACCGCTCACAGGCAACCATC
