# Supplementary material for: Ancient duplication, coevolution, and selection at the MHC class IIA and IIB genes of birds
Source: Front Immunol. 2023 Oct 27;14:1250824. doi: 10.3389/fimmu.2023.1250824 (PMC10641522; doi:10.3389/fimmu.2023.1250824)
Supplement: Appendix 3 — Consensus Bayesian topologies for the upstream region (90 nt) of MHC class IIA and IIB exon 3 in Palaeognathae and 17 orders of non-passerine Neognathae birds. [file DataSheet_3.zip › Appendix 4/DAA1 exon 3.fasta]

>DAA1_Archilochus_colubris_JALBCY010000034.1:192365-192646 Archilochus colubris isolate gmoney_hbird ACW_scaffold_022045418.1, whole genome shotgun sequence
GTGCCACCCGTGGTGAGGGTGTTCACGAAACACCGAGTGGAGCTGGAGGAACCCAACGTCCTCATCTGCTACGTGGAAAAGTTTTGGCCACCCGTGATTTCTGTCTCGTGGCTGAAGAACGGGGAGGAGGTGAGGGAAGGGGTTTTCGAGACGGTGTTTTACCCCCTGGAGGACAACACCTTCCGAAAGTTTTCCTACCTGACTTTCATCCCCACCCGGGGGGATTTCTACGACTGCCGCGTGGAACACGAGGGGCTGCCCCACGCCGAGATGAAACACTGG
>DAA1_Calypte_anna_NW_007619512.1:413-694 Calypte anna isolate BGI_N300 unplaced genomic scaffold, ASM69908v1 scaffold433
GTGCCACCCGTGGTGAGGGTGTTCCCGAAACACCGAGTGGAGCTGGAGGAACCCAACGTCCTCATCTGCTACGTGGAAAAGTTTTGGCCACCCGTGATTTCTGTCTCGTGGCTGAAGAACGGGGAGGAGGTGAGGGAAGGGGTTTTCGAGACGGTGTTTTACCCCCTGGCAGACAACACCTTCCGAAAGTTTTCCTACCTGACTTTCATCCCCACCCGGGGGGATTTCTACGACTGCCGCGTGGAACACGAGGGGCTGCCCCACGCCGAGACGAAACACTGG
>DAA1_Nyctibius_bracteatus_VWZB01003346.1:48543-48253 Nyctibius bracteatus isolate B10K-CU-031-10 scaffold_3331, whole genome shotgun sequence
GAGCCACCCGAGGTGACGGTGTTCCCCAAACGCCGAGTGGAGCTGGGAGACCCCAACGTCTTGATCTGCTACGCGAACAAGTTCTGGCCGTCCGTCATCACCATCACATGGCTTAGGAACGGGCAGGAGGTGACGGACGGCGTCTTTGAGACGGTTTTCTACCCACGGGACGACAACAGCTTCCGCAAGTTCTCCTACCTGCCCTTCATCCCCACGCGGGGGGACTACTACGACTGCCGCGTGGAGCACTGGGGGCTGCCCACTGCCCTCCTGAAGCACTGG
>DAA1_Nyctibius_grandis_JABXNV010000005.1:78136113-78136394 Nyctibius grandis isolate bNycGra1 chromosome Z, whole genome shotgun sequence
GAGCCACCCGAGGTGATGGTGTTCCCCAAACGCCGAGTGGAGCTGGGGGACCCCAACGTCCTGATCTGCTACGCAGACAAGTTCTGGCCGTCCATCATCACCATCACGTGGCTCAGGAACGGGCAGGAGGTGACAGACGGCGTCTTGGAGACCGTTTTCTACCCACGGGACGACAACAGGTTCCGCAAGTTCTCCTACCTGCCCTTCGTCCCCTCGCGGGGGGACTACTACGACTGCCGCGTGGAGCACTGGGGGCTGCCCACTGCCCTCCTGAAGCACTGG
>DAA1_Nyctibius_grandis_JABXNV010000011.1:12641228-12641509 Nyctibius grandis isolate bNycGra1 chromosome 10, whole genome shotgun sequence
GAGCCACCCGAGGTGACAGTGTTCCCCAAACGCCAAGTGGAGCTGGGGGACCCCAACGTCCTGATCTGCTACGCGGACAAGTTCTGGCCGTCCGTCATCACCATCACGTGGCTCAGGAACGGGCAGGAGGTGACGGACGGCGTCTTCGAGACCATTTTCTACCCCCGGGAAGACAACAGCTTCCGCAAGTTCTCCTACCTGCCCTTCGTCCCCACGCGGGGGCACTACTACGACTGCCGCGTGGAGCACTGGGGGCTGCCCACCGCCCTGCTGAAGCACTGG
>DAA1_Phaethornis_superciliosus_JAJQWJ010000059.1:14697-14978 Phaethornis superciliosus isolate PSU5 manual_scaffold_59, whole genome shotgun sequence
GTGTCACCCGAGGTGTCGGTGTTCCCCAAACACCAAGTGGAGCTGGAGGAGCCCAATGTCCTCATCTGCTTGGTGGACAAGTTCTGGCCTCCGGTCACCTCCATCTCGTGGCTGAGGAACGGGCAGGAGGTGACGGACGGCGCCTTCCAGAGCGTTTTTTACCCCCGGGAGGACAATTCCTTCCGGCAGTTTTCCTACCTGACCTTCACCCCCACCCGTGGGGATTTCTACGACTGCCGCGTGGAGCACGAGGGGCTGCCCACCCCCCTGCTAAAACACTGG
>DAA1_Steatornis_caripensis_VZSC01018500.1:2648-2929 Steatornis caripensis isolate OUT-0004 scaffold9567, whole genome shotgun sequence
GCGCCACCCGAGGTGACCGTGTTCCCCAAACACCAAGTGGAGCTGGGGGAGCCCAACGTCCTGATCTGCTACGCGGACAAGTTCTGGCCGTCCGTCATCACCATGACGTGGCGCAAGAACGGGCAGGAGGTGACGGACGGTGTCTTCGAGACCATTTTCTACCGAGGGCAGGGCTACACCTTCCGCAAGTTCTCCTACCTGACCCTCGTGCCCGCCCGTGGGGACTACTACGACTGCCGCGTGGAGCACGAGGGGCTGCGCACCGCGCTCCTGAAGCACTGG
>DAA1_Arenaria_interpres_VXAK01019476.1:110-391 Arenaria interpres isolate B10K-DU-005-73 scaffold15855, whole genome shotgun sequence
GTGCCACCCGAGGTCATGGTGTTTCCCAAACGCCAAGTGGAGCTGGGAGACCCTAATGTCCTAACGTGCTACGTGGACAAGTTCTGGCCCTCCGTGATCTCCATCTCGTGGCTGAGGAACGGGCAGGAGGTGACAGACGGCGTCCTCGAGACCGTTTTCTACCCACGGGAGGACCACAGCTTCCGCAAGTTCTCCTACCTGCCCTTCGTCCCCACCCGCGGGGACTACTACGACTGCCGCGTGGAGCACCGGGGGCTGCCCACCCCCCTCCTGAAGCACTGG
>DAA1_Arenaria_interpres_VXAK01021168.1:3278-3559 Arenaria interpres isolate B10K-DU-005-73 scaffold18478, whole genome shotgun sequence
GTGCCACCCGAGGTCATGGTGTTTCCCAAACGCCAAGTGGAGCTGGGAGACCCTAATGTCCTAACGTGCTACGTGGACAAGTTCTGGCCCTCCATGATCTCCATCTCGTGGCTGAAGAACGGGAAGGAGGTGACAGATGGCATCCTTGAGACCATTTTCTACCGAGGGCCAGAACGCACCTTCCGCAAGTTCTCCTACCTGCCCTTCATCCCCACCCGCGGGGACTACTACGACTGCCGCGTGGAGCACCGGGGGCTGCCCACCCCCCTCCTGAAGCACTGG
>DAA1_Burhinus_oedicnemus_VFFE01007852.1:164434-164715 Burhinus oedicnemus isolate B10M00005 jcf7180000882921, whole genome shotgun sequence
GTGCCACCCGAGGTCACGGTGTTCCCCAAACGCCGCGTGGGGCTGGAGGAGCCCAACGTCCTGACCTGCTACGTGGACAAGTTCTGGCCCTCCGTGATCTCCATCACCTGGCTGAGGAACGGGCAGAAGGTGACGGACGGCGTCCTCGAGACCGTTTTCTACCCACGGGAGGACCACAGCTTCCGCAAGTTCTCCTACCTGCCCTTCATCCCCACCCGCGGGGACTACTATGACTGCCACGTGGAGCACTGGGGGCTGCCCACCGCCCTCCTGAAGCACTGG
>DAA1_Calidris_pugnax_NW_015091224.1:15552-15833 Calidris pugnax isolate Ruff unplaced genomic scaffold, ASM143184v1 scaffold528
GTGCCACCCGAGGTGACGGTGTTCCCCAAACGCCGAGTGGAGCTGGGGGACCCCAACGTCCTGATCTGCTACGTGGACAAGTTCTGGCCCTCCGTGATCTCCATCTCATGGCTGAGGAACGGGCAGGAGGTGACGGACGGCGTCCTCGAGACCGTTTTCTACCCACGGGAGGACCACAGCTTCCGCAAGTTCTCCTACCTGCCCTTCATCCCCACCCGCGGGGACTACTACGACTGCCGCGTGGAGCACTGGGGGCTGCCCACCCCCCTCCTGAAGCACTGG
>DAA1_Calidris_pugnax_NW_015091224.1:24761-25042 Calidris pugnax isolate Ruff unplaced genomic scaffold, ASM143184v1 scaffold528
GTGCCACCCGAGGTGACGGTGTTCCCCAAACGCCGAGTGGAGCTGGGGGACCCCAACGTCCTGATCTGCTACGTGGACAAGTTCTGGCCCTCCGTGATCTCCATCTCGTGGCTGAAGAACGGGCAGGAGGTGACGGATGGCGTCCTCGAGACCATTTTCTACCGAGGGCCAGAATTCACCTTCCGCAAGTTCTCCTACCTGCCCTTCATCCCCACCCGCGGGGACTACTACGACTGCCGCGTGGAGCACCAGGGGCTGTCCACCCCCCTCCTGAAGCACTGG
>DAA1_Calidris_pygmaea_QJSC01018020.1:168-449 Calidris pygmaea strain Meinypilgyno scaf_5298, whole genome shotgun sequence
GTGCCACCCGAGGTGACGGTGTTCCCCAAACGCCGAGTGGAGCTGGAGGACCCCAACGTCCTGATCTGCTACGTGGACAAGTTCTGGCCCTCCGTGATCTCCATCTCGTGGCTGAAGAACGGGCAGGAGGTGACGGACGGCGTCCTTGAGACCGTTTTCTACCCACGGGAGGACAACACCTTCCGCAAGTTCTCCTACCTGCCCTTCATCCCCACCCGCGGGGACTACTACGACTGCCGCGTGGAGCACTGGGGGCTGCCCACCCCCCTCCTGAAGCACTGG
>DAA1_Charadrius_alexandrinus_VUYV01001209.1:21535-21816 Charadrius alexandrinus isolate SYSb1531 scaffold1400, whole genome shotgun sequence
GTGCCACCGGAGGTGACAGTATTCCCCAAGCGCCGAGTGGAGCTGGGTGAGCCCAACGTCCTGACCTGCTACGTGGACAAGTTCTGGCCGTCCGTGATCTCCATCACGTGGCTGAGGAATGGGCAGGAGGTGATGGACGGCGTCCTCGAGACCATCTTTTACCGAGCGCCGGAGTTCACCTTCCGCAAGTTCTCCTACCTGCCCTTCATCCCCACCCGTGGGGACTACTACGACTGCCGCGTGGAGCATGAGGGTTTGCCCACCGCCCTCCTGAAGCACTGG
>DAA1_Chionis_minor_VZSF01007308.1:2946-3277 Chionis minor isolate B10K-UC-030-51 scaffold2018, whole genome shotgun sequence
GTGTCACCTGAGGTGACCGTGTTCCCCAAACACCGTGTGGAGCTGGGGGAACCCAACATCCTGGTCTGCTACGTGGACAAGTTCTGGCCCTCCGTGCTCTCCATCACCTGGCTGAGGAATGGGCAGAAGGTGACGGACGGCGTCCTCGAGAGCGTTTTCTACCCACGGGAGGACAACACCTTCCGCAAGTTCTCCTACCTGACCTTCATCCCCACACGCGGGGACTACTACGACTGCCGCGTGGAGCACTGGGTGGTGCCCACCGCTGTCCTGAAGCACTGG
>DAA1_Chroicocephalus_maculipennis_VYZF01005298.1 :845-1126 Chroicocephalus maculipennis isolate B10K-DU-021-33 scaffold_5280, whole genome shotgun sequence
GTGCCACCCGAGGTGATGGTGTTCCCAAAACACCGAGTGGAGCTGGGGGACCCCAACGTCCTGATCTGCTACGTGGACAAGTTCTGGCCCTCCGTGATCTCCATCACGTGGATGAGGAACGGGCAGGAGGTGATGGACGGCGTCCTCGAGACCGTTTTCTACCCACGGGAGGACCACTCCTTCCGCAAGTTCTCCTACCTGCCCTTCATCCCCACCCGCGGGGACTACTACGACTGCCGCGTGGAGCACCGGGGGCTGCCCAACCCCCTGCTGAAGCACTGG
>DAA1_Dromas_ardeola_VYZM01020306.1:448-729 Dromas ardeola isolate B10K-DU-012-55 scaffold13398, whole genome shotgun sequence
GTGCCACCCGAGGTGATGGTGTTCCCAAAACGCCGAGTGGAGCTGGGGGACCCCAATGTCCTGATCTGCTACGTGGACAAGTTCTGGCCCTCCGTGATCTCCATCACCTGGCTGAAGAATGGGCAGAAGGTGACGGACGGTGTCCTCGAGACTGTTTTCTACCCACGGGAGGACCACTCCTTCCGCAAGTTCTCCTACCTGCCCTTCGTCCCCACCCGTGGGGACTATTACGACTGCCGCGTGGAGCATGAGGGGCTGTCCACCGCCCTCGTGAAGCACTGG
>DAA1_Glareola_pratincola_VWPO01006430.1:3113-3394 Glareola pratincola isolate B10K-CU-031-08 scaffold_6418, whole genome shotgun sequence
GTGCCACCCGAGGTGACGGTGTTCCCAAAACGCCGAGTGGAGCTGGGGGACCCCAACGTCCTGATCTGCTACGTGGACAAGTTCTGGCCCTCCGTGGTCTCCATCACCTGGCTGAAGAACGGGCAGGAGGTGACGGACGGCGTCCTCGAGACCGTTTTCTACCCACGGGAGGACAACACCTTCCGCAAGTTCTCCTACCTGCCCTTCGTCCCCTCCCGCGGGGACTACTACGACTGCCGCGTGGAGCACTGGGGGCTGCCCACCCCCCTCCTGAAGCACTGG
>DAA1_Ibidorhyncha_struthersii_VZSZ01006442.1:4239-4520 Ibidorhyncha struthersii isolate B10K-DU-030-25 scaffold6808, whole genome shotgun sequence
GTGCCACCAGACGTGATGGTGTTTCCCAAGCACCAGGTGGAGCTGGGGGAGCCCAACGTCCTGACCTGCTACGTGGACAAGTTCTGGCCGTCCATGATCTCCATCTCCTGGCTGAGGAACGGGCAGAAGGTGACGGACGGCGTCCTTGAGACCATCTTCTACCGAGGGCCGGAGCACACCTTCCGCAAGTTCTCCTACCTGCCCTTCATCCCCACCCGGGGGGACTACTACGACTGCCGCGTGGAACATGAGGGTTTGCCCACTGCCCTCCTGAAGCACTGG
>DAA1_Jacana_jacana_VZTM01036511.1:5176-5457 Jacana jacana isolate B10K-DU-002-59 scaffold9940, whole genome shotgun sequence
GTGTCACCCGAGGTGACGGTGTTCCCCAAACGCCGAGTGGAGCTGGAGGACCCCAACGTCCTGATCTGCTTCGTGGACAAGTTCTGGCCCTCCATGCTCTCCATCACGTGGCTGAGGAACGGGCAGAAGGTGACGGATGGTGTCCTGGAGAGTGTTTTCTACCGAGGGCCGGAACACACCTTCCGCAAGTTCTCCTACCTGCCCTTCATCCCCACCCGCGGGGACTACTACGACTGCCGCGTGGAGCACTGGAGGGTGCCCAAGCCCATCCTGAGGCACTGG
>DAA1_Pluvialis_apricaria_JAGGDV010000032.1:249367-249648 Pluvialis apricaria isolate bPluApr1 chromosome 30, whole genome shotgun sequence
GTGCCACCCGAGGTGATGGTGTTCCCCAAGCGCCAAGTGGAGCTGGGGGAGCCCAACATCCTGACCTGCTACGTGGACAAGTTCTGGCCCTCTGTGATCTCCATCTCCTGGCTGAGGAACGGGCAGAAGGTGATGGACGGCGTCCTCGAGACCGTCTTCTACCGCCGGGAGGACAACACCTTCCGCAAGTTCTCCTACCTGCCCTTCATCCCCACCCGCGGGGACTACTACGACTGCCGCGTGGAGCATGAGGGTTTGCCCACTGCCCTCCTGAAGCACTGG
>DAA1_Pluvianellus_socialis_VZTS01009148.1:3455-3736 Pluvianellus socialis isolate B10K-DU-012-14 scaffold13460, whole genome shotgun sequence
GTGTCACCTGAGGTGACTGTGTTCCCCAAACACCGTGTGGAGCTGGGGGAACCCAACATCCTGATCTGCTACGTGGACAAGTTCTGGCCCTCCGTGCTCTCCATCACCTGGCTGAGGAACGGGCAGAAGGTGACGGACGGCGTCCTCGAGAGCGTTTTCTACCCACGGGAGGACAACACCTTCCGCAAGTTCTCCTACCTGACCTTCATCCCCACGCGCGGGGACTACTACGACTGCCGTGTGGAGCACTGGGTGGTGCCCACCACTGTCGTGAAGCACTGG
>DAA1_Rhinoptilus_africanus_VXBO01012270.1:9017-9298 Rhinoptilus africanus isolate B10K-DU-002-36 scaffold3699, whole genome shotgun sequence
GTGCCACCCGAGGTGATGGTGTTCCCAAAACGCCAAGTGGAGCTGGGGGACCCCAACGTCCTGATCTGCTATGTGGACAAGTTCTGGCCCTCCGTGCTCTCCATCACCTGGCTGAAGAACGGGCAGGAGGTGACGGACGGCGTCCTCGAGACCGTTTTCTACCGAGGGCCTGACCGCACCTTCCGCAAGTTCTCCTACCTGCCCTTCGTCCCCACCCGCGGGGACTACTACGACTGCCGCGTGGAGCATGAGGGGCTGCTCACTCCCCTCCTGAAGCACTGG
>DAA1_Stercorarius_parasiticus_VWZL01004735.1:12876-13157 Stercorarius parasiticus isolate B10K-DU-001-20 scaffold2997, whole genome shotgun sequence
GTGCCACCCGAGGTGACAGTGTTCCCAAAACGCCAAGTGGAGCTGGGTGACCCCAACATCCTGATCTGCTACGTGGACAAGTTCTGGCCCTCCGTGATCTCCATCACGTGGCTGAAGAATGGGCACAAGGTGACGGACGGCGTCCTCGAGACCGTTTTCTACCCACGGGAGGACCACACCTTCCGCAAGTTCTCCTACCTGCCCTTCATCCCCACCCGCGGGGACTACTACGACTGCCGCGTGGAGCACTGGGGGCTGCCCACCCGCCTCGTGAAGCACTGG
>DAA1_Actenoides_hombroni_WUAM01000431.1:60983115-60983396 Actenoides hombroni isolate 3441YUFN42 431, whole genome shotgun sequence
GTGCCACCCGAGGTGACCGTGTTCCCCAGGCGCCGAGTGGAGCTGGAGGAACCCAACGTCCTGATCTGCTACGTGGACAATTTCTGGCCGCCCGTGATCTCCATCACCTGGCTGAAGAACGGGCAGAAGGTGACGAAAGGCGTCCTGGAGACCGTGTTCTACCCGCGGGCCGACAACGGCTTCCGCAAGTTCTCCTACCTGCCCTTCGTCCCCACGCGGGGGGACGTCTACGACTGCCACGTGGAGCACGAGGGGCTGCCCAGCCCCCGCCTCAGGCACTGG
>DAA1_Ceyx_melanurus_JANHGL010114786.1:2607-2888 Ceyx melanurus isolate 26BR11BSXK 114786, whole genome shotgun sequence
GAGCCACCCGAGGTGACCGTGTTCCCCAGACGCCGAGTGGAACTGGAGGAGCCCAACGTCCTCATCTGCTACGTGGACAAGCTCTGGCCGCCCGTGGTCTCCGTGACGTGGCTGAGGAACGGGCAGGAGGTGAAGGATGGGGTCCTGGAGTCCGTCTTCTACCCCCGGGCCGACAACAGCTTCCGCAAGTTCTCCTACCTGCCCTTCGTCCCCACGCGGGGGGACGTCTACGACTGTCGTGTGGAGCATGAGGGGCTGCCCAGACCCCGCCTGAGGCACTGG
>DAA1_Corythornis_vintsioides_JAOEGS010121811.1:956-1211 Corythornis vintsioides isolate MG7ISKC98Q 121811, whole genome shotgun sequence
GAGCCACCCGAGGTGGCCGTGTTCCCCAGACGCCGAGTGGAACTGGAGGAGCCCAACGTCCTGATCTGCTACACGGACAAGTTCTGGCCGCCCGTGATCTCCATGACGTGGCTGAGGAACGGGCAGGAGGTGAAGGATGGAGTCCTGGAGTCCGTCTTCTACCCCCGGGCCGACAACAGCTTCCGCAAGTTCTCCTACCTGCCCTTCGTCCCGACGCGGGGGGATGTCTACGACTGTCGTGTGGAGCATGAGGGGC--------------------------
>DAA1_Eurystomus_gularis_VZZY01018652.1:791-1072 Eurystomus gularis isolate B10K-DU-002-51 scaffold19165, whole genome shotgun sequence
GTGCCACCCGAGGTGGCCGTGTTCCCCAAGCGCCGAGTGGAGCTGGGGGAGCCCAACATCTTGACCTGCTACGTGGACAAGTTCTGGCCGTCCGTCATCTCCATCACGTGGCTGAAGAACGGGCAGAAGGTGACGGAGGGTGTCCTCGAGACCGTCTTCTACCCAGAGGACGACAACAGCTTCCGCAAGTTCTCCTACCTGCCCTTCATCCCCAGCCGCGAGGACATGTACGACTGCCGCGTGGAGCACGAGGGGCTGCCCAAGGCCCGCGTGGGGCACTGG
>DAA1_Megaceryle_maxima_JANHGN010029056.1:186-467 Megaceryle maxima isolate 7Q4JQACGN1 29056, whole genome shotgun sequence
GTGCCACCCGAGGTGACCGTGTTCCCCAGACGCCGAGTGGAGCTGGAGGAACCCAACATCCTGATCTGCTACGTGGACAAGTTCTGGCCGCCCGTGACCTCCATCGCGTGGCTGAGGAATGGGCAGCAGGTGAGAGAGGGCGTCCTGGAGACCGTGTTCTACCCCCGGACCGACAACACCTTCCGCAAGTTCTCCTACCTGCCCTTCGTCCCCACGCGGGGGGACGTCTACGACTGCCGCGTGGAGCACGAGGGGCTGCCCAGACCCCACCTGAGGCACTGG
>DAA1_Todiramphus_chloris_JANVCC010010221.1:4743-5024 Todiramphus chloris collaris isolate FMNH_358326 93968, whole genome shotgun sequence
GTGCCACCCGAGGTGACCGTGTTCCCCAAACGCCGAGTGGAGCTGGAGGAACCCAACGTCCTGATCTGCTACGTGGACAAGTTCTGGCCATCCGTGATCTCCATCACTTGGCTGAGGAACGGGCAGGAGGTGACGCAAGGCGTCCTGGAGAGCGTGTTCTACCCGCGGGCCGACAACTGCTTCCGCAAGTTCTCCTACCTGCCCTTCGTCCCCACACGGGGGGACGTCTACGACTGCCGCGTGGAGCACGAGGGGCTGCCCAGCCCCCGCCTCAGGCACTGG
>DAA1_Todiramphus_saurophagus_JANIMW010216362.1:719-1000 Todiramphus saurophagus isolate IRGN 2T7VB64F69 216362, whole genome shotgun sequence
GTGCCACCTGAGGTGACTGTGTTCCCCAGACGCCGAGTGGAGCTGGAGGAACCCAACGTCCTGATCTGCTACGTGGACAATTTCTGGCCATCTGTGATCTCCATCACCTGGCTGAGGAACGGGCAGAAGGTGACGAAAGGCGTCCTGGAGAGCGTGTTCTACCCGCGGGCCGACAACAGCTTCCGCAAGTTCTCCTACCTGCCCTTCGTCCCCACGCGGGGGGACGTCTACGACTGCCGCGTGGAGCACGAGGGGCTGCCCAGCCCCCGCCTCAGGCATTGG
>DAA1_Falco_cherrug_NW_004994589.1:36013-36294 Falco cherrug unplaced genomic scaffold, F_cherrug_v1.0 scaffold388_1
GTGCCCCCCGAGGTGACCATGTTCCCCAAACACCAAGTGGAGCTGGAGAACCCCAACATCCTGACCTGTTACGTGGACAAGTTCTGGCCGCCCGTCCTCTCCATCACGTGGCTGAAGAACGGGCAGGAGGTGACCGGGGGGGTCCTCGAGACCGTGTTCTACCCCCGGGATGACAACACCTTCCGCAAGTTCTCCTACCTGCCCTTCATCCCCGCCCGCGGCGAGTACTACGACTGCCGGGTGAAGATCGAGGGGCTGCCCACCACCTTCTCCAAACACTGG
>DAA1_Falco_femoralis_JAOPJR010002374.1:1129-1410 Falco femoralis isolate ZW3NAPDIPV 2374, whole genome shotgun sequence
GTGCCCCCCGAGGTGACCATGTTCCCCAAACACCAAGTGGAGCTGGAGAACCCCAACATCCTGACCTGTTACGTGGACAAGTTCTGGCCACCCGTCCTCTCCATCACGTGGCTGAAGAACGGGCAGGAGGTGACCGGGGGGGTCCTCGAGACCGTGTTCTACCCCCGGGATGACAACACCTTCCGCAAGTTCTCCTACCTGCCCTTCATCCCCGCCCGCGGCGAGTACTACGACTGCCGGGTGAAGATCGAGGGGCTGCCCACCACCTTCTCCAAACACTGG
>DAA1_Falco_naumanni_NW_024427353.1:54805-55086 Falco naumanni isolate bFalNau1 chromosome 24 unlocalized genomic scaffold, bFalNau1.pat SUPER_24_unloc_1
GTGCCCCCCGAGGTGACCATGTTCCCCAAACACCAAGTGGAGCTGGAGAACCCCAACATCCTGACCTGTTACGTGGACAAGTTCTGGCCTCCCGTCCTCTCCATCACGTGGCTGAAGAACGGGCAGGAGGTGACCGGGGGGGTCCTCGAGACCGTCTTCTACCCCCGGGATGACAACACCTTCCGCAAGTTCTCCTACCTGCCCTTCATCCCCGCCCGCGGCGAGTACTACGACTGCCGGGTGAAGATCGAGGGGTTGCCCACCACCTTCTCCAAACACTGG
>DAA1_Falco_peregrinus_NW_004930010.1:16854-17135 Falco peregrinus unplaced genomic scaffold, F_peregrinus_v1.0 scaffold424_1
GTGCCCCCCGAGGTGACCATGTTCCCCAAACACCAAGTGGAGCTGGAGAACCCCAACATCCTGACCTGTTACGTGGACAAGTTCTGGCCGCCCGTCCTCTCCATCACGTGGCTGAAGAACGGGCAGGAGGTGACCGGGGGGGTCCTCGAGACCGTGTTCTACCCCCGGGATGACAACACCTTCCGCAAGTTCTCCTACCTGCCCTTCATCCCCGCCCGCGGCGAGTACTACGACTGCCGGGTGAAGATCGAGGGGCTGCCCACCACCTTCTCCAAACACTGG
>DAA1_Otis_tarda_JAPMTP010000017.1:945749-946030 Otis tarda isolate OTA-swuaves1 chromosome 16, whole genome shotgun sequence
GTGCCACCCGAGGTGACGGTGTTCCCCAGACGTCAGATCGAACTGGGAGACCCCAACCTCCTCATCTGCTACGCGGACAAGTTCTGGCCGTCGGTGATCACCATCACGTGGCTGAAGAACGGGCAGGAGGTGACAGACGGCGTCCTCGAGACCGTTTTCTACCCCCGGGACGACAACGCCTTCCGCAAGTTCTCCTACCTGCCCTTCGTCCCCGCGCGGGGGGACTACTACGACTGCCGCGTGGAGCACTGGGGGCTGCCCAGCGCCCTCCTGAAGCACTGG
>DAA1_Casuarius_casuarius_PTFA01000733.1:11800-12081 Casuarius casuarius isolate B32419 scaffold_732, whole genome shotgun sequence
GAGCCACCTGAGGTGACGGTGTTCACCAAACGCCGTGTGGAGCTGGGGGACCCCAACGTGCTGATCTGCTACGTGGACAAGTTCTGGCCAGCCGTGATCACCATCAAGTGGCTGAAGAACGGGCAGGAGGTGGTGGACGGCGTCGTCGAGACCGTTTTCTACCCACGGGAGGATGACACCTTCCGCAAGTTCTCCTACCTGCCCTTCATCCCCACCCGGGGCGACTACTACGACTGCCGGGTGGAGCACTGGGGGCTGCCCAAGGCCCTGCTGAAGCACTGG
>DAA1_Eudromia_elegans_PTEX01000507.1:77944-78225 Eudromia elegans isolate 44215 scaffold_506, whole genome shotgun sequence
GAGCCACCCGAGGTCACGGTGTTCACCAAACGTCATGTGGAGCTGGGGGACCCCAACGTTCTCATCTGCTACGTGGACAAGTTCTGGCCGTCCCTCATCAACATCACGTGGCTGAAGAACGGGCAGCAGGTGGTGGACGGCGTCTTCGAGACCGTTTACTACCTAGGGGAGGACGAGACCTTCCGCAAGTTCTCCTACCTGCCCTTCGTGCCCACCCGGGGCGACTACTATGACTGCCGGGTGGAGCATTGGGGGCTGCCCAAGGCCCTGCTCAAACACTGG
>DAA1_Nothoprocta_pentlandii_VZSG01001636.1:27111-27392 Nothoprocta pentlandii isolate B10K-MSB-04 scaffold_1632, whole genome shotgun sequence
GAGCCACCTGAGGTCATGGTGTTCACCAAACGTCATGAGGAGCTGGGTGACCCCAACGTTCTCATCTGCTACGTGGACAAGTTCTGGCCATCCGTGATCAACATCACGTGGCTGAAGAACGGGCAGGAGGTGGTGGACGGCGTCTTCGAGACTGTTTACTACCTACGGGAGGATGACACCTTCCGCAAGTTCTCCTACCTGCCCTTCGTGCCCACGCGGGGCGACTACTACGACTGCCGGGTGGAGCACTGGGGGCTGCCCAAGGCCCTGCTCAAGCACTGG
>DAA1_Egretta_garzetta_NW_009267272.1:77-358 Egretta garzetta isolate BGI_Z169 unplaced genomic scaffold, ASM68718v1 C8267440
GTGCCACCCGAGGCGACGGTGTTCCCCAGACGCCGAGTGGAGCTGGGGGAGCCCAACATCCTGATCTGCTACGTGGACAAATTCTGGCCATCCGTCATCTCCATCACGTGGCTGAAGAATGGGCAGGAGGTGAGGGATGGGGTCCTCGAGAGCATTTTCTACCCACGGGATGACCACAGCTTCCGCAAGTTCTCCTACCTGCCCTTCATCCCCACCCGGGGGGACTACTACGACTGCCGCGTGGAGCATGAGGGGCTGCCCACCGCCCTCCTGAAGCACTGG
>DAA1_Mesembrinibis_cayennensis_VXAT01017927.1:1007-1288 Mesembrinibis cayennensis isolate B10K-DU-001-44 scaffold18112, whole genome shotgun sequence
GTGCCACCCGAGGTGACGGTGTTCCCCAAACGCCGAGTGGAGCTGGGGGACCCCAATGTCCTGACCTGCTACGTGGACAAGTTCTGGCCATCCGTCATCTCCATCACATGGCTGAGGAACGGGCAGGAGGTGACAGACGGCGTCCTTGAGACCGTCTTCTACCCACGGGATGACAACAGCTTCCGCAAGTTCTCCTACCTGCCCTTCATCCCCACGCGGGGGGACTACTACGACTGCCGCGTGGAGCATGAGGGGCTGCCCACCGCCCTCCTGAAGCACTGG
>DAA1_Nycticorax_nycticorax_JAKFQP010001261.1:10737-11018 Nycticorax nycticorax strain Nhe1 scaffold_1289, whole genome shotgun sequence
GTGCCACCCGAGGCGACAGTGTTCCCCAGACAGCGAGTGGAGCTGGGGGACCCCAACATCCTGATCTGCTACGTGGACAAATTCTGGCCCTCCGTCATCTCCATCACATGGCTGAAGAATGGGCAGGAGGTGCGGGACGGGGTCCTCGAGAGCGTTTTCTACCCACGGGACGACAACAGCTTCCGCAAGTTCTCCTACCTGCCCTTCATCCCCACCCGGGGGGACTACTACGACTGCCGCGTGGAGCATGAGGGGCTACCCACCGCCCTCCTGAAGCACTGG
>DAA1_Bucco_capensis_VWZO01005362.1:4278-4559 Bucco capensis isolate B10K-DU-001-16 scaffold8115, whole genome shotgun sequence
GTGCCACCTGAGGTGACAGTGTTCCCCAAACGACAAGTGGAACTGGGAGACCCCAATATCCTCATTTGCTTTGTGGATGAGTTCTGGCCTTCAGTCATCTCCATCAGGTGGCTGAAGAACGGGCAGGAGGTGAGGGACGGTGTCCTCGAGAGCGTCTTCTACCGAGGTCAGGACCTCACCTTCCGCAAGTTCTCCTACCTGCCCTTCGTCCCCACCCGAGGAGACTTCTACGACTGCCGCGTGGAGCACTGGGGGCTGCCCACCCCCCTCCTGAGACACTGG
>DAA1_Oceanodroma_leucorhoa_MN061400.1:1354-1635 Oceanodroma leucorhoa isolate 7901-10880 MHC class II antigen alpha chain (MhcOcle-DBA) gene, partial cds
GTGCCACCCGAGATGACGGTGTTCCCCAAACGCCGAGTGGAGCTGGGGGACCCCAACGTCCTGATCTGCTACGTGGACAAGTTCTGGCCATCCGTGATCACCATCACGTGGCTGAGGAACGGGCAGGAGGTCACGGACGGCATCTTCGAGACCGTTTTCTACCCACGGGAGGACCACAGCTTCCGCAAGTTCTCCTACCTGCCCTTCATCCCCACCCGGGGGGACTACTACGACTGCCGTGTGGAGCACTGGGGGCTGCCCACCGCCCTCCTGAAGCACTGG
>DAA1_Puffinus_mauretanicus_JAJKFH010001831.1:4907-5188 Puffinus mauretanicus isolate G18SaCella scf7180000016044, whole genome shotgun sequence
GTGCCACCTGAGGTGACGGTGTTCCCCAAATACCGAGTGGAGCTGGGGGATCCCAACGTCCTGATCTGCTATGTGGACAAGTTCTGGCCATCCGTGATCTCCATCACGTGGCTGAGGAACGGGCAGGAGGTGATGGACGGTGTTCTCGAGACCGTTTTCTACCCACGGGATGACAACACCTTCCGCAAGTTCTCCTACCTGCCCTTCATCCCCATCCGGGGGGACTACTACGACTGCCGCGTGGAGCACTGGGGGCTCCCCACTGCCCTCCTGAAGCACTGG
>DAA1_Thalassarche_chlororhynchos_VZTW01050345.1:11681-11962 Thalassarche chlororhynchos isolate B10K-DU-029-24 scaffold2094, whole genome shotgun sequence
GTGCCACCCGAAGTGATGGTGTTCCCCAAACGCCGAGTGGAGCTGGGGGACCCCAATGTCCTGATCTGCTACGTGGACAAGTTCTGGCCATCTGTGATCTCCATCACGTGGCTGAGGAATGGGCAGGAGGTGACGGACGGTGTCCTGGAGACCATTTTCTACCCACGGGAGGACAACAGCTTCCGCAAGTTCTCCTACCTGCCCTTCATCCCCATCCGGGGGGACTACTACGACTGCCGTGTGGAGCACTGGGGGCTGCCCACCGCCCTCCTGAAGCACTGG
>DAA1_Amazona_autumnalis_JANDJX010007366.1:1397-1678 Amazona autumnalis isolate IRGN HJ6MFZFI5Z 7366, whole genome shotgun sequence
GTACCGCCGGAGGTGTCGGTGTTCCCCAAGCGCCCCGTGGAGCTGGAGGAGCCCAACACGCTGGTGTGTTACGTGGATAAGATGTGGCCGCCGGAGGTGACGGTGACGTGGGTGCGGAACGGGCAGGCTGTGAGCGAAGGGGTCTACGAGACCGTGTTCTACCCGCGGGAGGACAACACCTACCGCCTCTTCTCCTACCTGACCTTCGTGCCCCAGCGCGGAGACCTCTACGGCTGCCGCGTGCGGCACGAGGGGTACCCCAGCGGGCTCCAGAAGGAGTGG
>DAA1_Anodorhynchus_hyacinthinus_WOUG02117075.1:18-299 Anodorhynchus hyacinthinus isolate LEKZKR9XQ3 117075, whole genome shotgun sequence
GTGCCGCCGGAGGTGTCGGTGTTCCCCAAGCACCGCGTGGAGCTGGAGGAGCCCAACTTGCTGGTGTGTTACGTGGATAAGATGTGGCCGCCGGTGCTGTCGGTGACGTGGGTGCGGAACGGGCAGCCCGTGAGCGAAGGCATCTACAACAGCGTGTTCTACCCGCGGGAGGACAACACCTACCGCCTCTTCTCCTACCTGCCCTTCGTGCCCGAGCGCGGAGACCTCTACGGCTGCCGCGTGCGGCACGAGGGGTTCCCCGGCGGCCTCCAGAAGGAGTGG
>DAA1_Ara_ararauna_JAAAKF010043001.1:3008609-3008890 Ara ararauna isolate MTNHZMC1CF 43001, whole genome shotgun sequence
GTGCCGCCGGAGGTGTCGGTGTTCCCCAAGCACCGCGTGGAGCTGGAGGAGCCCAACTTGCTGGTGTGTTACGTGGATAAGATGTGGCCGCCGGTGCTGTCGGTGACGTGGGTGCGGAACGGGCAGCCCGTGAGCGAAGGCATCTACAACAGCGTGTTCTACCCGCGGGAGGACAACACCTACCGCCTCTTCTCCTACCTGCCCTTCGTGCCCGAGCGTGGAGACCTCTACGGCTGCCGCGTGCGGCACGAGGGGTTCCCCAGCGGCCTCCAGAAGGAGTGG
>DAA1_Cacatua_ducorpsii_JAOEHO010003301.1:3716-3997 Cacatua ducorpsii isolate IRGN EZV2UPD3BS 3301, whole genome shotgun sequence
GTGCCGCCAGAGGTGTCGGTGTTCCCCAAGCAGCGCGTGGAGCTGGAGGAGCCCAACTTCCTGATCTGTTACGTGGACAAGTTCTGGCCGCCGGTGCTGTCGGTGGAGTGGCTGCGGAACGGGCAGCCCGTGAGTGAAGGCGTCTACAAGACGGTGTTCTACCCGCGGGAGGACAACACGTACCGCTTGTTCTCCTACCTGGCCTTCATCCCCGCGCGCAGCGACCTCTACGGCTGCCGAGTGGAGCACGAGGGGCTCCCCAGCGGCCTCCAGAAGTTGTGG
>DAA1_Cyanopsitta_spixii_JANBPP010002069.1:4134-4415 Cyanopsitta spixii isolate Presley 2069, whole genome shotgun sequence
GTGCCGCCGGAGGTGTCGGTGTTCCCCAAGCACCGCGTGGAGCTGGAGGAGCCCAACTTGCTGGTGTGTTACGTGGATAAGATGTGGCCGCCGGTGCTGTCGGTGACGTGGGTGCGGAACGGGCAGCCCGTGAGCGAAGGCATCTACAACAGCGTGTTCTACCCGCGGGAGGACAACACCTACCGCCTCTTCTCCTACCTGCCCTTCGTGCCCGAGCGCGGAGACCTCTACAGCTGCCGCGTGCAGCACATGGGGTTCCCCAGCGGCCTCCAGAAGGAGTGG
>DAA1_Diopsittaca_nobilis_JANEXE010003074.1:4780-5061 Diopsittaca nobilis isolate EDP5N2HCYN 3074, whole genome shotgun sequence
GTGCCGCCGGAGGTGTCGGTGTTCCCCAAGCACCGCGTGGAGCTGGAGGAGCCCAACTTGCTGGTGTGTTACGTGGATAAGATGTGGCCGCCGGTGCTGTCGGTGACGTGGGTGCGGAACGGGCAGCCCCTGAGCGAAGGCGTCTACAACAGCGTGTTCTACCCGCGGGAGGACAACACCTACCGCCTCTTCTCCTACCTGCCCTTCGTGCCCGAGCGCGGAGACCTCTACGGCTGCCGCGTGCGGCACGAGGGGTTCCCCAGCGGCCTCCAGAAGGAGTGG
>DAA1_Eupsittula_cactorum_JANDAZ010007779.1:3497-3778 Eupsittula cactorum isolate FMNH birds-392794 7779, whole genome shotgun sequence
GTGCCGCCGGAGGTGTCGGTGTTCCCCAAGCACCGCGTGGAGCTGGAGGAGCCCAACTTGCTGGTGTGTTACGTGGATAAGATGTGGCCGCCGGTGCTGTCGGTGACGTGGGTGCGGAACGGGCAGCCCGTGAGCGAAGGCATCTACAACAGCGTGTTCTACCCGCGGGAGGACAACACCTACCGCCTCTTCTCCTACCTGTCCTTCGTGCCCGAGCGCGGAGACCTCTACGGCTGCCGCGTGCGGCACGAGGGGTTCCCCGGCGGCCTCCAGAAGGAGTGG
>DAA1_Guaruba_guarouba_JAABOC020003936.1:4888-5169 Guaruba guarouba isolate 1TTDQCT4G4 3936, whole genome shotgun sequence
GTGCCGCCGGAGGTGTCGGTGTTCCCCAAGCACCGCGTGGAGCTGGAGGAGCCCAACTTGCTGGTGTGTTACGTGGATAAGATGTGGCCGCCGGTGCTGTCGGTGACGTGGGTGCGGAACGGGCAGCCCGTGAGCGAAGGCATCTACAACAGCGTGTTCTACCCGCGGGAGGACAACACCTACCACCTCTTCTCCTACCTGCCCTTCGTGCCCGAGCGCGGAGACCTCTACGGCTGCCGCGTGCGGCACGAGGGGTTCCCTGGCGGCCTCCAGAAGGAGTGG
>DAA1_Lorius_garrulus_JAAAKI020004130.1:3461-3742 Lorius garrulus isolate Tuckie_XQVJVZF3ZU 4130, whole genome shotgun sequence
GTGCCGCCGGAGGTGTCGGTGTTCCCCAAGTACCGCGTGGAGCTGGAGAAGCCCAACATCCTGGTGTGCGCCGTGGACAGGCTGTGGCCGCCGGTGCTGTCGGTGACGTGGGTGCGGAACCAGCAGCCCGTGAGCGATGGCATCTATGAGAGCGTGTTCTACCCGCGGGAGGACAACACCTACGGGCTCTTCTCCTACCTGACCTTCGTGCCCCAGCGCGGGGACCTCTACGGGTGCCGTGTGCAGCACGAGGGGCTCCCCACTGGGCTCCAGAAGGAGTGG
>DAA1_Melopsittacus_undulatus_NW_022993939.1:155747-156028 Melopsittacus undulatus isolate bMelUnd1 chromosome 28 unlocalized genomic scaffold, bMelUnd1.mat.Z SUPER_28_unloc_1
GTGCCGCCGGAGGTGTCGGTGTTCCCCAAGTACCGCGTGGAGCTGGAGGAGCCCAACATCCTGGTGTGCGCCGTGGACAAGCTGTGGCCGCCGGTGCTGTCGGTGACGTGGGTGCGGAACCAGCAGCCTGTGAGCGATGGTATCTACAGGAGCGTGTTCTACCCGCGGGAGGACAACACCTATGGGCTCTTCTCCTACCTGACCTTCGTGCCCCAGCGTGGGGACCTCTATGGGTGCCGTGTGCAGCATGAGGGGCTCCCCAGTGGGCTCCAGAAGGAATGG
>DAA1_Nymphicus_hollandicus_WTXV02004462.1:4486-4767 Nymphicus hollandicus isolate MissyBob_DYQSUJFBEA 4462, whole genome shotgun sequence
GTGCCCCCGGAGGTGTCGGTGTTCTCCAAGCAGCGCGTGGAGCTGGAGGAGCCCAACTTCCTGATCTGTTACGTGGACAAGTTCTGGCCGCCGGTGCTGTCGGTGGAATGGCTGCGGAACGGGCAGCCCGTGAGCGAAGGCATCCACGAGACCGTGTTCTACCCGCGGGAGGACAACACTTACCGCATGTTCTCCTACCTGGCCTTCATACCCGCGCGCGGAGACCTCTACGGCTGCCGCGTGGAGCACGAGGGGCTCCCCAGCGGCCTCCAGAAGTTGTGG
>DAA1_Pionites_leucogaster_JAOEIA010004164.1:1282-1563 Pionites leucogaster isolate IRGN 1JVFNH76EG 4164, whole genome shotgun sequence
GTGCCGCCGGAGGTGTCGGTGTTCCCCAAGCACCGCGTGGAGCTGGAGAAGCCCAACTTGCTGGTGTGTTACGTGGATAAGATGTGGCCGCCGGTGCTGTCGGTGACGTGGGTGCGGAACGGGCAGCCCGTGAGCGAAGGCATCTACAACAGCGTGTTCTACCCGCGGGAGGACAACACCTACCGCCTCTTCTCCTACCTGACCTTCGTGCCCGAGCGCGGAGACCTCTACGGCTGCCGCGTGCAGCACGAGGGGTTCCCCGACGGCCTCGAGAAGGAGTGG
>DAA1_Primolius_couloni_JANDJU010002905.1:2803-3084 Primolius couloni isolate FMNH birds-395540 2905, whole genome shotgun sequence
GTGCCGCCGGAGGTGTCGGTGTTCCCCAAGCACCGCGTGGAGCTGGAGGAGCCCAACTTGCTGGTGTGTTACGTGGATAAGATGTGGCCGCCGGTGCTGTCGGTGACGTGGGTGCGGAACGGGCAGCCCGTGAGAGAAGGCATCTACAACAGCGTGTTCTACCCGCGGGAGGACAACACCTACCGCCTCTTCTCCTACCTGCCCTTCGTGCCCGAGCGCGGAGACCTCTACGGCTGCCGCGTGCAGCACGAGGGGTTCCCCAGCGGCCTCCAGAAGGAATGG
>DAA1_Psittacara_holochlorus_JANDAY010003928.1:3617-3898 Psittacara holochlorus isolate YPM ORN 142546 3928, whole genome shotgun sequence
GTGCCGCCGGAGGTGTCGGTGTTCCCCAAGCACCGCGTGGAGCTGGAGGAGCCCAACTTGCTGGTGTGTTACGTGGATAAGATGTGGCCGCCGGTGCTGTCGGTGACGTGGGTGCGGAACGGGCAGCCCGTGAGCGAAGGCATCTACAACAGCGTGTTCTACCCGCGGGAGGACAACACCTACCGCCTCTTCTCCTACCTGCCCTTCGTGCCCGAGCGCGGAGACCTCTACGGCTGCCGCGTGCGGCACGAGGGGTTCCCCGGCGGCCTCCAGAAGGAGTGG
>DAA1_Psitteuteles_goldiei_JAAAKH020004019.1:3210-3491 Psitteuteles goldiei isolate Piper_X7F3MAPY5K 4019, whole genome shotgun sequence
GTGCCGCCGGAGGTGTCGGTGTTCCCCAAGTACCGCGTGGAGCTGGAGGAGCCCAACATCCTGGTGTGCGCCGTGGACAGGCTGTGGCCGCCGGTGCTGTCGGTGACGTGGGTGCGGAACCAGCAGCCCGTGAGCGATGGCATCTACGAGAGCGTGTTCTACCCGCGGGAGGACAACACCTACGGGCTCTTCTCCTACCTGACCTTCGTGCCCCAGCGCGGGGACCTCTACGGGTGCCGTGTGCAGCACGAGGGGCTCCCCACTGGGCTCCAGAAGGAGTGG
>DAA1_Pyrrhura_frontalis_JAAAKN020002642.1:1470-1751 Pyrrhura frontalis isolate LSUMZ birdTissue 25884 2642, whole genome shotgun sequence
GTGCCGCCGGAGGTGTCGGTGTTCCCCAAGAACCGCTTGGAGCTGGAGACGCCCAACTTGCTGGTGTGTTACGTGGATAAGATGTGGCCGCCGGTGCTGTCGGTGACGTGGGTGCGGAACGGGCAGCCCGTGAGCGAAGGCATCTACAACAGCGTGTTCTACCCGCGGGAGGACAACACCTACCGCCTCTTCTCCTACCTGACCTTCGTGCCCGAGCGCGGAGACCTCTACGGCTGCCGCGTGCGGCACGAGGGGTTCCCCAGCGGCCTCCAGAAGGAGTGG
>DAA1_Strigops_habroptila_NW_022651056.1:54847-55128 Strigops habroptila isolate Jane unplaced genomic scaffold, bStrHab1.2.pri NC_044299.1_ctg1
GTGCCGCCGGAGGTGACGGTGTTCCCCAAGCGCCGCGTGGAGCTGGAGGAGCAAAACATCCTGATCTGTTACGTGGACAAGCTGTGGCCGCCGATACTGGAGGTGACGTGGGTGCAGAACGGGCAGAGCGTGAGCGAAGGCGTCTTCGAAACCGTGTTCTACCCGCGGGAGGACAACACGTACCGCATGTTCTCCTACCTGCCCTTCGTGCCCGCGCGCGGGGACTACTACGACTGCCGCGTGGAGCACGAGGGGCTGCCCGGCGGCCTCCTGAAGCACTGG
>DAA1_Pterocles_burchelli_VYZE01004451.1:5923-6204 Pterocles burchelli isolate B10K-DU-027-49 scaffold_4447, whole genome shotgun sequence
GTGCCACCCGAGGTGACAGTGTTCCCCAAACGCCGAGTGGAGCTGGGGGACCCCAACATCCTGATCTGCTACGTGGACAAGTTCTGGCCATCCGTCATCTCCATCACGTGGCTGAGGAACGGGCAGGAGGTGAAGGACGGAGTCCTCGAGACCGTTTTCTACCGAGGGCAGGAACGCACCTTCCGCAAGTTCTCCTACCTGCCCTTCATCCCCACCCGGGGGGACTACTACGACTGCCGCGTGGAGCATGAGGGGCTGTCCAGCACCCTCCTGAAGCACTGG
>DAA1_Pterocles_orientalis_WKFP01013413.1:6564-6826 Pterocles orientalis isolate G09M00003 jcf7180001132153, whole genome shotgun sequence
GTGCCACCCGAGGTGACAGTGTTCCCCAAACGCCGAGTGGAGCTGGGGGACCCCAACATCCTGATCTGCTACGTGGACAAGTTCTGGCCGTCCGTCATCTCCATCACGTGGCTGAGGAACGGGCAGGAGGTGAAGGACGGCGTCCTCGAGACCGTTTTCTACCGAGGGCAGGAACGTACCTTCCGCAAGTTCTCCTACCTGCCCTTCATCCCCACCCGGGGGGACTACTACGACTGCCGCGTGGAGCACTGGGGGCTGCCCAA-------------------
>DAA1_Strix_occidentalis_NIFN02003020.1:6784-7065 Strix occidentalis caurina isolate Sequoia Contig1804, whole genome shotgun sequence
GTCCCCCCTGATGTGACGATGTTCCCCAAGTGCCGAGTGGAGCTGGGGGACCCCAACGTCCTGACCTGCTACGTGGACAATTTCTGGCCCCCCGTGCTCTCTGTCACATGGCTGAAGAACGGGCAGCAGGTGACCGAGGGTGTCCTCGAGACCGTTTTCTACCGAGGGCGGGACCGCACCTTCCGCAAGTTCTCCTACCTGCCCTTCATCCCCAGCCGGGGGGACCAATACGACTGTCACGTGGGGCACGAGGGGCTGCCCACCCCCATCCTGAGGCACTGG
>DAA1_Bubo_blakistoni_BJCB01034743.1:2472-2753 Bubo blakistoni DNA, Bubl_34743, cell line: 215A, whole genome shotgun sequence
GCCCCCCCCGAGGTGACGATGTTCCCCAAACGCCGAGTGGAGCTGGGGGACCCCAACGTCCTGACCTGCTACGTGGACAAGTTCTGGCCCCCCGTGCTCTCCATCACGTGGCTGAAGAACGGGCAGGAGGTGACCGAGGGCGTCCTCGAGACCGTTTTCTACCGAGACCGGGACCGCACCTTCCGCAAGTTCTCCTACCTGCCCTTCATCCCCAGCCGGGGGGACCAATACGACTGTCGCGTGGGGCACGAGGGGCTGCCCACCCCCCTCCTGAGGCACTGG
>DAA1_Bubo_blakistoni_BJCB01040766.1:3385-3666 Bubo blakistoni DNA, Bubl_40766, cell line: 215A, whole genome shotgun sequence
GCCCCCCCTGAGGTGACAATGTTCCCCAAACGCCGAGTGGAGCTGGGGGATCCCAACGTCCTGACCTGCTACGTGGACAAGTTCTGGCCCCCCGTGCTCTCCATCACGTGGCTGAAGAATGGGCAGGAGGTGACCGAGGGCGTCCTCGAGACCGTTTTCTACCGAGACCGGGACCGCACCTTCCGCAAGTTCTCCTACCTGCCCTTCATCCCCAGCCGGGGGGACCAATACGACTGTCGCGTGGGGCACGAGGGGCTGCCCACCCCCCTCCTGAGGCACTGG
>DAA1_Bubo_scandiacus_JADKXW010020840.1:1314-1595 Bubo scandiacus contig67751_0, whole genome shotgun sequence
GCCCCCCCCGAAGTGACGATGTTCCCCAAGCGCCGAGTGGAGCTGGGGGACCCCAACGTCCTGACCTGCTACGTGGACAAGTTCTGGCCCCCCGTGCTCTCCATCACGTGGCTGAAGAACGGGCAGGAGGTGACCGAGGGCGTCCTCGAGACCGTTTTCTACCGAGACCGGGACCGCACCTTCCGCAAGTTCTCCTACCTGCCCTTCATCCCCAGCCGGGGGGACCAATACGACTGTCGTGTGGGGCATGAGGGGCTGCCCACCCCCCTCCTGAGGCACTGG
>DAA1_Phalacrocorax_auritus_NFMC01000343.1:118743-119025 Phalacrocorax auritus isolate PW-MI-E2 scaffold354, whole genome shotgun sequence
GCGCCACCTGAGGTGATGGTATTCCCCAAACGTCGAGTGGAGCTGGAGGACCCCAACCTCCTGATCTGCTACGTGGACAAGTTCTGGCCACCCGTGATCTCCATCACGTGGCTGAAGAACGGGCAGGAGGTGAAGGACGGCGTCGTTGAGTCCGTGTTCTACCGAGGGCAGGACCAGACCTTCCGCAAGTTCTCCTACCTGCCCTTCGTCCCCATCCGGGGGGATTTCTACGACTGCCGCGTGCAGCATGAGGGGCTGCCCACCGCCCTCCTGAAGCACTGG
>DAA1_Phalacrocorax_brasilianus_NFME01033248.1:1661-1943 Phalacrocorax brasilianus isolate IPA14M001 scaffold33473, whole genome shotgun sequence
GCGCCACCTGAGGTGATGGTATTCCCCAAACGTCGAGTGGAGCTGGAGGACCCCAACCTCCTGATCTGCTACGTGGACAAGTTCTGGCCACCCGTGATCTCCATCACGTGGCTGAAGAACGGGCAGGAGGTGAAGGACGGCGTCGTTGAGTCCGTGTTCTACCGAGGGCAGGACCAGACCTTCCGCAAGTTCTCCTACCTGCCCTTCGTCCCCATCCGGGGGGATTTCTACGACTGCCGCGTGCAGCATGAGGGGCTGCCCACCGCCCTCCTGAAGCACTGG
>DAA1_Phalacrocorax_harrisi_NEVG01000429.1:82442-82723 Phalacrocorax harrisi isolate CR59 scaffold442, whole genome shotgun sequence
GCGCCACCTGAGGTGATGGTATTCCCCAAACGTCGAGTGGAGCTGGAGGACCCCAACCTCCTGATCTGCTACGTGGACAAGTTCTGGCCACCCGTGATCTCCATCACGTGGCTGAAGAACGGGCAGGAGGTGAAGGACGGCGTCGTTGAGTCCGTGTTCTACCGAGGGCAGGACCAGACCTTCCGCAAGTTCTCCTACCTGCCCTTCATCCCCATCCGGGGGGATTTCTACGACTGCCGCGTGCAGCATGAGGGGCTGCCCACCGCCCTCCTGAAGCACTGG
