# Supplementary material for: Ancient duplication, coevolution, and selection at the MHC class IIA and IIB genes of birds
Source: Front Immunol. 2023 Oct 27;14:1250824. doi: 10.3389/fimmu.2023.1250824 (PMC10641522; doi:10.3389/fimmu.2023.1250824)
Supplement: Appendix 3 — Consensus Bayesian topologies for the upstream region (90 nt) of MHC class IIA and IIB exon 3 in Palaeognathae and 17 orders of non-passerine Neognathae birds. [file DataSheet_3.zip › Appendix 4/DAA2 exon 2.fasta]

>DAA2_Aquila_chrysaetos_NW_024470392.1:163627-163881 Aquila chrysaetos chrysaetos unplaced genomic scaffold, bAquChr1.4, whole genome shotgun sequence
CGGAACGTGTTGATCCAGGCCGAATTCTACCAGCGGGCTGAGACGCTGCAGCAGGAGGGCGGCGAGTTCATGTTTGATTTCGATGGGGACGAGATCTTCCACGTGGACCTGCAGAAGACGGAGACCGTCTGGCGCCTGCCCGAGTTCGGGAACTTCGCCACCTTCGAGGCGCAGGGAGCTCTGCAGAACATGGCGGTATCAAAACAGAACTTGGAGATCATGATTCAAAGGTCCAACCGCTCGCAGGCCACCATC
>DAA2_Butastur_liventer_JAOEHN010000063.1:493958-494212 Butastur liventer isolate 6TRJ34J67C 63, whole genome shotgun sequence
CGGAACGTGTTGATCCAGGCCGAATTCTACCAGCGGGCTGAGACGCTGCAGCAGGAGGGCGGCGAGTTCATGTTTGATTTCGATGGGGACGAGATCTTCCACGTGGACCTGCAGAAGACAGAGACCGTCTGGCGCCTGCCCGAGTTCGGGAACTTCGCCACCTTCGAGGCGCAGGGAGCTCTGCAGAACATGGCAGTAGCAAAACAGAACTTGGAGATCATGATTCAAAGGTCCAACCGCTCGCAGGCCACCATC
>DAA2_Buteo_albonotatus_JANVAB010000071.1:592992-593246 Buteo albonotatus isolate TCWC 15864 71, whole genome shotgun sequence
CGGAACATGTTGATCTTCACCGAATTCTACCAGCGGGCTGAGACGCTGCAGCAGGAGGGCGGCGAGTTCATGTTTGATTTCGATGGGGACGAGATCTTCCACGTGGACCTGCAGAAGACAGAGACCATCTGGCGCCTGCCCGAGTTCGGGAACTTCGCCACCTTCGAGGCGCAGGGAGCTCTGCAGAACATGGCAGTAGCAAAGCAGAACTTGGAGATCATGATTAAAAGGTCCAACCGCTCGCAGGCCACCATC
>DAA2_Haliaeetus_leucocephalus_NW_010972718.1:62053-62307 Haliaeetus leucocephalus isolate CR32 unplaced genomic scaffold, Haliaeetus_leucocephalus-4.0 Scaffold282
CGGAACGTGTTGATCCAGGCCGAATTCTACCAGCGGGCTGAGACGCTGCAGCAGGAGGGCGGCGAGTTCATGTTTGATTTCGATGGGGACGAGATCTTCCACGTGGACCTGCAGAAGACGGAGACCATCTGGCGCCTGCCCGAGTTCGGGAACTTCGCCACCTTCGAGGCGCAGGGAGCTCTGCAGAACATGGCAGTAGCAAAACAGAACCTGGAGATCATGATTCAAAGGTCCAACCGCTCGCAGGCCACCATC
>DAA2_Harpagus_bidentatus_JAOBAP010000073.1:647506-647760 Harpagus bidentatus isolate ANSP 31945 73, whole genome shotgun sequence
CGGAACGTGTTGATCCAGGCCGAATTCTACCAGCGGGCTGAGACGCTGCAGCAGGAGGGCGGCGAGTTCATGTTTGATTTCGATGGGGACGAGATCTTCCACGTGGACCTGCAGAAGACAGAGACCGTCTGGCGCCTGCCCGAGTTTGGGAACTTTGCCACCTTTGAGGCGCAGGGAGCTCTGCAGAACATGGCAGTAGCAAAACAGAACTTGGAGATCATGATTCAAAGGTCCAACCGCTCGCAGGCCACCATC
>DAA2_Melierax_canorus_JAOBAN010000071.1:577044-577298 Melierax canorus isolate LACM 79106 71, whole genome shotgun sequence
CGGAACGTGTTGATCCAGGCCGAATTCTACCAGCGGGCTGAGACGCTGCAGCAGGAGGGCGGCGAGTTCATGTTTGATTTCGATGGGGACGAGATCTTCCACGTGGACCTGCAGAAGACAGAGACCGTCTGGCGCCTGCCCGAGTTCGGGAACTTCGCCACCTTCGAGGCGCAGGGAGCTCTGCAGAACATGGCAGTAGCCAAACAGAGCTTGGAGATCATGATTCAAAGGTCCAACCGCTCGCAGGCCACCATC
>DAA2_Micronisus_gabar_JAOEHL010000070.1:620285-620539 Micronisus gabar isolate KU 110795 70, whole genome shotgun sequence
CGGAACGTGTTGATCCAGGCCGAATTCTACCAGCGGGCTGAGACGCTGCAGCAGGAGGGCGGCGAGTTCATGTTTGATTTCGATGGGGACGAGATCTTCCACGTGGACCTGCAGAAGACAGAGACCGTCTGGCGCCTGCCCGAGTTCGGGAACTTCGCCACCTTCGAGGCGCAGGGAGCTCTGCAGAACATGGCAGTAGGCAAACAGAACTTGGAGATCATGATTCAAAGGTCCAACCGCTCGCAGGCCACCATC
>DAA2_Nisaetus_nipalensis_BJES01020211.1:1374-1628 Nisaetus nipalensis DNA, Nini_20211, whole genome shotgun sequence
CGGAACGTGTTGATCCAGGCCGAATTCTACCAGCGGGCTGAGACGCTGCAGCAGGAGGGCGGCGAGTTCATGTTTGATTTCGATGGGGACGAGGTCTTCCACGTGGACCTGCAGAAGACGGAGACCATCTGGCGCCTGCCCGAGTTCGGGAACTTCGCCACCTTCGAGGCGCAGGGAGCTCTGCAGAACATGGCGGTATCAAAACAGAACTTGGAGATCATGATTCAAAGGTCCAACCGCTCGCAGGCCACCATC
>DAA2_Sagittarius_serpentarius_VWYJ01061446.1:3075-3329 Sagittarius serpentarius isolate B10K-DU-011-38 C10569092, whole genome shotgun sequence
CGGAACGTGTTGATCCAGGCTGGCTTCTACCAGCGGGCCGAGAGGCTGCAGCAGGAGGGCGGCGAGTTCATGTTTGATTTTGATGGGGACGAGATCTTCCACGTGGACCAGCAGAAGACAGAGACCGTCTGGCGCCTGCCCGAGTTCGGGAACTTCGCCACCTTCGAGGCGCAGGGAGCTCTGCAGAACATGGCAGTATTAAAACAGAACATGGAGACCGTCAGCAAAATGTCCAACCGCTCGCAGGCAACCATC
>DAA2_Branta_canadensis_SNRU01011651.1:772-1026 Branta canadensis isolate SJ_97 contig244_6, whole genome shotgun sequence
GGGAACGTGCTGATCCAGACTGCATTCTACCAGCGGGCTGAGACGCTGAAGGAGGAGGGCGGCCAGTTCATGTTCGATTTCGACGGGGATGAGATCTTCCACGTGGACCTGCAGAAGTCAGAGACCATCTGGCGCCTGCCCCTCTTCTCGAAGTTTGCCAGCTTCGAGGCCCAGGGAGCTCTGCAGAACATTGCCGTGGGCAAGCAGAACATGGAGATCATGATGCAGAGGTCCAACCGCTCGCAGGGAACCATC
>DAA2_Aix_galericulata_JALLAJ010000240.1:89541-89795 Aix galericulata isolate NCHU-2012 Aplatyrhynchos.PEDO01004173.1_RagTag, whole genome shotgun sequence
GGCCACGTGCTGATGCAGACTGAATTCTACCAGCGGGACGAGACGCGGGGCACGGAGGGCGGCCAGTTCATGTTCGACTTCGACGGGGATGAGATCTTCCACGTGGACCTGCAGAAGTCGGAGACCATCTGGCGCCTGCCCATCTTCACGACCTTTACCAGCTTCGAGGCGCAGGGAGCCCTGCAGAACATCGCCGTGGACAAGCAGAACATGGAGATCATGATGAAGAGGTCCAACCGCTCGCAGGGCACCATC
>DAA2_Anseranas_semipalmata_VXAA01003947.1:17381-17635 Anseranas semipalmata isolate B10K-DU-001-57 scaffold6737, whole genome shotgun sequence
GGGAACGTGATCATCCAGACTGAATTCTACCAGCGGGCCGAGACGCTGCAGCAGGAGGACGGCCAGTTCATGTTTGATTTCGATGGGGACGAGATTTTCCACGTGGACCTGCAGAAGTCAGAGACCATCTGGCGCCTGCCCGAGTTTGGGACGTTCGCCAGCTTCGAGGCACAGGGAGCTCTGCAGAACATCGCCGTAGACAAGCAGAACATGGAGATCATGATGCAGAGGTCCAACCGCTCCCAGGGAACCATC
>DAA2_Asarcornis_scutulata_VZSO01008928.1:10696-10950 Asarcornis scutulata isolate OUT-0051 scaffold113599, whole genome shotgun sequence
GGCCACGTGCTGATGCAGACTGAATTCTACCAGCGGGACGAGACGCGGAACAAAGAGGGCGGCCAGTTCATGTTCGATTTCGACGGGGATGAGATCTTCCACGTGGACCTGCAGAAGTCGGAGACCATCTGGCGCCTGCCCATCTTCACCACCTTTACCAGCTTCGAGGCCCAGGGGGCCCTGCAGAACATCGCCGTGGACAAGCAGAACATGGAGATCATGATGAAGAGGTCCAACCGCTCGCAGGGCACCATC
>DAA2_Aythya_fuligula_NC_045591.1:32453-32707 Aythya fuligula isolate bAytFul2 chromosome 33, bAytFul2.pri
GGCCACGTGCTGATGCAGACTGAATTCTACCAGCGGGACGAGACGCACAACAGGGAGGGCGGCCAGTTCATGTTCGATTTCGACGGCGATGAGATCTTCCACGTGGACCTGCAGAAGTCGGAGACCATCTGGCGCCTGCCCATCTTCACCACCTTTACCAGCTTCGAGGCCCAGGGGGCCCTGCAGAACATCGCCGTGGACAAGCAGAACATGGAGATCATGATGAAGAGGTCCAACCGCTCGCAGGGCACCATC
>DAA2_Cygnus_atratus_NC_066394.1:693943-694197 Cygnus atratus isolate AKBS03 ecotype Queensland, Australia chromosome 33, CAtr_DNAZoo_HiC_assembly
GGGAACGTGCTGATCCAGAGTGAATTCTACCAGCGGGCTGAGACGCTGAAGGAGGAGGGCGGCCAGTTCATGTTCGATTTCGACGGGGATGAGATCTTCCACGTGGATCTGCAGAAGTCGGAGACCATCTGGCGCCTGCCCCTCTTCTCGAAGTTTGCCAGCTTCGAGGCCCAGGGAGCTCTGCAGAACATTGCCGTGGACAAGCAGAACATGGAGATCATGATGAAGAGGTCCAACCACTCGCAGGGAACCATC
>DAA2_Nettapus_auritus_JAACYP010028563.1:9571-9825 Nettapus auritus breed African pygmy goose isolate SHBP007 NA56115.1, whole genome shotgun sequence
GGGAACGTGCTGATCCAGACTGAATTCTACCAGCGGGCTGAGACGCTGCAGGCAGAGGGCGGCCAGTTCATGTTCGATTTCGACGGGGATGAGATCTTCCACGTGGACCTGCAGAAGTCAGAGACCATCTGGCGCCTGCCCCTCTTCTCGAAGTTTGCCAGCTTCGAGGCCCAGGGGGCTCTGCAGAACATCGCCGTGGACAAGCAGAACATGGAGACCATGATGAAGAGGTCCAACCGCTCGCAGGGAACCATC
>DAA2_Oxyura_jamaicensis_NW_023310922.1:4296-4550 Oxyura jamaicensis isolate SHBP4307 breed ruddy duck unplaced genomic scaffold, BPBGC_Ojam_1.0 oxyUn_random_OJ72211
GGGAACGTGATGATCCAGACTGAGTTCTACCAGCGGGCCGAGATGCAGCAGATAGAGGGCGGCCAGTTCATGTTCGATTTCGACGGGGATGAGATCTTCCACGTGGACCTGCAGAAGTCAGAGACCATCTGGCGCCTGCCCCTCTTCGCGACGTTTGCCAGCTTCGAGGCGCAGGGGGCTCTGCAGAACATCGCCGTGGACAAGCAGAACATGGAGATCATGATGAAGAGGTCCAACCGCTCGCAGGGAACCATC
>DAA2_Stictonetta_naevosa_JAACYO010023830.1:1036-1290 Stictonetta naevosa breed freckled duck isolate SHBPF4130 SN33730.1, whole genome shotgun sequence
GGGAACGTGCTGATCCAGACTGAATTCTACCAGCGGGCTGAGACGCTGCAGGAAGAGGGCGGCCAGTTCATGTTCGATTTCGACGGGGACGAGATCTTCCACGTGGACCTGCAGAAGTCAGAGACCATCTGGCGCCTGCCCCTCTTCGCGAAGTTTGCCAGCTTCGAGGCCCAGGGGGCTCTGCAGAACATTGCCGTGGACAAGCAGAACATGGAGATCATGATGAAGAGGTCCAACCGCTCGCAGGGAACCATC
>DAA2_Nyctibius_bracteatus_VWZB01005382.1:13837-14091 Nyctibius bracteatus isolate B10K-CU-031-10 scaffold_5364, whole genome shotgun sequence
GGCAACGTGATCGTCCAGAGTGTCTTCTACCAGAGGGACGAGAGGCTGCAGCAGGAGGGCGGACAGGTCATGTTCGATTTCGATGGGGACGAGATACTCCACGTGGAGCTGCAGAAGTCAGAGACCGTCTGGCGCCTGCCCGAGTTCGGGAAATTCGCCGGCTACGAGGCGCAGGGAGCGCTGCAGGCCTTGGCTGCACAGAAACAGAACTTGGAGGTCATGATGAAACAGTCCAACCGCTCACAGGGAACCATC
>DAA2_Nyctibius_bracteatus_VWZB01005382.1:8398-8652 Nyctibius bracteatus isolate B10K-CU-031-10 scaffold_5364, whole genome shotgun sequence
GGGGACGTGATTCACCAAGCCGAGTTCCAGCAGCGGGTTGAGCCGTCGCAGCAGGAGGATGGGCAGTTCCAGCAGGCGTTCAACGCCGACGAGATGTTCCACGTGGACCTGCAGAAGCAGGAGACCGTGTGGCGCCTGCCCGAGTTCGGGAAATTCGTCAGCTTCGAGGCGCAGGGAGCGCTGCAGAACAGCATCGCGGGCAAGAACTGGCTGAACTTCCTGGCGCAGCACTCCAACACCTCCCAGAGTCGCTTT
>DAA2_Nyctiprogne_leucopyga_VZZU01014726.1:439-693 Nyctiprogne leucopyga isolate B10K-DU-005-01 scaffold_14673, whole genome shotgun sequence
GGGAATGTGATACTCCAGAGTGACTTCTACCAGCGGGATGAGAAGCTGCAGCAGGAGGGTGGACAGTTAATGTTTGATTTTGATGGGGACGAGATCTTCCACGTGGACCTGCAGAAGATAGAGACCGTCTGGCGCCTGCCCGAGTTCGGGAGATTCGCCGGCTTCGAGGCACAGAGAGCGCTGCAGACCATCGCTATAGATAAACAGAATTTGGAGATCATGATGGAAAATTCCAACCGCTCCCAGGCAACCATC
>DAA2_Podargus_strigoides_VZTK01009605.1:1626-1880 Podargus strigoides isolate B10K-DU-001-40 scaffold44292, whole genome shotgun sequence
GAGAACAGGATCCACCAAGCTGAGTTCCACCAGCGCGTTGGGGCGTCGCAGCGGGAGGACGGGGAGTTCATGCAGGCGTTCGACGGGGACGAGATGTTCCACGTGGACCTGGAGAAGGCAGAGACCGTCTGGCGCCTGCCCGAGTTCGGGGAATTCGCCGGCTTCGAGGCGCAGGGCGCGCTGCAGAACGCGGCTGTAGGCAAACAAAACCTGGAGATCGATATTGAAAGGTCCAACCGCTCGCAGGGAACCATC
>DAA2_Alca_torda_VMED01000075.1:19527-19781 Alca torda isolate 2006_11_07_Graehlm_vinge_78 scaffold_81_arrow_ctg1, whole genome shotgun sequence
GGGAACACGATCCACCAAGCTGAGTTCCAGCAGCTGACTGAGCCGCTGCAGCAGGAGGATGGGGAATACCTGCATGCGTTCAACGCTGATGAGATATTCCACGTGGACCTGCAAAAGCAGGAAACCGTCTGGCGCCTGCCTGAGTTCGGGAAGTTCGCCACCTTCGAGGCACAAGGAGCCCTGCAGAATGCGGCTACAGGCAAACACAACTTGGAGATCATGATGAAAAGGTCCAACCGCTCACAGGCAACCATC
>DAA2_Burhinus_oedicnemus_VFFE01007852.1:158345-158599 Burhinus oedicnemus isolate B10M00005 jcf7180000882921, whole genome shotgun sequence
GGGAACGTGATAATCCAGACTGAATTTTACCAGCGGGATGAGAGGCTGCAGCAGGAGGGCGGCGCACTCATGTTTGATTTCGATGGGGACGAGATCTTCCACGTGGACCTGCAGAAGACAGAGACCGTCTGGCGCCTGCCTGACTTCGGGAAATTTGCCACCTTCGAGGCGCAGAGAGCTCTGCAGAACATAGCTGTAGAAAAACAGAACTTGGAGAACTCGATGAGAAGGTCCAACCGCTCGCAGGCAACCATC
>DAA2_Calidris_pygmaea_QJSC01009713.1:698-952 Calidris pygmaea strain Meinypilgyno scaf_24869, whole genome shotgun sequence
GGGAACGTGATGATCCAGACCGACGTGTACCAGCAGGATGAGAGGCTGCAGCAAGAGGGCGGAGAGTTCATGTTTGATTTCGATGGGGATGAGTTGTTCCATGTGGATCTGCAGAAGCAGGAGAACGTCTGGCGCCTGCCCGAGTTCGGAAACTTCATCAGCTTCGAGGTGCAGGGAGCGCTGCAGAACTCGGCTGTATTGAAACACAACCTGAAGGTCCATATGGAAAGGTCCAACCACTCACTGGCCACCATT
>DAA2_Jacana_jacana_VZTM01036511.1:415-669 Jacana jacana isolate B10K-DU-002-59 scaffold9940, whole genome shotgun sequence
AGGAACAAGATGATCCAGACTGACCTGTACCAGCGGGATGAGAGGCTGCAGCAGGAGGGTGGCGAGTTCATGTTTGATTTCGATGGGGATGAGATGTTCCACGTGGACCTGGAGAAGCAGGAGAATGTCTGGCGCCTGCCCGAGTTTGGGAAATTCACCACCTTTGAGGTGCAGGGAGCGCTGCAGAACATGGCTGTAATGAAAAACAACCTGGAGATCTCGATGAAAAGGTCCAACCGCTCACAGGCCACCATC
>DAA2_Pedionomus_torquatus_VZRU01002048.1:12731-12985 Pedionomus torquatus isolate B10K-DU-029-80 scaffold14124, whole genome shotgun sequence
GGGAACACAATCCACCAGTCGGAGTTCCAGCAGCGGATGGAGGCCCTGCAGCGGGAGGCCGGGGAATTCACCATGTCCTTCAACGCTGACGAGGTCTTCCACGTGGAGCTGGAGAAGCAGGAGACCGTCTGGCGCCTGTCTGAGTTCGGGAGATTCACCTTCTTCGAGGCCCAGGGAGCGCTGCAGAACGCGGCCGTGGGCAAACACAACCTGGAGGTCATGATGAAGGCTTACAACCGCTCGCAGGGCACCATC
>DAA2_Phaetusa_simplex_VZZW01005068.1:212-463 Phaetusa simplex isolate B10K-DU-009-16 scaffold_4988, whole genome shotgun sequence
GTGAACACG---TACCAAGCTGAGTTCCAGCACCGGATTGAGCCACTGCAGCAGGAGGGTGGGGAATACCTGCAGGGGTTCAACGCCGATGAGGAGTTCCACGTGGACCTGCAGAAGCAGGAGACCGTCTGGCGCCTGCCCGAGTTCGGGAACTTCGCCTCCTTTGAGGCGCAGGGAGCCCTGCAGAACGCGGCTACAGGCAAACACAACTTGGAGATCATGATGAAAAGGTCCAACCGCTCACAGGCAACCATC
>DAA2_Recurvirostra_avosetta_SAYO01035115.1:6357-6611 Recurvirostra avosetta isolate S068744-2018 NODE_126832_length_31839_cov_26.971104, whole genome shotgun sequence
GGGAACACGTTGGTCCAGACTGGGTTCTACCAGCGGGATGAGAGGCTGCAGCAGGAGGGCGGCGCGTTCATGTTTGATTTCGACGGGGACGAGATCTTCCACGTGGACCTGCAGAAGACAGAGACCATCTGGCGCCTGCCTGAGTTTGGGAACTTCGCCTCCTTCGAGGCGCAGGGCGCGCTGCAGAACATAGCTACATTGAAACACAACTTGGAGATCCTGATGGAAAGGGCCAACCGCTCACAGGGAGCCATC
>DAA2_Rynchops_niger_VXBH01009202.1:3449-3700 Rynchops niger isolate B10K-DU-002-16 scaffold4703, whole genome shotgun sequence
GTGAACACG---TACCAAGCTGAGTTCCAGCAGCGGATCGAGCCACTGCAGCAGGAGGACGGGCAATTCCTGCAGGGGTTCAACGCCGATGAAGAGTTCCACGTGGACCTGGAGAAGCAGGAGACTGTCTGGCGCCTGCCTGAGTTCGGGAACTACGCCACCTTTGAGGCGCAGGGAGCCCTGCAGAACGCGGCTACAGGCAAACAAAACTTGGAGATCATGATGAAAAGGTCCAACCGCTCGCAGGCAACCATC
>DAA2_Actenoides_lindsayi_WTSP01140099.1:879-1133 Actenoides lindsayi isolate 9SJTFMH8LE 140099, whole genome shotgun sequence
GGGAACACCTTGATCCAGGCTCAATTCTACCAGCGGAATGAGCAGACGCGTCAGGAGGGCGGCGAGTTCATGTTCGATTTCGATGGGGACGAGATCTTCCACGTGGACCTGGAGAAGCAGGAGACGATCTGGCGCCTGCCCGAGTTCGGGGAGTTCACCAGCTTCGAGGCGCAGGGAGCTCTGCAGAACATGGCCGTGTTAAAACAAAACCTGGAGATCATGACGAAAAATGCCAACTACTCCAAGGCAACCGTC
>DAA2_Ceyx_margarethae_JAOEGR010166245.1:1131-1385 Ceyx margarethae isolate W250R15UOX 166245, whole genome shotgun sequence
GGGCACACCTTGATCCAGGCTCAGTTCTACCAGCGGGATGAGCAGACGAAGCAGGAGGGAGGCGAATTCATGTTCGATTTCGACGGCGACGAGATCTTCCACGTGGACCTGGAAAAGCAGGAGACCATCTGGCGCCTGCAGGAGTTCGGGGAGTTCACCAGCTTCGAGGCACAGGGTGCCCTCCAGAACATGGCCGTGTTAAAACAAAACCTGGACATCATGACCAAAAACGCCAACTACTCCAAGGCGACCGTC
>DAA2_Corythornis_cristatus_JANHGM010198408.1:1686-1940 Corythornis cristatus isolate O9RTRNBQEF 198408, whole genome shotgun sequence
GGGCACACCTTGATGCAGGCTGAATTCTACCAGAAGAATGAGCAGACGCAGCAGGAGGGTGGTGAGTTCATGTTCGATTTCGACGGGGACGAGATCTTCCACGTGGACCTGGAAAAGCAGGAGACCATCTGGCGCCTGCAGGAGTTCGGGGAGTTCACCAGCTTCGAGGCACAGGGCGCCCTCCAGAACATGGCCGTGTTAAAACAAAACCTGGACATCATGACCAAAAACGCCAACTACTCCAAGGCGACCGTC
>DAA2_Halcyon_malimbica_JANHZY010099841.1:654-908 Halcyon malimbica isolate 47OO6CGMHP 99841, whole genome shotgun sequence
GGGAACACCCTGATCCAGGCTGACTTCTACCAGCGGAATGAGCAGACGCGGCAGGAGGGCGGCGAGTTCATGTTCGATTTCGACGGGGACGAGATCTTCCACGTGGACCTGGAGAAGCAGGAGACGATCTGGCGCCTGCCCGAGTTCGGGGAGTTCACCAGCTTCGAGGCCCAGGGAGCTCTGCAGAACATGGCTGTAAACAAATTCAACTTGGATGTCTTACTGAAAAGATCCAACTACTCCAAGGGAACCGTC
>DAA2_Megaceryle_torquata_JANIJG010169172.1:400-654 Megaceryle torquata isolate PDCOFV8MGS 169172, whole genome shotgun sequence
GGGAACACCTTGATCCAGGCTGATTTCTACCAGCGGGCTGAGCAGACGCAGCAAGAGGGCGGCGAGTTCATGTTTGATTTTGATGGGGACGAGATCTTCCACGTGGACCTGCAGAAGACAGAGACCGTCTGGCGCCTGCCCGAGTTCGGGGAGTTCGCCAGCTTCGAGGCGCAGGGAGCTCTGCAGAACATGGCTGTGCTTAAACAAAACCTGGACATCATGACCAAAAATTCCAACTACTCCAAGGCGACCATT
>DAA2_Todiramphus_saurophagus_JANIMW010210232.1:2211-2465 Todiramphus saurophagus isolate IRGN 2T7VB64F69 210232, whole genome shotgun sequence
GGGAACACCTTGATCCAGGCTCAGTTCTACCAGCGGAATGAGCGGACGCACGAGGAGGGCGGCGAGTTCATGTTCGATTTCGATGGGGACGAGATCTTCCACGTGGACCTGGAGAAGCAGGAGACGATCTGGCGCCTGCCCGAGTTTGGGGAGTTCACCAGCTTCGAGGCCCAGGGAGCTCTGCAGAACATGGCCGTGTTGAAACAAAACCTGGAGATCATGACGAAAAATGCCAACTACTCCAAGGGAACCGTC
>DAA2_Syrmaticus_mikado_QGNR01000541.1:7760-8014 Syrmaticus mikado isolate TWDZ01 scaffold541, whole genome shotgun sequence
CCGCACGTGCTGATCCAGGCGGAGTTCTACCACCGCTCGGAGGGCCCGGAGGCGTCGGGGGCTCAGTTCGGCTTCCACTTCGACGCGGACGAGCTGTTCCACGTGGAGCTGGAGGCGGCTCAGACCGTCTGGCGGCTGCCCGAGTTCGGCCGCTTCGCCAGCTTCGAGGCGCAGGGAGCCCTGCAGAACATGGCCGTGGGCAAGCAGAACCTCGACGTCATGATCCACAACTCCAACCGCTCCCAGCAGGACTTC
>DAA2_Antigone_vipio_BJEU01010693.1:2191-2445 Antigone vipio DNA, Grvi_10693, whole genome shotgun sequence
GGGAACACGATCATCCAGGCGGAATTCTACCAGCGGGATGAGAAGCTGCAGCAGGAGAATGCCGAGTTCATGTTTGAATTCGACGGGGACGAGCTCTTCCACGTGGACCTGCAGAAGGCAGAGACCATCTGGCGCCTGCCTGAGTTTGGGGAATTCACGTCCTTCGAGGCACAGGGAGCTCTGCAAAACATGGCTGTAGGCAAACAGAATTTGGAGATCATGATGAAGGCGTCCAACCGCTCACGGGCAACCATT
>DAA2_Aramus_guarauna_VXBL01000646.1:16185-16439 Aramus guarauna isolate B10K-DU-002-11 scaffold4616, whole genome shotgun sequence
GGGAACGTGATCACCCAGGCGGAATTCTACCAGTGGGAAGAGAAGCTGCAGCAGGAGAACGCCGAGTTCATGTTTGATTTCGATGGGGACGAGCTCTTCCACGTGGACCTGCAGAAGGCAGAGACCATCTGGCGCCTGCCTGAGTTTGGGGAATTCGCATCCTTCGAGGCGCAGGGAGCTCTGCAAAACATGGCTGTAGGCAAACACAATTTGGAGTTCATGATGGACAAGACCAACCGCTCAAGGGCAACCATC
>DAA2_Balearica_regulorum_NW_010751200.1:105-359 Balearica regulorum gibbericeps isolate BGI_N312 unplaced genomic scaffold, ASM70989v1 scaffold35573, whole genome shotgun sequence
GGGAACGTGATCATCCAGGCGGAATTCTACCAGCGGGATGAGAAGCTGCAGCAGGAGAACGGCGAGTTCATGTTTGAATTCGACGGGGACGAGCTCTTCCACGTGGACCTGCAGAAGGCAGAGACCATCTGGCGCCTGCCTGAGTTCGGGCAATTCGCCTCCTTCGAGGCACAGGGAGCTCTGCAAAACATGGCTGTAGACAAGCAGAATTTGGAGATCATGACGAAGGCGTCCAACCGCTCACGGGCAACCATC
>DAA2_Grus_americana_WEIX01009793.1:9786-10040n Grus americana isolate B10K-DU-012-65 scaffold1087, whole genome shotgun sequence
GGGAACACGATCATCCAGGCGGAATTCTACCAGCGGGATGAGAAGCTGCAGCAGGAGAACGGCGAGTTCATGTTTGAATTCGACGGGGACGAGCTCTTCCACGTGGACCTGCAGAAGGCAGAGACAATCTGGCGCCTGCCTGAGTTTGGGGAATTTACGTCCTTCGAGGCACAGGGAGCTCTGCAAAACATGGCTGTAGGCAAACAGAATTTGGAGATCATGATGAAGGCGTCCAACCGCTCACGGGCAACCATT
>DAA2_Grus_japonensis_BDFG01279202.1:818-1072 Grus japonensis DNA, scaffold: Grja_279202, isolate: 451A, whole genome shotgun sequence
GGGAACACGATCATCCAGGCGGAATTCTACCAGCGGGATGAGAAGCTGCAGCAGGAGAACGCCGAGTTCATGTTTGAATTCGACGGGGACGAGCTCTTCCACGTGGACCTGCAGAAGGCAGAGACAATCTGGCGCCTGCCTGAGTTTGGGGAATTCACATCCTTCGAGGCACAGGGAGCTCTGCAAAACATGGCTGTAGGCAAACAGAATTTGGAGATCATGATGAAGGCGTCCAACCGCTCACGGGCAACCATT
>DAA2_Grus_monacha_BJET01014675.1:2872-3126 Grus monacha DNA, Grmo_14675, whole genome shotgun sequence
GGGAACACGATCATCCAGGCGGAATTCTACCAGCGGGATGAGAAGCTGCAGCAGGAGAACGGCGAGTTCATGTTTGAATTCGACGGGGACGAGCTCTTCCACGTGGACCTGCAGAAGGCAGAGACAATCTGGCGCCTGCCTGAGTTTGGGGAATTCACGTCCTTCGAGGCACAGGGAGCTCTGCAAAACATGGCTGTAGGCAAACAGAATTTGGAGATCATGATGAAGGCGTCCAACCGCTCACGGGCAACCATT
>DAA2_Grus_nigricollis_SMUU01000974.1:92619-92873 Grus nigricollis isolate BSYUE-LAB-201903 ctg287, whole genome shotgun sequence
GGGAACACGATCATCCAGGCAGAATTCTACCAGCGGGATGAGAAGCTGCAGCAGGAGAACGGCGAGTTCATGTTTGAATTCGACGGGGACGAGCTCTTCCACGTGGACCTGCAGAAGGCAGAGACAATCTGGCGCCTGCCTGAGTTTGGGGAATTCACATCCTTCGAGGCACAGGGAGCTCTGCAAAACATGGCTGTAGGCAAACAGAATTTGGAGATCATGATGAAGGCGTCCAACCGCTCACGGGCAACCATT
>DAA2_Psophia_crepitans_VWZZ01008383.1:3138-3392 Psophia crepitans isolate B10K-DU-001-60 scaffold6094, whole genome shotgun sequence
GGCAACGTGATCATCCAGGCGGAATTCTACCAGCGGGATGAGAAGCTGAAGCAGGACAGCGCCGAGTTCATGTTTGAATTCGACGGGGACGAGCTCTTCCATGTGGACCTGCAGAAGGCAGAGACCATCTGGCGCCTGGCAGAATTCGGGCAATTCGCCTCCTTTGAGGCACAGGGAGCTCTGCAGAACATGGCTGTAGGCAAACAGAACTTGGAGATCATGATGAAAGCGTCCAACCGCTCGCAGGCAACCGTT
>DAA2_Hypotaenidia_okinawae_BSDF01000032.1:1436520-1436780 Hypotaenidia okinawae 2679A DNA, Scaffold32, whole genome shotgun sequence
CAGCACAGCCACTTAGTGATGACCTTCTACCAGCGGGCTGAGCGAGCACAGCAGGAGGGTGGTGAGGCCATGATGGATTTCGACGGGGACGAGATCTTCCACGTGGACCTGGAGAAGAAGGAGATTGTCTGGCGCCTGCCCGAGTTCGGGACGTTCACCTCTGTCGAGGCACAGGGAGGACTGCAGATCGTGGCTACAAACAAACACAACTTGGAGATCTCCATGGAAGAGAACAACCGCTCCCGGGCAGCCATC
>DAA2_Laterallus_jamaicensis_JAKCOX010000356.1:164034-164294 Laterallus jamaicensis coturniculus isolate 168171201 SCAF_356, whole genome shotgun sequence
CAGCACAGGCACACGCAGATGGACTTCTACCAGCGGGATGAGAGACCTCAGCAGGAGGGTGGCGAGTTCATGATGGATTTCGACGGGGACGAGATCTTCTACGTGGACCTGCAGAAGAAAGAGACGGTCTGGCGCCTGCCCGAGTTCGGGGAATTCACCTCCTTCGAGGCACAGGGAGGGCTGCAGAACGTGGCCATAGACAAACAGAATTTGGAGATCTCAATGAAACAGAACAACCGCTCTCAGGGAGCCATC
>DAA2_Porphyrio_hochstetteri_JAJHSY010000153.1: 930123-930383 Porphyrio hochstetteri isolate bPorHoc1 chromosome 31, whole genome shotgun sequence
GGGAACAGGCACACACAGATGGACTTCTACCAGCGGGATGAGAGAGCACAGCAGGAGAAAGGCGAGTTCATGATGGATTTCGATGGGGACGAGATCTTCTACGTGGACCTGGAGAAGAAAGAGACCGTCTGGCGCCTGCCTGAGTTTGGGAAATTCACCTCCTTCGAGGCACAGGGAGGGCTGCAGAACGTGGCTACAGCCAAACACAATTTGGATATCTCAATGAAACAGTACAACCGCTCGCAGGGAGCCATC
>DAA2_Zapornia_atra_VZTU01031877.1:3292-3552 Zapornia atra isolate B10K-DU-011-47 scaffold9391, whole genome shotgun sequence
GAGAACAGGCACACGCAGCTGACCATGTACCAGCGGGATGAGCGACCACAGCAGGAGGGTGGCGAGGTCATGTTTGATTTCAACGGGGATGAGATCTTCCACGTGGACCTGGAGAAGAAAGAGACCGTCTGGCGCCTGCCCGAGTTCGGGAAATTCACCTCCTTCCAGGCACAGGGAGGGCTGCAGAACGTGGCTACAGTCAAACACAATATGGAGTTCTCAATGAAACAGTTCAACCGCTCTCAGGGAGCCATC
>DAA2_Atlantisia_rogersi_VZUJ01091326.1:3116-3376 Atlantisia rogersi isolate OUT-0055 NODE_27125_length_9475_cov_22.6981_ID_54249, whole genome shotgun sequence
GAGAACAGACATGCACAGCTGACCTTCTACCAGCGGGATGAGAGACCTCAGCAGGAGGGCGGCGAGTTCATGATGGATTTCGACGGGGACGAGATCTTCTACGTGGACCTGCAGAAGAAAGAGACGGTCTGGCGCCTGCCCGAGTTCGGGAAATTCACCTCCTTCGAGGCACAGGGAGGGCTGCAGAACGTGGCTATAGTCAAACAGAATTTGGAGATCTCAATGAAACAGAACAACCGCTCTCAGGGAGCCATC
>DAA2_Fulica_atra_JABXFB010012442.1:7683-7946 Fulica atra isolate Lodz_15173 Fatr_scaffold_01563_contig1, whole genome shotgun sequence
GGGAACAGGCACACACAGCTGACCATGTACCATCGGGATGAGAGACCACAGCAGGAGGGTGGCGAGTTCATGATGGATTTCGACGGGGACGAGATCTTCCACGTGGACCTGCAGAAGAAAGAGACCGTCTGGCGCCTGTCAGAGTTCGGGAAATTCACCTCCTTCGAGGCACAGGGAGGGCTGCAGAATGTGGCTACAGCCAAACACAATATGGAGGTCTCAATGAAACAGAACAACCGCTCTCAGGGAGCCATC
>DAA2_Rallus_limicola_JAKCOZ010000846.1:50979-51248 Rallus limicola isolate 171378401 SCAF_846, whole genome shotgun sequence
CAGAACAGGCACATGCAGATGAACTTCTACCAGCGGGCTGAGCGAGCACAGCAGGAGGTTGGTGAGTTCATGATGGATTTCGACGGGGACGAGATGTTCTACGTGGACCTGGACAAGAAAGAGACCGTCTGGCGCCTGCCCGAGTTCGGGAAGTTCACCTCCTTCCAGGCACAGAGAGGGCTGCAGAACGTGGCTATAGCCAAACAGAATATGGATATCATGGCAAAATGGTTCAACCGCTCGCAGGGAGCCACC
>DAA2_Ardeotis_arabs_JAAGAY010034179.1:502-756 Ardeotis arabs isolate R09N00325 jcf7180002024849, whole genome shotgun sequence
AGGCACACTCTTCGCCAAGCCGAGTTCCAGTACCGGATCGAGCCGTCGGAGGAGGAGGGCGGCGAGTTCATGTTTGATTTCGACGGGGACGAGATCTTCCACGTGGAGCTGCAGAAGAGAGAGACCGTCTGGCGTTTGAAGGAGTTTGCGGACTTCGCCACCTTCGAGGCACAGGGAGCTCTGCAGAACGCGGCTGTGGGAAAACAGAATTTGGAGATCATGATGAAAAGGTCCAACCGCTCGCAAGGAACCATC
>DAA2_Otis_tarda_JAPMTP010000017.1:909579-909833 Otis tarda isolate OTA-swuaves1 chromosome 16, whole genome shotgun sequence
AGGCACACCATTCGCCAAGCCGAGTTCCAGCATCGGATCGAGCCGTCGCAGGAGGAGGGCGGCGAGTTCATGTTTGATTTCGACGGGGACGAGATCTTCCACGTGGACCTGCAGAAGAGAGAGACCGTCTGGCGTTTGAAAGAGTTTGCCAACTTCGCCACCTTCGAGGCGCAGGGAGCTCTGCAGAACGCGGCTGTGGGAAAGCAGAATTTGGAGATCATGATGGAAAGGTCCAACCGCTCGCAAGGAACCATC
>DAA2_Tetrax_tetrax_WHYT01004148.1:2722-2976 Tetrax tetrax isolate T08N04531 jcf7180000519148, whole genome shotgun sequence
AGGCACACCATTCGCCAAGCCGAGTTCCAGTATCGGATCGAGCCGTCGGAGGAGGAGGGCGGCGAGTTCATGTTTGATTTCGACGGGGACGAGATCTTCCACGTGGAGCTGCAGAAGAGAGAGACCGTCTGGCGTTTGAAAGAGTTCGCGGACTTCGCCACCTTCGAGGCGCAGGGAGCTCTGCAGAACGCGGCCGTGGGAAAACAGAATTTGGAGATCATGATGCAAAGGTCCAACCGCTCGCAAGGAACCATC
>DAA2_Apteryx_haastii_PTFD01001787.1:899-1153 Apteryx haastii isolate R29945 scaffold_1786, whole genome shotgun sequence
GGCAACATGATACTCCAGGTTGACTTGTACCAGCGCGCGGAGACACTGCAGCAGGAGGGCGGCCAGTTCATGTTCGACTTCGACGGGGACGAGATCTTCCACGTGGATCTGCAGAAGACGGAGACCGTCTGGCGCCTGCCTGAGTTCGGCGAATTCGCCAGCTTCGAGGCCCAGGGAGCTCTGCAGAACATAGCTGTCAACAAACAGAACATGGAGATCTTGATGCAGAGGTCCAACCGCTCTCAGGGGACCATC
>DAA2_Apteryx_owenii_PTFC01001418.1:32839-33093 Apteryx owenii isolate O20599 scaffold_1417, whole genome shotgun sequence
GGCAACATGATACTCCAGGTTGACTTGTACCAGCGCGCGGAGACACTGCAGCAGGAGGGCGGCCAGTTCATGTTCGACTTCGATGGGGACGAGATCTTCCACGTGGATCTGCAGAAGACGGAGACCGTCTGGCGCCTGCCTGAGTTCGGCGAATTCGCCAGCTTCGAGGCCCAGGGAGCTCTGCAGAACATAGCTGTCAACAAACAGAACATGGAGATCATGATGCAGAGGTCCAACCGCTCTCAGGGGACCATC
>DAA2_Apteryx_rowi_NW_020447692.1:42366-42620 Apteryx rowi isolate R43461 unplaced genomic scaffold, aptRow1 scaffold_1445
GGCAACATGATACTCCAGGTTGACTTGTACCAGCGCGCGGAGACACTGCAGCAGGAGGGCGGCCAGTTCATGTTCGACTTCGACGGGGACGAGATCTTCCACGTGGATCTGCAGAAGACGGAGACCGTCTGGCGCCTGCCTGAGTTCGGCGAATTCGCCAGCTTCGAGGCCCAGGGAGCTCTGCAGAACATAGCTGTCAACAAACAGAACATGGAGATCATGATGCAGAGGTCCAACCGCTCTCAGGGGACCATC
>DAA2_Crypturellus_cinnamomeus_PTEZ01001347.1:26379-26633 Crypturellus cinnamomeus isolate 337707 scaffold_1346, whole genome shotgun sequence
GGGAATGTGCTCACCCAGGCTGAATTATATCAGCGGGCTGAGACACTGCAGCAGGAGGGCGGGCAGTTCGTGTTTGACTTCGATGGGGACGAGATCTTCCATGTGGATCTGGAGAAGGCGGAGACCCTCTGGCGCCTACCTGAGTTCGGGGAGTTCGCCGGCTTCGAGGCCCAGGGAGCTCTGAGCAATATAGCTGCAGACAAACAGAACATGGAGATCGCCACGGAGAGGAGTAACCGCTCCCAAGGAATGATC
>DAA2_Crypturellus_undulatus_VWPW01002713.1:5299-5553 Crypturellus undulatus isolate B10K-MSB-37135 scaffold8001, whole genome shotgun sequence
GGGAACGTGATGACCCAGGTTGACTTATACCAGCGGGCTGAGACGCTGCAGCAGGAGGGAGGGCAGTTCATGTTCGACTTCGATGGGGATGAGATCTTCCATGTGGATCTGGAAAAGGCAGAGACCGTCTGGCGCCTACCTGAGTTCGGAGAGTTCGCCAACTTCGAGGCCCAAGGAGCTCTGCAGAGCATAGCTGTAATGAAACACAACATGGAGAACAACATAAAGAACAGTAACCGCTCCCAGGGGATGATC
>DAA2_Nothocercus_nigrocapillus_WBNA01000741.1:28072-28326 Nothocercus nigrocapillus isolate B10K-MSB-02 scaffold_739, whole genome shotgun sequence
GGGAACACGATGCTCCAGGTTGACTTTTATCAGCGGGCTGAGACGCTGCAGCAGGAGGGTGGACAGTTCATGTTCGACTTCGATGGGGACGAGATCTTCCACGTGGATCTGCAGAAGGTGGAGACCGTCTGGCGCCTACCTGAGTTCGGGGAGTTCGCCGGCTTTGAGGCCCAGAGAGCTCTGCAGAACATAGCTACAGACAAACACAACATGGAGAACTGGATACGCCGATCCAACCACTCTCAGGGGATGATT
>DAA2_Nothoprocta_pentlandii_VZSG01001636.1:22720-22974 Nothoprocta pentlandii isolate B10K-MSB-04 scaffold_1632, whole genome shotgun sequence
GGGAATGTGATGCTCCAGAGTGAGTTTTATCACCGGGCTGAGACGCTGCAGCAGGAGGGCGGGCAGTTCATGTTCGACTTCGATGGGGACGAGATCTTCCACGTGGATCTGCAGAAGACGGAGACCCGCTGGCGCCTACCTGAGTTCGGGGAGTTCACCAGCTTCGAGGCCCAGGGAGCTCTGCAGAACATGGCTGTAGATAAACATAACATGGAGATCCACACGGAGAGGAGTAACCGCTCTCAGGGGACGATC
>DAA2_Nothoprocta_perdicaria_NW_020455782.1:106374-106628 Nothoprocta perdicaria isolate Ctin4 unplaced genomic scaffold, notPer1 scaffold_524
GGGAATGTGATGTTCGAGTTTGACTTGTACCAGCGGGCTGAGACGCTGCAGCAGGAGGGCGGGCAGTTCATGTTCGACTTCGATGGGGACGAGATCTTCCACGTGGATCTGCAGAAGGCCGAGACCCGCTGGCGCCTACCTGAGTTCGGGGAGTTCGCCGGCTTCGAGGCCCAGGGAGCTCTGCAGAACATGGCTGTAATGAAACATAACATGGAGATGGACATAAAGAGGAGTAACCGCTCTCAGGGGACGATC
>DAA2_Rhea_americana_PTEV01000601.1:73326-73580 Rhea americana isolate MKP2758 scaffold_600, whole genome shotgun sequence
GGGAACATGCTGCTCCAGGCCGAGTTCTACCAGCGGGCCGAGACGCTGCAGGAGGAGGCCGGGCAGTTCATGTTCGACTTCGACGGGGACGAGCTCTTCCACGTGGACCTGCAGAAGACGGAGACCATCTGGCGGCTGCCCGAGTTCGGGACGTTCGCCACCTTCGAGGCGCAGGGAGCCCTGCAGAACATGGCTGTAGACAAGGGCAACATGGAGATCATGATGAAGAGGACAAACCGCTCTCAGGGAACCATT
>DAA2_Rhea_pennata_PTJI01000579.1:100898-101152 Rhea pennata isolate 206185 scaffold_588, whole genome shotgun sequence
GGGAACATGCTGCTCCAGGCTGAGTTCTACCAGCGGGCCGAGACGCTGCAGGAGGAGGCCGGGCAGTTCATGTTCGACTTCGACGGGGACGAGCTCTTCCACGTGGACCTGCAGAAGACGGAGACCATCTGGCGGCTGCCCGAGTTCGGGACGTTCGCCACCTTCGAGGCGCAGGGAGCCCTGCAGAACATGGCTGTAGACAAGGGCAACATGGAGATCATGATGAAGAGGACAAACCGCTCTCAGGGAACCATT
>DAA2_Tinamus_guttatus_NW_010579736.1:2630-2884 Tinamus guttatus isolate BGI_N309 unplaced genomic scaffold, ASM70537v2 scaffold11512
GGGAATGTGATCACCCAGGTTGACTTATACCAGCGGGCTGAGACGCTGCAGCAGGAGGGTGGGCAGTTCGTGTTCGACTTCAATGGAGACGAGATGTTCCATGTGGATCTGGAGAAGGCAGAGACCCTCTGGCGCCTACCTGAGTTCGCGGAGTTCACCAGCTTCGAGGCCCAGGGAGCTCTGCAGAACATGGATGTAATGAAACAGAACATGGAGGTCGCCATTGAGAGGAGAACCCGCTCCCAGGGGACGATC
>DAA2_Tinamus_guttatus_NW_010581293.1:1610-1864 Tinamus guttatus isolate BGI_N309 unplaced genomic scaffold, ASM70537v2 scaffold4973
AGGAACATGATGACCCAGGTTAACTTTTATCACCGGGCTGAGACGCTGCAGCAGGAGGGTGGGCAGTTCATGTTCGACTTCGATGGGGACGAGATCTTCCACGTGGATCTGGAGAAGGCGGAGACCATCTGGCGCCTACCTGAGTTCGGGGAGTTCGCCAGCTTCGAGGCCCAGGGAGCTCTGCAGACCGTAGATGTAATGAAACACAACATGGAGATTGCCATGAAGAGGAGTAACCGCTCCCAGGACACGATC
>DAA2_Balaeniceps_rex_VYZW01002884.1:14647-14901 Balaeniceps rex isolate B10K-DU-012-56 scaffold51840, whole genome shotgun sequence
GGGGATGTGCTGATCCAGACTCAATTCTACCAGCGGGATGAGAGGCTGCAGCAGGAGGGCGGCCAGTTCATGTTTGATTTCGATGGGGACGAGATCTTCCACGTGGACCTGCAGAAGCAGGAGACCATCTGGCGCCTGTCCGAGTTTGGGAAATTCGCCACCTTCGAGGCGCAGGGAGCGCTGCAGAACATCGCTGTAGGCAAACAGAACTTGGAGACCTTAATGAAATTGTTCAACCGCTCGCAGGCAACTATC
>DAA2_Gorsachius_goisagi_BOSO01014945.1:81240-81494 Gorsachius goisagi DNA, Gogo_14945, whole genome shotgun sequence
GGACACACGTTGATCCAGGCTGATTTGTACCAGCGGGATGAGAGGCTGCAGCAGGAGGGCGGCCAGTTCATGTTTGATTTCGACGGGGACGAGATCTTCCATGTGGATCTGCAGAAGACAGAGACCGTGTGGCGCCTATCTGAGTTCGGGAACTTCGCTACCTTCGAGGCACAGGGAGCTCTGCAGAACATAGCTACAGACAAATCTAACTTGGAGATCATGATGAAAAGGTCCAACCACTCACAGGCAACCACC
>DAA2_Mesembrinibis_cayennensis_VXAT01012366.1:2603-2857 Mesembrinibis cayennensis isolate B10K-DU-001-44 scaffold10980, whole genome shotgun sequence
GGCAACGTGATAATCCAGACTGACTTCTACCAGCGGGATGAGAGGCTGCAGCAGGAGGGCGGCCAGTTCATGTTTGATTTCGATGGGGACGAGATCTTCCACGTGGACCTGCAGAAGCAGGAGACGATCTGGCGCCTGCCCGAGTTCGGGAACTTCGCCTCCTTCGAGGCACAGCAAGCGCTGCAGAACATTGCTATAGGCAAACAGAGCTTGGAGATCATGATTAAAAGGTCCAACCGCTCGCAGGCAACCATC
>DAA2_Nipponia_nippon_NW_009002100.1:45480-45734 Nipponia nippon isolate BGI_Y956 unplaced genomic scaffold, ASM70822v1 Scaffold488
GGCAACGCGATAATCCAGACTGACTTGTACCAGCGGGATGAGAGGCTGCAGCAGGAGGGCGGCCAGTTCATGTTTGATTTCGATGGGGACGAGATCTTCCACGTGGATCTGCAGAAGCAGGAGACGATCTGGCGCCTGCCCGAGTTCGGGAAGTTCGCTTCTTTCGAGGCACAGGGAGCGCTGCAGAACATTGCTGTAATGAAACAGAACTTGAAGATCATGACTGAAAACTCCAATCACTCGCAGGCAACCATC
>DAA2_Scopus_umbretta_VZTL01052888.1:12247-12501 Scopus umbretta isolate B10K-DU-002-70 scaffold3639, whole genome shotgun sequence
GGGAACACGCTGATCCAGGCTGAATTCTACCAGCGGGTTGAGCCATTGCAGAAGGAGGACGGCCAGTTCATGTTCGATTTCGATGGGGATGAGATCTTCCACGTGGATCTGCAGAAGACAGAGACCATCTGGCGCCTTCCCGAGTTCGGGAACTTCGCCACCTTCGAGGCACAGGGAGCGCTGCAGAACATGGCTGTAAACAAACAGAACTTGGAGGTCGATATGAAAGTGTTCAACCGCTCGCAGGCAACCATC
>DAA2_Bucco_capensis_VWZO01016151.1:20232-20486 Bucco capensis isolate B10K-DU-001-16 scaffold3181, whole genome shotgun sequence
GGTAATGTGATAATCCAGACAGACTTCTACCAGCGGGTTGAGAGGCTGCAGCAGGAGGGTGGCCAGTTCATGTTTGATTTTGATGGGGACGAGATCTTCCATGTGGACCTGCAGAAGACAGAGACCGTCTGGCGCCTGCCCGAGTTTGGGGAATTTGCCAGCTTCGAGGCACAACAAGCTCTGCAGAACATGGCTGTAAACAAACAGAACATGGAGATCATGATGAAAAGGACTAACCGCTCGCAGGCAGCCATC
>DAA2_Dryobates_pubescens_NW_009662844.1:33557-33811 Picoides pubescens isolate BGI_N307 unplaced genomic scaffold, ASM69900v1 scaffold1182
AAGTACACATGGATCCAGGCGTGTTTCTCCCAGCAGGCTGAGAGGCTGCAGCAGGAGGATGGAGAGTTCTTGTTTGAATTTAATGAGGATGAGATCTTCCATGTGGACCTGCAGGCTGCAGAGGCCATCTGGCGCCTGCCTGAGTTCACAAAGTTCACCTACTTTGAGGCACAAGGAGCTCTGCAGGAAATAGCTGTAATAAGACGCAACCTGGAGGTCTCGAAGATCAATGCCAACTACTCACAGGGAACCATT
>DAA2_Indicator_maculatus_VXBD01008189.1:51429-51683 Indicator maculatus isolate B10K-DU-001-78 scaffold3934, whole genome shotgun sequence
AAGTACAGATGGGTCCAGATGGACTTCTACCAGCAGGCTGAGAGGCTGCAACAGGCAGATGGAGAGTACTTGTTTGAATTTAATGAGGATGAGATCTTCCATGTGGACCTGCAAGGCACAGAGGCCATCTGGCGCCTGCCCGAGTTCATGAAGTTCACCTACTTTGAGGTGCAAGGAGCTCTGCAGAACATGGCTGTAACAAAAAGCAACCTGGAGATCTCGAAGATAAATGCTAACTACTCTCAGGGAACCATT
>DAA2_Melanerpes_aurifrons_WWNC01000097.1:1307331-1307585 Melanerpes aurifrons Melanerpes_aurifrons_OMNH24340_contig_97, whole genome shotgun sequence
AAGTACACATGGATCCAGGCGTGTTTCTCCCAGCAGGCTGAGAGGCTGCAGCAGGAGGATGGAGAGTTCTTGTTTGAATTTAATGAGGATGAGATCTTCCATGTGGACCTGCAGGCTGCAGAGGCCATCTGGCGCCTGCCTGAGTTCACAAAGTTCACCTACTTTGAGGCACAAGGAGCTCTGCAGGAAATAGCTGTAATAAGAAACAACCTGGAGATCTCGAAGTTCAATGCCAACTACTCACAGGGAACCATT
>DAA2_Semnornis_frantzii_VWYK01106564.1:4850-5104 Semnornis frantzii isolate B10K-DU-001-42 scaffold23274, whole genome shotgun sequence
GTGCACAGATTGATCCAGATGGACTTCTACCAGCAGGCTACAGGGCTGCAGCAGGAGAATGGCCAGTACATGCATGAATTTGATGAGGATGAGGTCTTCCATGTGGACTTGCAGACTGCAGAGGCCATCTGGCGCCTGCCCGAGTTCATGAAGTTCACCTTCTTTGAGGCGGAGGCAGCTCTGCAGAACATACATGTAACAGCAAACAACCTGGAGGTCTCGAAGAAATATGCCAACTACTCACAGGGAACCATT
>DAA2_Fregetta_grallaria_VZZT01006018.1:529-783 Fregetta grallaria isolate B10K-DU-006-09 scaffold_5988, whole genome shotgun sequence
GGGAACGTGCTGATCCAGACTGACTTCTACCAGCGGGATGAGAATCAGAAGCAGGAGGGCGGCCAGTTCATGTTTGATTTCGACGGGGACGAGATCTTCCACGTGGACTTGCAGAAGACAGAGACTATCTGGCGCTTGCCTGAGTTCGGGAACTTCGCCAGCTTCGAGGCGCAGGGAGCGCTGCAGAACGCGGCTATAGGCAAACAGAACTTGGAGATCATGATGGGAAACTCCAACCGCTCGCAAGAAACCACA
>DAA2_Oceanites_oceanicus_VWZA01005721.1:4317-4571 Oceanites oceanicus isolate B10K-CU-031-11 scaffold_5701, whole genome shotgun sequence
GAGAACGTGCTCATCCAGACTACCTTCCACCAGCGGGATGAGAGTCTGCAGCAGGATGGCGGCCAGTTCATATTTGATTTCGATGGGGACGAGATCTTCCACGTGGACTTGCAGAAGACAGAGACGATCTGGCGCCTGCCGGAGTTCGGGAACTACGCCAGCTTCGAGGCGCAGCAAGCGCTGCAGAACGCGGCGACAGACAAACGCAACTTGAAGATCATGATGCAAAACTCCAATCGCTCGCAGGCAACCACA
>DAA2_Oceanodroma_leucorhoa_MN061391.1:853-1107 Oceanodroma leucorhoa isolate 7901-10880 MHC class II antigen alpha chain (MhcOcle-DAA) gene, partial cds
GGGAACGTGATGATCCAGGTTGACTTCTACCAGCGGGATGAGAGGCTGCAGCAGGAGGGCGGCCAGTTCATGTTTGACTTTGATGGGGACGAGATCTTCCATGTGGATCTGCAGAAGACAGAGACCATCTGGCGCCTGTCTGAGTTCGGGAACTTCGCTGCCTTCGAGGCGCAGGGAGCGCTGCAGAACATGGCTGTAGACAAACAGAATTTGGAGACCATGATGAAAAGGTCCAACCGCTCGCAGGCAACCATC
>DAA2_Phoebastria_albatrus_BMBH01009655.1:4704-4958 Phoebastria albatrus DNA, Phaa_9655, whole genome shotgun sequence
GGGAACGTGATCATCCAGGCTGAGTTCTTCCAGCGGGATGAGAGGCTGCAGCAGGAGGGCGGCGAGTTCATGTTTGATTTCGATGGGGACGAGATCTTCCATGTGGACTTGCAGAAGACAGAGACCATCTGGCGCCTGCCCGAGTTCGGGACCTTCGCCAGCTTTGAGGCACAGGGAGCGCTGCAGAACATGGCTGTAAACAAACAGAACTTGGAGACCACGATGAAAAGCTCCAACCGCTCGCAGGGAACCATT
>DAA2_Puffinus_mauretanicus_JAJKFH010001831.1:10061-10315 Puffinus mauretanicus isolate G18SaCella scf7180000016044, whole genome shotgun sequence
GGGAACGTGCTGATCCAGGCTGATTTCTACCAGCGGGATGAGAGACTGCAGCAGGAGGGCGGCCAGTTCATGTTTGATTTCGATGGCGATGAGATCTTCCATGTGGACCTGCAGAAGACAGAGACCATTTGGCGCCTGCCTGAGTTCGGGAGCTTCTCCAGCTTCGAGGCGCAGGGAGCGCTGCAGAACATGGCTGTATTAAAACAGAACTTGGAGAACTCGATGAAAAGGTCCAACCACTCGCAGGCAACCATC
>DAA2_Thalassarche_chlororhynchos_VZTW01039680.1:3787-4041 Thalassarche chlororhynchos isolate B10K-DU-029-24 scaffold16256, whole genome shotgun sequence
GGGAACGTGATGATCCAGGTTGACTTCTACCAGCGGGATGAGAGGCTGCAGCAGGAGGGCGGCGAGTTCATGTTTGATTTCGATGGGGACGAGATCTTCCATGTGGACTTGCAGAAGACAGAGACCATCTGGCGCCTGCCTGAGTTCGGGAGCTTCGCCAGCTTCGAGGCACAGGGAGCGCTGCAGAACATGGCTGTAGACAAACAGAACATGGAGACGATGATGAAAAACTCCAACCGCTCGCTGGGAACCATT
>DAA2_Pterocles_orientalis_WKFP01000241.1:6545-6799 Pterocles orientalis isolate G09M00003 jcf7180000945393, whole genome shotgun sequence
GGGAACGTGATTATCCAGAGTGAATTCTACCAGCGGGACGAGAGGCAGCAGCAGGAGGGCGGCCAGTTCATGTTTGATTTCGATGGGGACGAGATTTTCCATGTGGACCTGCAGAAGACAGAGACCATCTGGCGCCTGCCCGAGTTCGCGAACTTTGCCGGCTTTGAGGCACAGGGAGCTCTGCAGAACATTGCTGTAGACAAACAGAACACGGAGATCTTGATGGAAAGGTCCAACCGCTCACAGGGAGCCATC
>DAA2_Pterocles_orientalis_WKFP01003904.1:1028-1282 Pterocles orientalis isolate G09M00003 jcf7180000960818, whole genome shotgun sequence
GGGAACGTGTTGATCCAGACTGACTTCTACCAGCGGGACGAGAGGCAGCAGCAGGAGGGCGGCCAGTTCATGTTTGATTTCGATGGGGACGAGATTTTCCATGTGGACCTGCAGAAGGCAGAGACCATCTGGCGCCTGCCCGAGTTCATGAACCTTGCCAGATTTGAGGCACAGGGAGCTCTGCAGAACATTGCTGTATTGAAACGGAACATGGAGATCATGATGGAAAGGTCCAACCGCTCGCAGACAACCATC
>DAA2_Aptenodytes_forsteri_NW_008793938.1:43087-43341 Aptenodytes forsteri isolate BGI_AS27 unplaced genomic scaffold, ASM69914v1 Scaffold474
GGGAACATGATAATCCAGGCTGAATTCTACCAGCGGGATGAGAGGCTGCAGCAGGAGGGTGGCGAGTTTATGTTCGATTTTGATGGGGATGAGATCTTCCACGTGGATCTGCAGAAGACAGAGACCATCTGGCGCCTGCCCAAGTTCGGGAGCTTCGCCAGCTTCGAGGCGCAGGGAGCGCTGCAGAACATGGCTGTAGACAAACAGAACATGGAGATCATGATGAAAAGGTCCAACCGCTCGCAGGCAACCATC
>DAA2_Eudyptes_moseleyi_VULI01001087.1:3246-3680 Eudyptes moseleyi isolate NRP 118-1 scaffold1128, whole genome shotgun sequence
GGGAACGTGATAATCCAGGCTGAATTCTACCAGCGGGATGAGAGGCTGCAGCAGGAGGGTGGCGAGTTTATGTTTGATTTCGATGGGGACGAGATCTTCCACGTGGATCTGCAGAAGACAGAGACCGTCTGGCGCCTGCCCAAGTTCGGGAGCTTCGCCAGCTTCGAGGCGCAGGGAGCGCTGCAGAACATGGCTGTAGACAAACAGAACTTGGAGATCTTGATGAAAAGGTCCAACCGCTCGCAGGCAACCATC
>DAA2_Eudyptula_albosignata_VULD01008286.1:3752-4006 Eudyptula albosignata isolate Fred 68842, whole genome shotgun sequence
GGGAACACGATCCACCACGCTGAGTTCCAGCAGCGGGTTGAGCCATTGCAGCAGGAGGTTGGGGAGTTCCAGGAGGCGTTCGACGCCGACGAGGTCTTCCACGTGGATCTGCAGAAGCAGGAGACCGTCTGGCGCCTGCCCAAGTTCGGGAGCTTCGCCAGCTTCGAGGCGCAGGGAGCGCTGCAGAACATGGCTGTAGACAAACAGAACTTGGAGATCATGATGAAAAGGTCCAACCGCTCGCAGGCAACCATC
>DAA2_Megadyptes_antipodes_VULA01012493.1:778-1032 Megadyptes antipodes antipodes isolate OT 2 9/2/18 62564, whole genome shotgun sequence
GGGAACACGCTCCACCACGCTGAGTTCCAGCAGCGGGTTGAGCCATTGCAGCAGGAGGTTGGGGAGTTCCAGGAGGCGTTCGACGCCGACGAGGTCTTCCACGTGGATCTGCAGAAGCAGGAGACCGTCTGGCGCCTGCCCAAGTTCGGGAGCTTCGCCAGCTTCGAGGCGCAGGGAGCGCTGCAGAACATGGCTGTAGACAAACAGAACTTGGAGATCATGATGAAAAGGTCCAACCGCTCGCAGGCAACCATC
>DAA2_Spheniscus_humboldti_JAPZLJ010000046.1:23148-23402 Spheniscus humboldti isolate bSphHub1 chromosome 31 SUPER_31_unloc_1, whole genome shotgun sequence
GGGAACGTGATAATCCAGGCTGAATTCTACCAGCGGGATGAGAGGCTGCAGCAGGAGGGTGGCGAGTTTATGTTTGATTTCGATGGGGACGAGATCTTCCACGTGGATCTGCAGAAGACAGAGACCGTCTGGCGCCTGCCCAAGTTTGGGAGCTTCGCCAGCTTCGAGGCGCAGGGAGCGCTGCAGAACATGGCTGTAGACAAACAGAACTTGGAGATCTTGATGAAAAGGTCCAACCGCTCGCAGGCAACCATC
>DAA2_Bubo_blakistoni_BJCB01033660.1:929-1183 Bubo blakistoni DNA, Bubl_33660, cell line: 215A, whole genome shotgun sequence
GGGAACGTGTTGGTCCAGGCTGCCTACTACCAGCGGGACGAGCGGCTGCAGCAGGAGGGTGGCGAGTTCCTCTTCGATTTCGATGGCGACGAGATCTTCCACGTGGACCTGCAGAAGACGGAGACCGTCTGGCGCCTGCCCGAGTTCGGGACCTTCGCCAGCTTCGAGGCGCAGGGAGCTCTGCAGAACATGGCTGTGCTAAAACAGAACCTGGAGATCATGACGAAAAATTCCAACCACTCGCGGGCAAACATC
>DAA2_Strix_occidentalis_NIFN02005146.1:2696-2950 Strix occidentalis caurina isolate Sequoia Contig5699, whole genome shotgun sequence
GGGAACGTGTTGGTCCAGGCTGCCTACTACCAGCGGGACGAGCGGCTGCAGCAGGAGGGCGGCGAGTTCCTCTTCGATTTCGATGGCGACGAGATCTTCCACGTGGACCTGCAGAAGACGGAGACCGTCTGGCGCCTGCCCGAGTTCGGGACCTTCGCCAGCTTCGAGGCGCAGGGAGCTCTGCAGAACATGGCTGTGCTAAAACAGAACCTGGAGATCATGACGAAAAATTCCAACCACTCGCGGGCAAACATC
>DAA2_Phalacrocorax_pelagicus_NFMD01001881.1:51628-51882 Phalacrocorax pelagicus isolate AR-AK-E1 scaffold1872, whole genome shotgun sequence
GGGAACGTGATTTTCCAGGCTGAATTCCACCAGCGGGATGAGAGGGTGAAGCAGGAGAGCGACCAGTTCGTATTTGACTTTGATGGGGACGAGATGTTCCACGTGGACCTGCAGAAGAAAGAGACCATCTGGCACCTGCCCGAGTTGGGGACCTTCACTGGCTTCAACGTGCAGGGAGCGCTGCAGAACTTGGCTACGGGCAAACACAACTTGGAGAACTCCATAAAAAATTTCAACCGCTCACAGGCAACCATC
>DAA2_Sula_dactylatra_WEKW01018241.1:991-1245 Sula dactylatra isolate B10K-DU-002-49 scaffold11286, whole genome shotgun sequence
GAGAATGTGTTGACTCAGGCTGAGTTCTACCAGCGGGATGAGAAGCTGCAGCAGGACAGCGGTGAGTTCATGTTTGACTTCGATGGAGACGAGATATTGCACGTGGACCTGCAGAAGAAAGAGACCGTCTGGCGCCTGCCCGAGTTTGGGGAATTCAGCAGCTTCGAGGCGCAGGGAGCGCTGCAGAACTTGGCTGTATCGAAAAGCAACTTGGAGATCATGATGAAAAGATCCAACCGCTCGCAGGCAACCATC
