# Supplementary material for: Ancient duplication, coevolution, and selection at the MHC class IIA and IIB genes of birds
Source: Front Immunol. 2023 Oct 27;14:1250824. doi: 10.3389/fimmu.2023.1250824 (PMC10641522; doi:10.3389/fimmu.2023.1250824)
Supplement: Appendix 3 — Consensus Bayesian topologies for the upstream region (90 nt) of MHC class IIA and IIB exon 3 in Palaeognathae and 17 orders of non-passerine Neognathae birds. [file DataSheet_3.zip › Appendix 4/DAA2 exon 3.fasta]

>DAA2_Accipiter_cooperii_JANBPI010000069.1:497661-497942 Accipiter cooperii isolate ANSP 33350 69, whole genome shotgun sequence
GTGCCACCTGAGGTGACGGTGTTCTCTGAGGACCCCGTGGAGCTGGGGGACCCCAACATCCTGATCTGCTACGTGGACAAGTTCTGGCCATCCATCATCACCATCACGTGGCTGAGGAACGGGCAGGTGGTGACGGACGGCGTCCTCGAGACCGTTTTCTACCCCCGGGAGGACCACAGCTTCCGCAAGTTCTCCTACCTGCCCTTCATCCCCACCCGGGGGGACTACTACGACTGCCGCGTGGAGCACTGGGGGCTGCCCACCGCCCTCCTGAAGCACTGG
>DAA2_Aquila_chrysaetos_NW_024470392.1:164169-164450 Aquila chrysaetos chrysaetos unplaced genomic scaffold, bAquChr1.4, whole genome shotgun sequence
GTGCCACCTGAGGTGACGGTGTTCTCCGAGGACCCCGTGGAGCTGGGGGACCCCAACATCCTGATCTGCTACGTGGACAAGTTCTGGCCATCCGTCATCACCGTCACGTGGCTGAGGAACGGGCAGGTGGTGACGGACGGCGTCCTCGAGACCGTTTTCTACCCACGGGAGGACCACAGCTTCCGCAAGTTCTCCTACCTGCCCTTCATCCCCACCCGGGGGGACTACTACGACTGCCGCGTGGAGCACTGGGGGCTGCCCACCGCCCTCCTGAAGCACTGG
>DAA2_Butastur_liventer_JAOEHN010000063.1:493389-493670 Butastur liventer isolate 6TRJ34J67C 63, whole genome shotgun sequence
GTGCCACCTGAGGTGACGGTGTTCTCCGAGGACCCCGTGGAGCTGGGGGACCCCAACATCCTGATCTGCTACGTGGACAAGTTCTGGCCATCCGTCATCACCATCACGTGGCTGAGGAACGGGCAGGTGGTGACGGACGGCGTCCTCGAGACCGTTTTCTACCCCCGGGAGGACCACAGCTTCCGCAAGTTCTCCTACCTGCCCTTCATCCCCACCCGGGGGGACTACTACGACTGCCGCGTGGAGCACTGGGGGCTGCCCACCGCCCTCCTGAAGCACTGG
>DAA2_Buteo_albonotatus_JANVAB010000071.1:592424-592705 Buteo albonotatus isolate TCWC 15864 71, whole genome shotgun sequence
GTGCCACCTGAGGTGACGGTGTTCTCCGAGGACCCCGTGGAGCTGGGGGACCCCAACATCCTGATCTGCTACGTGGACAAGTTCTGGCCGTCCGTCATCACCATCACGTGGCTGAGGAACGGGCAGGTGGTGACGGACAGCGTCCTCGAGACCGTTTTCTACCCCCGGGAGGACCACAGCTTCCGCAAGTTCTCCTACCTGCCCTTCATTCCCACCCGGGGGGACTACTACGACTGCCGCGTGGAGCACTGGGGGCTGCCCACCGCCCTCCTGAAGCACTGG
>DAA2_Cryptoleucopteryx_plumbea_JANZME010028843.1:183-464 Cryptoleucopteryx plumbea 28843, whole genome shotgun sequence
GTGCCACCTGAGGTGACGGTGTTCTCCGAGGACCCTGTGGAGCTGGGGGACCCCAACATCCTGATCTGCTACGTGGACAAGTTCTGGCCGTCCGTCATCACCATCACGTGGCTGAGGAACGGGCAGGTGGTGACGGACGGCGTCCTCGAGACCGTTTTCTACCCCCGGGAGGACCACGGCTTCCGCAAGTTCTCCTACCTGCCCTTCATCCCCACCCGGGGGGACTACTACGACTGCCGCGTGGAGCACTGGGGGCTGCCCACCGCCCTCCTGAAGCACTGG
>DAA2_Haliaeetus_leucocephalus_NW_010972718.1:61484-61765 Haliaeetus leucocephalus isolate CR32 unplaced genomic scaffold, Haliaeetus_leucocephalus-4.0 Scaffold282
GTGCCACCTGAGGTGACGGTGTTCTCCGAGGACCCCGTGGAGCTGGGGGACCCCAACATCCTGATCTGCTACGTGGACAAGTTCTGGCCATCCATCATCACCATCACGTGGCTGAGGAACGGGCAGGTGGTGACGGACGGCGTCCTCGAGACCGTTTTCTACCCCCGGGAGGACCACAGCTTCCGCAAGTTCTCCTACCTGCCCTTCATCCCCACCCGGGGGGACTACTACGACTGCCGCGTGGAGCACTGGGGGCTGCCCACCGCCCTCCTGAAGCACTGG
>DAA2_Harpagus_bidentatus_JAOBAP010000073.1:646937-647218 Harpagus bidentatus isolate ANSP 31945 73, whole genome shotgun sequence
GTGCCACCTGAGGTGACGGTGTTCTCCGAGGACCCCGTGGAGCTGGGGGACCCCAACATCCTGATCTGCTACGTGGACAAGTTCTGGCCATCCATCATCACCATCACGTGGCTGAGGAACGGGCAGGTGGTGACGGACGGCGTCCTCGAGACCGTTTTCTACCCACGGGAGGACCACAGCTTCCGCAAGTTCTCCTACCTGCCCTTCATCCCCACCCGGGGGGACTACTACGACTGCCGCGTGGAGCACTGGGGGCTGCCCACCGCCCTCCTGAAGCACTGG
>DAA2_Melierax_canorus_JAOBAN010000071.1:576508-576789 Melierax canorus isolate LACM 79106 71, whole genome shotgun sequence
GTGCCACCTGAGGTGACGGTGTTCTCCGAGGACCCCGTGGAGCTGGGCGACCCCAACATCCTGATCTGCTACGTGGACAAGTTCTGGCCATCCATCATCACCATCACGTGGCTGAGGAACGGGCAGGTGGTGACGGACGGCGTCCTCGAGACCGTTTTCTACCCACGGGAGGACCACAGCTTCCGCAAGTTCTCCTACCTGCCCTTCATCCCCACCCGGGGGGACTACTACGACTGCCGCGTGGAGCACTGGGGGCTGCCCACCGCCCTCCTGAAGCACTGG
>DAA2_Micronisus_gabar_JAOEHL010000070.1:619716-619997 Micronisus gabar isolate KU 110795 70, whole genome shotgun sequence
GTGCCACCTGAGGTGACGGTGTTCTCCGAGGACCCCGTGGAGCTGGGCGACCCCAACATCCTGATCTGCTACGTGGACAAGTTCTGGCCATCCATCATCACCATCACGTGGCTGAGGAACGGGCAGGTGGTGACGGACGGCGTCCTCGAGACCGTTTTCTACCCACGGGAGGACCACAGCTTCCGCAAGTTCTCCTACCTGCCCTTCATCCCCACCCGGGGGGACTACTACGACTGCCGCGTGGAGCACTGGGGGCTGCCCACCGCCCTCCTGAAGCACTGG
>DAA2_Nisaetus_nipalensis_BJES01020211.1:1915-2196 Nisaetus nipalensis DNA, Nini_20211, whole genome shotgun sequence
GTGCCACCTGAGGTGACGGTGTTCTCCGAGGACCCCGTGGAGCTGGGGGACCCCAACATCCTGATCTGCTATGTGGACAAGTTCTGGCCATCCATCATCACCATCACGTGGCTGAGGAACGGGCAGGTGGTGACAGACGGCGTCCTCGAGACCGTTTTCTACCCACGGGAGGACCACAGCTTCCGCAAGTTCTCCTACCTGCCCTTCATCCCCACCCGGGGGGACTACTACGACTGCCGCGTGGAGCACTGGGGGCTGCCCACCGCCCTCCTGAAGCACTGG
>DAA2_Pandion_haliaetus_VYZV01083889.1:255-536 Pandion haliaetus isolate B10K-DU-012-58 C9431054, whole genome shotgun sequence
GTGCCACCTGAGGTGACGGTGTTCTCCGAGGACCCTGTGGAGCTGGGGGACCCCAACATCCTGATCTGCTACGTGGACAAGTTCTGGCCATCCGTCATCACCATCACGTGGCTGAGGAACGGGCAGGTGGTGACGGACGGCGTCCTCGAGACCGTTTTCTACCCACGGGAGGACCATAGCTTCCGCAAGTTCTCCTACCTGCCCTTCATCCCCACCCGGGGGGACTACTACGACTGCCGCGTGGAGCACTGGGGGCTGCGCAACGCCCTCGTGAAGCACTGG
>DAA2_Sagittarius_serpentarius_VWYJ01061446.1:3619-3900 Sagittarius serpentarius isolate B10K-DU-011-38 C10569092, whole genome shotgun sequence
GCGCCACCTGAGGTGACGGTGTTCTCCGAGGACCCCGTGGAGCTGGGGGACCCCAATGTCCTGATCTGCTACGTGGACAAGTTCTGGCCATCCGTGATCACCATCACGTGGCTGAGGAACGGGCAGGTGGTGACGGACGGCGTCCTCGAGACCGTTTTCTACCCACGGGAGGACCACAGCTTCCGCAAGTTCTCCTACCTGCCCTTCATCCCCACCCGGGGGGACTACTACGACTGCCGCGTGGAGCACTGGGGGCTGCCCACCGCCCTCCTGAAGCACTGG
>DAA2_Aix_galericulata_JALLAJ010000240.1:89993-90274 Aix galericulata isolate NCHU-2012 Aplatyrhynchos.PEDO01004173.1_RagTag, whole genome shotgun sequence
GCGCCACCCGAGGTGACGGTGTTCTCCGAGGACCCCGTGGAGCTGGGGGAGCCCAACATCCTCATCTGCTACGTGGACAAGTTCTGGCCGTCCGTCATCACCATCACCTGGATGAAGAACGGGCAGGAGGTGAGGGAAGGCGTCTCCGAGACCGTCTTCTACCGCCAGGCGGACAACGGCTTCTACAAGTTCTCCTACCTGCCCTTCATCCCCACCCGGGGCGACTACTACGACTGCCGTGTGGAGCACTGGGGGCTGCCCGACCCGCTGATGACGCACTGG
>DAA2_Anseranas_semipalmata_VXAA01003947.1:16822-17103 Anseranas semipalmata isolate B10K-DU-001-57 scaffold6737, whole genome shotgun sequence
GTGCCACCCGAGGTGACAGTGTTCTCCGAGGACCCCGTGGAGCTGGGGGACCCCAACATCCTCATCTGCTACGTGGACAAGTTCTGGCCGTCCATCATCACCATCACGTGGCTGAAGAACGGGCAGAAGGTGGTGGACGGCGTCTCCGAGACCGTTTTCTACCGGCAGGCGGACAACGGCTTCCGCAAGTTCTCCTACCTGCCCTTCATCCCCACACGGGGGGACTTCTACGACTGCCGCGTGGAGCACTGGGGGCTGCCCAGAGCCCTGCTGACGCACTGG
>DAA2_Asarcornis_scutulata_VZSO01008928.1:10219-10500 Asarcornis scutulata isolate OUT-0051 scaffold113599, whole genome shotgun sequence
GCGCCGCCCGAGGTGACGGTGTTCTCCGAGGACCCCGTGGAGCTGGGGGATCCCAACATCCTCATCTGCTACGTGGACAAGTTCTGGCCGTCCGTCATCACCATCACCTGGATGAAGAACGGGCAGGAGGTGACGGAGGGCGTCTCCGAGACCGTCTTCTACCGCCAGGCAGACAACGGCTTCTACAAGTTCTCCTACCTGCCCTTCATCCCCACGCGGGGCGACTACTACGACTGCCGTGTGGAGCACTGGGGGCTGCCCAACCCGCTGATGACGCACTGG
>DAA2_Aythya_fuligula_NC_045591.1:31976-32257 Aythya fuligula isolate bAytFul2 chromosome 33, bAytFul2.pri
GCGCCGCCCGAGGTGACGGTGTTCTCCGAGGACCCCGTGGAGCTGGGGGATCCCAACATCCTCATCTGCTACGTGGACAAGTTCTGGCCGTCCGTCATCACCATCACCTGGATGAAGAACGGGCAGGAGGTGACGGAGGGCGTCTCCGAGACCGTCTTCTACCGCCAGGCAGACAACGGCTTCTACAAGTTCTCCTACCTGCCCTTCATCCCCACGCGGGGCGACTACTACGACTGCCGTGTGGAGCACTGGGGGCTGCCCGAGCCGCTGATGACGCACTGG
>DAA2_Branta_canadensis_SNRU01011651.1:1294-1575 Branta canadensis isolate SJ_97 contig244_6, whole genome shotgun sequence
GCGCCGCCCGAGGTGACGGTGTTCTCCGAGGACCCCGTGGAGCTGGGGGACCCCAACATCCTCATCTGCTACGTGCACAAGTTCTGGCCGTCCATCATCACCATCACGTGGCTGAAGAACGGGCAGGAGGTGGTGGAAGGCGTCTCCGAGACCGTTTTCTACCGCCAGGAGGACAACGGCTTCTACAAGTTCTCCTACCTGCCCTTCATCCCCACGCGGGGCGACTACTACGACTGCCGCGTGGAGCACTGGGGGCTGCCCAACGCGCTGCTGACGCACTGG
>DAA2_Cygnus_atratus_NC_066394.1:693394-693675 Cygnus atratus isolate AKBS03 ecotype Queensland, Australia chromosome 33, CAtr_DNAZoo_HiC_assembly
GCGCCGCCCGAGGTGACGGTGTTCTCCGAGGACCCAGTGGAGCTGGGGGACCCCAACATCCTCATCTGCTACGTGGACAAGTTCTGGCCGTCCATCATCACCATCACGTGGCTGAAGAACGGGCAGGAGGTGGTGGAAGGCGTCTCCGAGACCGTTTTCTACCGCCAGGCGGACAACGGCTTCTACAAGTTCTCCTACCTGCCCTTCATCCCCACGCGGGGCGACTACTACGACTGCCGCGTGGAGCACTGGGGGCTGCCCAACGCACTGCTGACGCACTGG
>DAA2_Nettapus_auritus_JAACYP010028563.1:9170-9451 Nettapus auritus breed African pygmy goose isolate SHBP007 NA56115.1, whole genome shotgun sequence
GTGCCGCCCGAGGTGACGGTGTTCTCCGAGGACCCCGTGGAGCTGGGGGACCCCAACATCCTCATCTGCTACGTGGACAAGTTCTGGCCGTCCCTCATCACCATCACGTGGCTGAAGAACGGGCAGGAGGTGGAGGAAGGCGTCTCCGAGACCGTTTTCTACCGCCAGGAGGACAACGGCTTCTACAAGTTCTCCTACCTGCCCTTCATCCCCACGCGGGGCGACTACTACGACTGCCGCGTGGAGCACTGGGGGCTGTCCAACGCGCTGCTGACGCACTGG
>DAA2_Oxyura_jamaicensis_NW_023310922.1:3770-4051 Oxyura jamaicensis isolate SHBP4307 breed ruddy duck unplaced genomic scaffold, BPBGC_Ojam_1.0 oxyUn_random_OJ72211
GCGCCACCCGAGGTGACAGTGTTCTCCGAGGACCCCGTGGAGCTGGGGGACCCCAACATCCTCATCTGCTACGTGGACAAGTTCTGGCCGTCCTTCATCACCATCACGTGGCTGAAGAACGGGCAGGAGGTGGAGGAAGGCGTCTCCGAGACCGTTTTCTACCGCCAGGAGGACAACGGCTTCTACAAGTTCTCCTACCTGCCCTTCATCCCCACGCGGGGCGACTACTACGACTGCCGCGTGGAGCACTGGGGGCTGCCCAACGCGCTGCTGACGCACTGG
>DAA2_Stictonetta_naevosa_JAACYO010023830.1:1542-1823 Stictonetta naevosa breed freckled duck isolate SHBPF4130 SN33730.1, whole genome shotgun sequence
GCGCCACCCGAGGTGACGGTGTTCTCCGAGGACCCCGTGGAGCTGGGGGACCCCAACATCCTCATCTGCTACGTGGACAAGTTCTGGCCGTCCCTCATCACCATCACGTGGCTGAAGAACGGGCAGGAGGTGGAGGAAGGCGTCTCCGAGACCGTTTTCTACCGCCAGGAGGACAACGGCTTCTACAAGTTCTCCTACCTGCCCTTCATCCCCACGCGGGGCGACTACTACGACTGCCGCGTGGAGCACTGGGGGCTGCCCAACGCGCTGCTGACGCACTGG
>DAA2_Nyctibius_bracteatus_VWZB01005382.1:16759-17040 Nyctibius bracteatus isolate B10K-CU-031-10 scaffold_5364, whole genome shotgun sequence
GAGCCACCCGAGGTGACGGTGTTCTCCGAGGAGCCCGTGGAGCTGGGGGACCCCAACGTCCTGATCTGCTACGCGGACAAGTTCTGGCCGTCCGTCATCACCATCACGTGGCTCAGGAACGGGCAGGAGGTGACGGACGGCGTCTTCGAGACCATTTTCTACCCGCGGGACGACAACAGCTTCCGCAAGTTCTCCTACCTGCCCTTCATCCCCACGCGGGGGGACTACTACGACTGCCGCGTGGAGCATGAGGGGCTGCCCAGCGCCCTGCTGAAGCACTGG
>DAA2_Nyctibius_bracteatus_VWZB01005382.1:14313-14549 Nyctibius bracteatus isolate B10K-CU-031-10 scaffold_5364, whole genome shotgun sequence
GAGCCACCCGAGGTGACAGTGTTCTCCAAGGACCCCGTGGAGCTGGGGGACCCCAACGTCCTGATCTGCTACGCAGACAAGTTCTGGCCGTCCGTCATCACCATCACGTGGCTCAGGAACGGGCAGGAGGTGACGGACGGCGTCTTCGAGACCGTTTTCTACCGAGGGCAGGATCGCACCTTCCGCAAGTTCTCCTACCTGCCCTTCATCCCCACGCGGGGGGACTACTACGACTGCCGCGTGGAGCATGAGGGGCTGCCCAGCGCCCTCCTGAAGCACTGG
>DAA2_Nyctiprogne_leucopyga_VZZU01014726.1:1519-1800 Nyctiprogne leucopyga isolate B10K-DU-005-01 scaffold_14673, whole genome shotgun sequence
GCACCACCTGAGGTCACGGTGTTCTCCGAGGAAACCGTGGAGCTGGAGGACCCCAATGTCCTGATCTGCTACGTGGACAAGTTCTGGCCATCAGTGATCACCATCACGTGGCTGAAGAACGGGCAGGAGGTGACAGACGGGGTCCTTGAGACCGTTTTCTACCGAGGGCAGGACCACACCTTCCGCAAGTTCTCCTACCTGCCCTTCATCCCCACCCGGGGGGACTACTACGACTGCCGGGTGGAGCACTGGGGGCTGCCCACCGCCCTCCTGAGGCACTGG
>DAA2_Podargus_strigoides_VZTK01009605.1:1226-1507 Podargus strigoides isolate B10K-DU-001-40 scaffold44292, whole genome shotgun sequence
GTGCCACCCGAGGTGACGGTGTTCTCCGAGGACCCCGTGGAGCTGGAGGACCCCAACGTCCTGATCTGCTACGTGGACAAGTTCTGGCCGTCCGTGGTCACCATCACGTGGCTGCGCAACGGGCGGAAGGTGACGGACGGCGTCTTCGAGACCGTTTTCTACCCACGGGAGGACCACACCTTCCGCAAGTTCTCCTACCTGCCCTTCGTCCCCGCGCGGGGGGACTTCTACGACTGCCGCGTGGAGCACGAGGGGCTGCCCAGCGCCCTCCTCAAGCACTGG
>DAA2_Alca_torda_VMED01000075.1:19028-19309 Alca torda isolate 2006_11_07_Graehlm_vinge_78 scaffold_81_arrow_ctg1, whole genome shotgun sequence
GTGCCACCCGAGGTGACGGTGTTCTCCGAGGACCCCGTGGAGCTGGGAGACCCCAACATTCTGATCTGCTACATCGACAAGTTCTGGCCCTCCGTGATCTCCATCACGTGGCTGAAGAACGGGCAGGAGGTGACAGACGGCGTCCTCGAGACCGTTTTCTACCCACGGGAGGACCACGCCTTCCGCAAGTTCTCCTACCTGCCCTTCATCCCCACGCGCGGGGACTACTACGACTGCCGCGTGGAGCACTGGGGGCTGTCCACCCCCCTCCTGAGGCACTGG
>DAA2_Burhinus_oedicnemus_VFFE01007852.1:158884-159165 Burhinus oedicnemus isolate B10M00005 jcf7180000882921, whole genome shotgun sequence
GTGCCACCCGAGGTGACGGTGTTCTCCGAGGACCCTGTGGAGCTGGAGGAGCCCAACGTCCTGACCTGCTACGTGGACAAGTTCTGGCCCTCCGTGATCTCCATCACCTGGCTGAGGAACGGGCAGAAGGTGACGGACGGCGTCCTCGAGACCGTTTTCTACCCACGGGAGGACCACAGCTTCCGCAAGTTCTCCTACCTGCCCTTCATCCCCACCCGCGGGGACTACTACGACTGCCGCGTGGAGCATGAGGGTTTGCCCACTGCCCTCCTGAAGCACTGG
>DAA2_Calidris_pygmaea_QJSC01009713.1:168-449 Calidris pygmaea strain Meinypilgyno scaf_24869, whole genome shotgun sequence
GTGCCACCCGAGGTGACGGTGTTCTCTGAGGACCCTGTGGAGCTGGAGGACCCCAACATCCTGATCTGCTACGTGGACAAGTTCTGGCCCTCCGTGATCTCCATCTCGTGGCTGAAGAACGGGCAGGAGGTGACGGACGGCGTCCTCGAGACCGTTTTCTACCCACGGGAGGACAACACCTTCCGCAAGTTCTCCTACCTGCCCTTCATCCCCACCCGCGGGGACTACTACGACTGCCGCGTGGAGCACCGGGGGCTGCCCACCCCCCTCCTGAAGCACTGG
>DAA2_Jacana_jacana_VZTM01036511.1:932-1213 Jacana jacana isolate B10K-DU-002-59 scaffold9940, whole genome shotgun sequence
GTGACACCTGAGGTGACAGTGTTCTCTGAGGACCCTGTGGAGCTGGAGGACCCCAACGTCCTGATCTGCTTCGTGGACAAGTTCTGGCCCTCCATGCTCTCCATCACGTGGCTGAGGAACGGGCAGGAGGTGACGGATGGTGTCCTGGAGAGTGTTTTCTACCGAGGGCCGGAACACACCTTCCGCAAGTTCTCCTACCTGCCCTTCATCCCCACCCGCGGGGACTACTACGACTGCCGCGTGGAGCACTGGAGGGTGCCCAAGCCCATCCTGAGGCACTGG
>DAA2_Pedionomus_torquatus_VZRU01002048.1:12237-12518 Pedionomus torquatus isolate B10K-DU-029-80 scaffold14124, whole genome shotgun sequence
GTGCCCCCCGAGGTGACGGTGTTCTCTGAGGACCCTGTGGAGCTGGAGGACCCCAACGTCCTGATCTGCTACGTGGACAAGTTCTGGCCCTCCGTGATCTCCATCACGTGGCTGAAGAACGGGCAGGAGGTGACGGGCGGCGTCCTGGAGACCGTTTTCTACCCGCGGGAGGACAACGCCTTCCGCAAGTTCTCCTACCTGCCCTTCGTCCCCACCCGCGGGGACTACTACGACTGCCGCGTGGAGCACTGGGGGCTGCCCACCCCCCTCCTGAAGCACTGG
>DAA2_Phaetusa_simplex_VZZW01005068.1:747-1028 Phaetusa simplex isolate B10K-DU-009-16 scaffold_4988, whole genome shotgun sequence
GTGCCACCCGAGGTGACGGTGTTCTCCGAGGACACCGTGGAGCTGGGGGACCCCAACGTCCTCATCTGCTACGTGGACAAGTTCTGGCCCTCCGTGATCTCCATCACGTGGCTGAAGAATGGGCAGGAGGTGACGGACGGCGTCCTCGAGACCGTTTTCTACCCAGGGGAGGACAACTCCTTCCGCAAGTTCTCCTACCTGCCCTTCATCCCCACCCGCGGGGACTACTACGACTGCCGCGTGCAGCACTGGGGGCTGCCCACCCCCCTCCTGAAGCACTGG
>DAA2_Recurvirostra_avosetta_SAYO01035115.1:6888-7169 Recurvirostra avosetta isolate S068744-2018 NODE_126832_length_31839_cov_26.971104, whole genome shotgun sequence
GTGCCACCCGAGGTGACGGTGTTCTCCGAGGACCCTGTGGAGCTGGGTGACCCCAATATCCTGATCTGCTACGTGGATAAGTTCTGGCCATCCATAATCTCCATCTCCTGGCTGAGGAACGGGCAGAAGGTGACGGACGGCGTCCTCGAGACCGTCTTCTACCCAGGGCCGGAGCACACCTACCGCAAATTCTCCTACCTGCCCTTCATCCCCACCCGGGGAGACTACTACGACTGCCGTGTGGAACATGAGGGTTTGCCCACCCCCCTCCTGAAGCACTGG
>DAA2_Rhinoptilus_africanus_VXBO01012270.1:8620-8339 Rhinoptilus africanus isolate B10K-DU-002-36 scaffold3699, whole genome shotgun sequence
GTGCCACCTGACATGACAGTGTTCTCTGAGGACCCTGTGGAGCTGGGGGACCCCAACGTCCTGATCTGCTATGTGGACAAGTTCTGGCCCTCCGTGCTCTCCATCACCTGGCTGAAGAACGGGCAGGAGGTGACGGACGGCGTCCTCGAGACCGTTTTCTACCGAGGGCCTGACCGCACCTTCCGCAAGTTCTCCTACCTGCCCTTTGTCCCCACCCGCGGGGACTACTACGACTGCCGCGTGGAGCACTGGGGGCTGCCCACCCCCCTCCTGAAGCACTGG
>DAA2_Rynchops_niger_VXBH01009202.1:3983-4264 Rynchops niger isolate B10K-DU-002-16 scaffold4703, whole genome shotgun sequence
GTGCCACCCGAGGTGATGGTGTTCTCCGAGGACCCCGTGGAGCTGGGGGACCCCAATGTCCTGATCTGCTATGTGGACAAGTTCTGGCCCTCCGTGATCTCCATCACGTGGCTGAAGAACGGGCAGGAGGTGACGGATGGCGTCCTCGAGACCGTTTTCTACCCACGGGAGGACCACTCCTTCCGCAAGTTCTCCTACCTGCCCTTCATCCCCACCCGTGGGGACTACTACGACTGCCGCGTGGAGCACTGGGGGCTGCCCACCCCGCTTCTGAAGCACTGG
>DAA2_Thinocorus_orbignyianus_VXBW01001616.1:12867-13148 Thinocorus orbignyianus isolate B10K-DU-002-47 scaffold1106, whole genome shotgun sequence
GTGCCACCCGAGGTGACGGTGTTCTCGGAGGACCCTGTGGAGCTGGAGGAGCCCAATGTCCTCATCTGCTACGTGGACAAGTTCTGGCCTTCCGTCATCTCCATCACGTGGCTGAAGAACGGGCGGGAGGTGACGGATGGCGTCCTGGAGACCATCTTCTACCCCCGGGAGGACAACTCCTTCCGCAAGTTTTCCTACCTTCCCTTCATCCCAGCCCGGGGGGACTACTACGACTGCCGCGTGGAGCACTGGGGCCTGCCCACCCCCCTCCTGAAGCACTGG
>DAA2_Actenoides_lindsayi_WTSP01140099.1:358-639 Actenoides lindsayi isolate 9SJTFMH8LE 140099, whole genome shotgun sequence
GCTCCACCCACCATGACGGTGTTTTCCGAGGAGCCCGTGGAGCTGGAGGAACCCAACGTCCTGATCTGCTACGTGGACAATTTCTGGCCGCCCGTGATCTCCATCACCTGGCTGAAGAACGGGCAGAAGGTGACGAAAGGCGTCCTGGAGACCGTGTTCTACCCGCGGGCCGACAACGGCTTCCGCAAGTTCTCCTACCTGCCCTTCGTCCCCACGCGGGGGGACGTCTACGACTGCCGCGTGGAGCACGAGGGGCTGCCCAGCCCCCACCTCAGGCACTGG
>DAA2_Baryphthengus_martii_VWZK01019955.1:114-395 Baryphthengus martii isolate B10K-DU-001-21 scaffold3360, whole genome shotgun sequence
GTGCCGCCCGAGGTGACAGTGTTCTCCGAGGAGCCCGTGGAACTGGAGGAGCGCAACGTCCTGATCTGCTCCGTGGACAAGTTCTGGCCGCCCGTCATCTCCATCTCCTGGCTGAGGAACGGGCGGCAGGTGACGGACGGCGTCCTGGAGACCGTGTTCTACCCCCGGGCCGACAACAGCTTTCGGAAGTTCTCCTACCTGTCCTTCGTCCCAACGCGGGGGGACGTCTATAACTGTCGTGTGGAGCACGAGGGGCTGCCCAGCGCCCGCCTCAGGCCCTGG
>DAA2_Ceyx_margarethae_JAOEGR010166245.1:640-921 Ceyx margarethae isolate W250R15UOX 166245, whole genome shotgun sequence
GAGCCGCCCGAGGTGACGGTGTTTTCCGAGGAGCCCGTGGAGCTGGAAGAACCCAACGTCCTGATCTGCTACGTGGACAAGCTCTGGCCGCCCGTGGTCTCCATGAGGTGGCTGAAGAACGGGGAGGAGGTGAAGGATGGGGTCCTGGAGTCCGTCTTCTACCCCCGGGCCGACAACAGCTTCCGCAAGTTCTCCTACCTGCCCTTCGTCCCCACGCGGGGGGACGTCTACGACTGTCGTGTGGAGCATGAGGGGCTGCCCAACCCCCGCCTGAGGCACTGG
>DAA2_Corythornis_cristatus_JANHGM010198408.1:1203-1484 Corythornis cristatus isolate O9RTRNBQEF 198408, whole genome shotgun sequence
GAGGCGCCCGAGGTGACGGTGTTTTCCCAGGAGCCCGCGGAGCTGGAAGAACCCAACCTCCTGATCTGCTACGTGGACAAGCTCTGGCCGCCCGTGGTCGCCGTGAGGTGGCTGAAGAACGGGGAGGAGGTGAAGGATGGAGTCCTGGAGTCCGTCTTCTACCCCCGGGCCGACAACACCTTCCGCAAGTTCTCCTACCTGCCCTTCGTCCCGACGCGGGGGGATGTCTACGACTGTCGTGTGGAGCATGAGGGGCTGCCCAGCCCCCGCCTGAGGCACTGG
>DAA2_Halcyon_malimbica_JANHZY010099841.1:1119-1400 Halcyon malimbica isolate 47OO6CGMHP 99841, whole genome shotgun sequence
GCTCCACCCGCGGTGACGGTGTTTTCCGAGGAGCCCGTGGAGCTGGAGGAACCCAACGTCCTGATCTGCTACGTGGACAGTTTCTGGCCCCCCGTGATCTCCATCGCCTGGCTGAAGAACGGGCAGGAGGTGACCAAAGGGGTCCTGGAGACTGTGTTCTACCCCCAGGCCGACAACAGCTTCCGCAAGTTCTCCTACCTGCCCTTCGTCCCCACGCGGGGGGACGTCTACGACTGCCGCGTGGAGCACGAGGGGCTGCCCAGCCCCCGCCTGAGGCACTGG
>DAA2_Megaceryle_torquata_JANIJG010169172.1:866-1147 Megaceryle torquata isolate PDCOFV8MGS 169172, whole genome shotgun sequence
GCGCCACCCGAGGTGACCGTGTTCTCGGAGGAGCCCGTGGAGCTGGAGGAACCCAACGTCCTGATCTGCTACGTGGACAAGTTCTGGCCGCCCGTGACCTCCATCACGTGGCTGAGGAATGGGCAGCAGGTGACAGACGGCGTCCTGGAGACCGTGTTCTACCCCCGGACCGACAACACCTTCCGCAAGTTCTCCTACCTGCCCTTCGTCCCCACGCGGGGGGACGTCTACGACTGCCGCGTGGAGCACGAGGGGCTGCCCAGACCCCACCTGAGGCACTGG
>DAA2_Todiramphus_saurophagus_JANIMW010210232.1:2692-2973 Todiramphus saurophagus isolate IRGN 2T7VB64F69 210232, whole genome shotgun sequence
GCTCCGCCCGCCGTGACGGTGTTTTCCGAGGAGCCCGTGGAGCTGGAGGAACCCAACGTCCTGATCTGCTACGTGGACAATTTCTGGCCGCCCGTGATCTCCATCACCTGGCTGAGGAACGGGCAGAAGGTGACGAAAGGCGTCCTGGAGACCGTGTTCTACCACCAGGCCGACAACAGCTTCCGCAAGTTCTCCTACCTGCCCTTCGTCCCCACGCGGGGGGACGTCTACGACTGCCGCGTGGAGCACGAGGGGCTGCCCAGCCCCCGCCTCAGGCATTGG
>DAA2_Odontophorus_gujanensis_VXAB01004207.1:350-631 Odontophorus gujanensis isolate B10K-DU-001-53 scaffold4942, whole genome shotgun sequence
GTGGCCCCGGAGGTGGCGGTGTTCACGGAGGACCCCGTGGAGTTGGGGGACCCCAACGTGCTGATCTGCGTGGCCGACAAGTTCTGGCCCCCCAACGCGGTTATGGGGTGGAAGAGGAACGGGGCGGCCGTGAGCGGCGGCGTTTCCCGCAGCGTTTACTACGGCACCGCGGAGCTCCGCTTCCAACGCTTCTCCTATTTACCCTTCATCCCGAAACGCGGGGAGTCCTACACCTGCACCGTGGAGCACTGGGGGGCGGCCGGCCCCATAGAGCGCCTCTGG
>DAA2_Phasianus_colchicus_NW_022217449.1:111-392 Phasianus colchicus isolate SZU-A5-319 unplaced genomic scaffold, ASM414374v1 scaffold18131_cov34
GTGGCGCCGGAGGTGGCGCTGTTCTCGGAGGACCCGGTGGAGCTGGACGAACCCAACGTCCTCATCTGCTACGCCGACCGCTTCTGGCCGCCCGTCGCCACCATCGAGTGGCGTCGTAACGGGGAGCCGCTGAGCGACGGCGTTTACGACAGCGTGTATTACGGCCGGCCCGACCTCCTCTTCCGGAAGTTCTCCTACCTGCCCTTCGTGCCGCGCCGCGGCGACGTGTACACGTGTGCTGTGCGCCACTGGGCGGCAGAGGGCGCCACCGAGCGCCTCTGG
>DAA2_Syrmaticus_mikado_QGNR01000541.1:5042-5323 Syrmaticus mikado isolate TWDZ01 scaffold541, whole genome shotgun sequence
GTGGCGCCGGAGGTGGCGCTGTTCTCGGAGGACCCGGTGGAGCTGGACGAGCCCAACGTCCTCATCTGCTACGCCGACCGCTTCTGGCCGCCCGTCGCCACCATCGAGTGGCGCCGCAACGGGGAGCCGCTGAGCGACGGCGTTTACGACAGCGTGTATTACGGCCGGCCCGACCTCCTCTTCCGGAAGTTCTCCTACCTGCCCTTCGTGCCGCGCCGCGGCGACGTGTACACGTGTGCTGTGCGCCACTGGGCGGCAGAGGGCGCCACCGAGCGACTCTGG
>DAA2_Antigone_vipio_BJEU01010693.1:1715-1996 Antigone vipio DNA, Grvi_10693, whole genome shotgun sequence
GCACCACCTGAGATGACGGTGTTCTCCAAGAATCCTGTGCAGCTGGAGGACCCCAACGTCCTGATCTGCTATGTGGACAAGTTCTGGCCACCCGTGCTCTCCATCAAGTGGCTGAAGAACGGGCAGGAGGTGACGGACGGCGTCCTCGAGACCGTTTTCTACCGAGGGCCGGAGACCACCTTCCGCAAATTCTCCTACCTGCCCTTCATCCCCGGTCGGGGGGACTACTACGACTGCCGTGTGGAGCATGAGGGGCTGCCCAGTGCCCTCCTGAAGCACTGG
>DAA2_Aramus_guarauna_VXBL01000646.1:15660-15941 Aramus guarauna isolate B10K-DU-002-11 scaffold4616, whole genome shotgun sequence
GCATCACCTGAGATGACGGTGTTCTCCAAGAACCCTGTGCAGCTGGAGGACCCCAACGTCCTGATCTGCTACGTGGACAAGTTCTGGCCACCCGTGCTCTCCATCAAGTGGCTGAAGAACGGGCAGGAGGTGACGGACGGCATCCTCGAAACCGTTTTCTACCGAGGGCCGGAGATGACCTTCCGCAAGTTCTCCTACCTGCCCTTCATCCCCAGCCGGGGGGACTACTACGACTGCCGTGTGGAGCATGAGGGGCTGTCCAGCGCCCTCCTGAAGCACTGG
>DAA2_Balearica_regulorum_NW_010751200.1:562-843 Balearica regulorum gibbericeps isolate BGI_N312 unplaced genomic scaffold, ASM70989v1 scaffold35573, whole genome shotgun sequence
GCACCACCTGAGATGACGGTGTTCTCCAAGAATCCTGTGCAGCTGGAGGACCCCAACGTCCTGATCTGCTACGTGGACAAATTCTGGCCACCCGTGCTCTCCATCAAGTGGCTGAAGAACGGGCAGGAGGTGACGGACGGCGTCCTCGAGACCGTTTTCTACCGAGGGCCAGAGGTCACCTTCCGCAAGTTCTCCTACCTGCCCTTCATCCCCAATCGGGGGGACTACTACGACTGCCGTGTGGAGCATGAGGGGCTGCCCAGCGCCCTCCTGAAGCACTGG
>DAA2_Grus_americana_WEIX01009793.1:9310-9591 Grus americana isolate B10K-DU-012-65 scaffold1087, whole genome shotgun sequence
GCACCACCTGAGATGACGGTGTTCTCCAAGAATCCTGTGCAGCTGGAGGACCCCAACGTCCTGATCTGCTATGTGGACAAGTTTTGGCCACCCGTGCTCTCCATCAAGTGGCTGAAGAACGGGCAGGAGGTGACGGACGGCGTCCTCGAGACCGTTTTCTACCGAGGGCCGGAGACCACCTTCCGCAAATTCTCCTACCTGCCCTTCATCCCCGGTCGAGGGGACTACTACGACTGCCGTGTGGAGCATGAGGGGCTGCCCAGTGCCCTCCTGAAGCACTGG
>DAA2_Grus_japonensis_BDFG01279202.1:342-623 Grus japonensis DNA, scaffold: Grja_64110, isolate: 451A, whole genome shotgun sequence
GCCCCGCCTGAGCTGCCGGTGTTCTCCCAGACTCCTGTGCAGCTGGAGGACCCCCCCGTCCTGCTCTGCTCTGTGGACCAGTTTTGGCCACCCGTGCTCTCCATCAAGTGGCTGAAGAACGGGCAGGAGGTGACGGACGGCGTCCTCGAGACCGTTTTCTACCGAGGGCCGGAGACCACCTTCCGCAAATTCTCCTACCTGCCCTTCATCCCCGGTCGAGGGGACTACTACGACTGCCGTGTGGAGCATGAGGGGCTGCCCAGTGCCCTCCTGAAGCACTGG
>DAA2_Grus_monacha_BJET01014675.1:2396-2677 Grus monacha DNA, Grmo_14675, whole genome shotgun sequence
CCAGTGCTTCAGGAGGGCACTGGGCAGCCCCTCATGCTCCACACGGCAGTCGTAGTAGTCCCCTCGACCGGGGATGAAGGGCAGGTAGGAGAATTTGCGGAAGGTGGTCTCCGGCCCTCGGTAGAAAACGGTCTCGAGGACGCCGTCCGTCACCTCCTGCCCGTTCTTCAGCCACTTGATGGAGAGCACGGGTGGCCAAAACTTGTCCACATAGCAGATCAGGACGTTGGGGTCCTCCAGCTGCACAGGATTCTTGGAGAACACCGTCATCTCAGGCGGTGC
>DAA2_Grus_nigricollis_SMUU01000974.1:92143-92424 Grus nigricollis isolate BSYUE-LAB-201903 ctg287, whole genome shotgun sequence
GCACCGCCTGAGATGACGGTGTTCTCCAAGAATCCTGTGCAGCTGGAGGACCCCAACGTCCTGATCTGCTATGTGGACAAGTTCTGGCCACCCGTGCTCTCCATCAAGTGGCTGAAGAACGGGCAGGAGGTGACGGACGGCGTCCTCGAGACTGTTTTCTACCGAGGGCCGGAGACCACCTTCCGCAAATTCTCCTACCTGCCCTTCATCCCCGGTCGAGGGGACTACTACGACTGCCGTGTGGAGCATGAGGGGCTGCCCAGTGCCCTCCTGAAGCACTGG
>DAA2_Psophia_crepitans_VWZZ01008383.1:2626-2097 Psophia crepitans isolate B10K-DU-001-60 scaffold6094, whole genome shotgun sequence
GCATCCCCTGAGATGACGGTGTTCTCCAAGAACCCTGTGGAGCTGGATGATCCCAATGTCCTGATCTGCTACGTGGACAAGTTCTGGCCACCCGTGCTCTCCATCACGTGGCTGAAGAACGGGCAGAAGGTGACGGACGGTGTCCTCGAGACCGTTTTCTATCGGGGGCCTGGGGTCACCTTCCGCAAGTTCTCCTACCTGCCCTTCATCCCCACCCGGGGGGACCAATACGACTGCCGCGTGGAGCATGAGGGGCTGTCCACCCCTCTCCTGAAGCACTGG
>DAA2_Zapornia_atra_VZTU01031877.1:3804-4085 Zapornia atra isolate B10K-DU-011-47 scaffold9391, whole genome shotgun sequence
GCACCACCCGAGATGGCAGTGTTCTCCATGGACCCTGTGGAGCTGGGGGACCCCAACGTCCTGATCTGCTACGTGGACAAGTTCTGGCCATCCGTGATCTCCATCACGTGGCTGAAGAATGGTCAGAAGGTGACAGATGGTGTCTTTGAGACTGTGTTCTACCCATGGCCAGACCACAGCTTCCGCAAGTTCTCCTACCTGAGCTTCATCCCCACGCGGGGGGACTACTACGACTGCCGTGTGGAGCATGAGGGGCTGCCCACCGCCCTCACGAAGCACTGG
>DAA2_Atlantisia_rogersi_VZUJ01091326.1:3638-3913 Atlantisia rogersi isolate OUT-0055 NODE_27125_length_9475_cov_22.6981_ID_54249, whole genome shotgun sequence
GCACCACCTGAGATGGCAGTGTTCTCCATGGACCCTGTGGAGCTGGGGGACCCCAACGTCCTGATCTGCTACGTGGACAAGTTCTGGCCAGCCACGATCTCCATCACGTGGCAGAAGAATGGACAGAAGGTGACAGATGGTATCTTTGAGACTGTGTTCTACCCACTGCCAGACAACAGCTTCCACAAGTTCTCCTACCTGACCTTCATCCCCACGCGGGGGGACTACTACGACTGCCGCGTGGAGCATGAG------TCCACCACCTTCACGAAGCACTGG
>DAA2_Fulica_atra_JABXFB010012442.1:7156-7431 Fulica atra isolate Lodz_15173 Fatr_scaffold_01563_contig1, whole genome shotgun sequence
GCACCACCCGAGATGGCAGTGTTCCCCTTGGACACTGTGGAGCTGGGGGACCCCAACGTCCTGATCTGCTACGTGAACAAGTTCTGGCCATCCGTGATCTCCATCACATGGCTGAAGAATGGACAGAAGGTGACAGACGGTGTCCTTGAGTCTGTGTTCTACCCATGGCCAGACAACAGCTTCCGCAAGTTCTCCTACCTGACCTTCATCCCCACGCGGGGGGACTACTACGACTGCCACGTGGAGCATGAG------TCCAGCACCTTCACAAAGCACTGG
>DAA2_Hypotaenidia_okinawae_BSDF01000032.1:1436007-1436285 Hypotaenidia okinawae 2679A DNA, Scaffold32, whole genome shotgun sequence
GCACCACCCGAGATGGCGGTGTTCTCCAAGGGCCCTGTGGAGCTGGGGGACCCCAACGTCCTGATCTGCTTCGTGGACAAGTTCTGGCCATCCCTGATCTCCATCACGTGGCAGAAGAACGGACAGAAGGTGACAGGTGGTGGCATCGAGTCTGTGTTCTACTCACTGCCAGACCACAGCTTCCGCAAGTTCTCCTACCTGACCTTCGTCCCCTCGCGGGGGGACTACTACGACTGCCACGTGGAGCATGAG------GCCAGGACCCTCACCAAGCACTGG
>DAA2_Laterallus_jamaicensis_JAKCOX010000356.1:164560-164835 Laterallus jamaicensis coturniculus isolate 168171201 SCAF_356, whole genome shotgun sequence
GCACCACCCGAGATGGCAGTGTTCTCCAAGGGCCCTGTGGAGCTGGGGGACCCCAACGTCCTGATCTGCTATGTGGACAAGTTCTGGCCATCCGTGATCTCCATCACATGGCTGAAGAATGGACAGAAGGTGACAGATGGTGTCTTTGAGTCTGTGTTCTACCCACTGCCCGACCACAGCTTCCGCAAGTTCTCCTACCTGACCTTCATCCCCACGCGGGGGGACTACTACGACTGCCGCGTGGAGCATGAG------TCCACCACCTTCACGAAGCACTGG
>DAA2_Porphyrio_hochstetteri_JAJHSY010000153.1: 930629-930904 Porphyrio hochstetteri isolate bPorHoc1 chromosome 31, whole genome shotgun sequence
GCACCACCTGAGATGGCAGTGTTCTCCAAGGGCCCTGTGGAGCTGGGGGACCCCAATGTCCTGATCTGCTACGTGGACAAGTTCTGGCCGTCTGTGATCTCCATCACATGGCTGAAGAATGGACAGAAGGTGACAGACGGTGTCTTTGAGACTGTGTTCTACCCACTGCCCGACCACAGCTTCCGCAAGTTCTCCTACCTGACCTTCATCCCCACGCGGGGGGACTACTACGACTGCCGCGTGGAGCATGAG------TCCAGCACCTTCACGAAGCACTGG
>DAA2_Rallus_limicola_JAKCOZ010000846.1:50505-50780 Rallus limicola isolate 171378401 SCAF_846, whole genome shotgun sequence
GCGCCACCCGAGATGGCGGTGTTCTCCGTTGACCCTGTGGAGCTGGGGGACCCCAACGTCCTGATCTGCTTCGTGGACAAGTTCTGGCCATCCGTGATCTCCATCACGTGGCAGAAGAATGGACAGAAGGTGACAGATGGCATCTATGAGTCTGTGTTCTACTCACTGCCAGACCACAGCTTCCGCAAGTTCTCCTACCTGACCTTCATCCCCACGCGGGGGGACTTCTACGACTGCCACGTGCAGCATGAG------GCCAAGACCCTCACGAAGCACTGG
>DAA2_Ardeotis_arabs_JAAGAY010034179.1:9-290 Ardeotis arabs isolate R09N00325 jcf7180002024849, whole genome shotgun sequence
GTGCCGCCTGAGGTGACGGTGTTCTCCGAGGACCCCGTGGAACTGGGGGACCCCAACGTCCTCACCTGCTACGCGGACAAGTTCTGGCCGCCGGTGATCACCATCACGTGGCTGAAGAACGGGCAGGAGGTGACAGACGGCGTCCTCGAGACCGTTTTCTACCCACGGGACGACAACGGCTTCCGCAAGTTCTCCTACCTGCCCTTCGTCCCCACGCGGGGGGACTACTACGACTGCCGCGTGCGGCACTGGGGGCTGCCCGCCGCCCTCCTGAAGCACTGG
>DAA2_Otis_tarda_JAPMTP010000017.1:909401-909682 Otis tarda isolate OTA-swuaves1 chromosome 16, whole genome shotgun sequence
GTGCCGCCGGAGGTGACGGTGTTCTCCGAGGACCCCGTGGAACTGGGAGACCCCAACGTCCTCATCTGCTACGCGGACAAGTTCTGGCCGTCGGTGATCACCATCACGTGGCTGAAGAACGGGCAGGAGGTGACAGACGGCGTCCTCGAGACCGTTTTCTACCCCCGGGACGACAACGCCTTCCGCAAGTTCTCCTACCTGCCCTTCGTCCCCGCGCGGGGGGACTACTACGACTGCCGCGTGGAGCACTGGGGGCTGCCCAGCGCCCTCCTGAAGCACTGG
>DAA2_Tetrax_tetrax_WHYT01004148.1:31378-3459 Tetrax tetrax isolate T08N04531 jcf7180000519148, whole genome shotgun sequence
GTGCCGCCCGAGGTGACGGTGTTCTCCGAGGACCCCGTGGAGCTGGGGGACCCCAACGTCCTCATCTGCTACGCGGACAAGTTCTGGCCGTCGGTGATCAGCATCGCGTGGCTGAAGAACGGGCAGGAGGTGACAGACGGCGTCCTCGAGACCGTTTTCTACCCGCGGGACGACAACGGCTTCCGCAAGTTCTCCTACCTGCCCTTCGTGCCCACGCGGGGGGACTACTACGACTGCCGCGTGCAGCACTGGGGGCTGCCCACCGCCCTCCTGAAGCACTGG
>DAA2_Apteryx_rowi_NW_020447692.1:41811-42092 Apteryx rowi isolate R43461 unplaced genomic scaffold, aptRow1 scaffold_1445
GAGGTCCCTGAGGTGACAGTGTTCTCCGAGGACCCTGTGGAGCTGGGCGACCCCAACATGCTCATCTGCTACGTGGACAAGTTCTGGCCACCCATGATCACCATCAAGTGGCTGAAGAATGGGCAGGAGGTGGTGGATGGCGTCGTCGAGACCGTTTTCTACCCACGCCAGGACCACACCTTCCGCAAGTTCTCCTACCTGCCCTTCATCCCCACCCGGGGCGACTACTACGACTGCCGCGTGGAACACTGGGGGCTGTCCAAGGCCCTCCTGAAGCACTGG
>DAA2_Apteryx_rowi_NW_020448025.1:4426-4181 Apteryx rowi isolate R43461 unplaced genomic scaffold, aptRow1 scaffold_1745
GTGCCCCCTGAGGTGAGAGTGTTCCCCGAGGACCCCGTGGAGCTGGGGGAACCCAACGTCCTCATCTGCTTTGCCGACAAGTTCTCCCCCCCCGCGCTCAACATCACGTGGCTGAAGAACGGGCACGAGGTGGTGGACGGTGTCACCGAGACCATCTCCTACCCGCGCCAGGACCACACCTTCCGCAAGTTCTCCTACCTGCCCTTCGTCCCCACCCGGGGCGACTCCTACGACTGCCGCGTGGAGCATTGGGGGCTGCCCGAGGCCCTCCTGAAGCACTGG
>DAA2_Apteryx_rowi_NW_020448054.1:6821-7102 Apteryx rowi isolate R43461 unplaced genomic scaffold, aptRow1 scaffold_1771
GAGGTCCCTGAGGTGACAGTGTTCTCCGAGGACCCTGTGGAGCTTGGAGACCCCAACATGCTCATCTGCTACGTGGACAAGTTCTGGCCGCCCATGATCACCATCAAGTGGCTGAAGAATGGGCAGGAGGTGGTGGACGGCGTCGTCGAGACCGTTTTCTACCCATGCCAGGACCACGCCTTCCGCAAGTTCTCCTACCTGCCCTTCATCCCCACCCGGGGCGAATCCTACGACTGCCGCGTGGAGCATTGGGGGCTGCCCAAGGCCCTCCTGAAGCACTGG
>DAA2_Apteryx_haastii_PTFD01001787.1:1427-1708 Apteryx haastii isolate R29945 scaffold_1786, whole genome shotgun sequence
GAGGTCCCTGAGGTGACAGTGTTCTCCGAGGACCCTGTGGAGCTGGGCGACCCCAACATGCTCATCTGCTACGTGGACAAGTTCTGGCCACCCATGATCACCATCAAGTGGCTGAAGAACGGGCAGGAGGTGGTGGATGGCGTCGTCGAGACCGTTTTCTACCCGCGCCAGGACCACACCTTCCGCAAGTTCTCCTACCTGCCCTTCATCCCCACCCGGGGCGACTACTACGACTGCCGCGTGGAGCACTGGGGGCTGTCCAAGGCCCTCCTGAAGCACTGG
>DAA2_Apteryx_haastii_PTFD01002343.1:520-801 Apteryx haastii isolate R29945 scaffold_2343, whole genome shotgun sequence
GTGCCCCCTGAGGTGAGAGTGTTCCCCGAGGACCCCGTGGAGCTGGGGGAACCCAACGTCCTCATCTGCTTCGCCGACAAGTTCTCCCCCCCCGCGCTCAACGTCACGTGGCTGAAGAACGGGCGCGAGGTGGTGGACGGCGTCACCGAGACCATCTCCTACCCGCGCCAGGACCACACCTTCTGCAAGTTCTCCTACCTGCCCTTCGTCCCCACCCGGGGCGACTCCTACGACTGCCACGTGGAGCATTGGGGGCTGCCCGAGGCCCTCCTGAAGCACTGG
>DAA2_Apteryx_mantelli_NW_013990412.1:3800-4079 Apteryx australis mantelli unplaced genomic scaffold, AptMant0 scaffold15674
GAGGTCCCTGAGGTGACAGTGTTCTCCGAGGACCCTGTGGAGCTTGGAGACCCCAACATGCTCATCTGCTACGTGGTCAAGTTCTGGCCACCCATGATCACCATCAAGTGGCTGAAGAACGGGCAGGAGGTGGTGGACGGTGTCATCGAGACCGTTTTCTACCCGTGCCAGGACCACACCTTCCGCAAGTTCTCCTACCTGCCCTTCATCCCCACCTGGGGCGACTCCTACGACTGCCGTGTGGAGCATTGGGGGCTTCCCAAGGCCCTCCTGAAGCACTGG
>DAA2_Apteryx_mantelli_NW_014005336.1:4-285 Apteryx australis mantelli unplaced genomic scaffold, AptMant0 scaffold7575
GTGCCCCCTGAGGTGAGAGTGTTCCCCGAGGACCCCGTGGAGCTGGGGGAACCCAACGTCCTCATCTGCTTTGCCGACAAGTTCTCCCCCCCCGCGCTCAACGTCACGTGGCTGAAGAACGGGCACGAGGTGGTGGACGGTGTCACCGAGACCATCTCCTACCCGCGCCAGGACCACACCTTCCGCAAGTTCTCCTACCTGCCCTTCGTCCCCACCCGGGGTGACTCCTACGACTGCCGCGTGGAGCACTGGGGGCTGCCCGAGGCCCTCCTGAAGCACTGG
>DAA2_Apteryx_owenii_PTFC01001258.1:100906-101186 Apteryx owenii isolate O20599 scaffold_1257, whole genome shotgun sequence
GAGGCCCCTGAGGTGACAGTGTTCTCCGAGGACCCTGTGGAGCTGGGCGACCCCAACATGCTCATCTGCTACGTGGACAAGTTCTGGCCACCCACGATCACCATCAAGTGGCTGAAGAATGGGCAGGAGGTGGTGGACGGCGTTGTTGAGACCGTTTTCTACCTGTGCCAGGACCACACCTTCCGCAAGTTCTCCTACCTGCCCTTCATCCCCACCCGGGGCGACTACTACGACTGCCGCGTGGAGCATTGGGGGCTGCCCAAGGCCCTCCTGAAGCACTGG
>DAA2_Apteryx_owenii_PTFC01001418.1:32335-32616 Apteryx owenii isolate O20599 scaffold_1417, whole genome shotgun sequence
GAGGTCCCTGAGGTGACAGTGTTCTCCGAGGACCCTGTGGAGCTCGGCGACCCCAACATGCTCATCTGCTACGTGGACAAGTTCTGGCCACCCATGATCACCATCAAGTGGCTGAAGAACGGGCAGGAGGTGGTGGACGGCGTCGTCGAGACCGTTTTCTACCCGCGCCAGGACCACACCTTCCGCAAGTTCTCCTACCTGCCCTTCATCCCCACCCGGGGCGACTACTACGACTGCCGCGTGGAACACTGGGGGCTGTCCAAGGCCCTCCTGAAGCACTGG
>DAA2_Apteryx_owenii_PTFC01001805.1:5821-6102 Apteryx owenii isolate O20599 scaffold_1804, whole genome shotgun sequence
GTGCCCCCTGAGGTGAGAGTGTTCCCCGAGGACCCCGTGGAGCTGGGGGAACCCAACGTCCTCATCTGCTTCGCCGACGAGTTCTCCCCCCCCGCGCTCAACGTCACGTGGCTGAAGAACGGGCGCGAGGTGGCGGACGGCGTCACCGAGACCATCTCCTACCCGCGCCAGGACCACACCTTCCGCAAGTTCTCCTACCTGCCCTTCGTCCCCACCCGGGGCGACTCCTACGACTGCCGCGTGGAGCACTGGGGGCTGCCCAAGGCCCTCCTGAAGCACTGG
>DAA2_Crypturellus_cinnamomeus_PTEZ01001347.1:25848-26129 Crypturellus cinnamomeus isolate 337707 scaffold_1346, whole genome shotgun sequence
GAGCCACCTGAGGTCACGGTGTTCTCCGAGGACCCTGTGGAGCTGGGCAACCCCAACGTTCTCATCTGCTACGTGGACAAGTTCTGGCCATCCGTAATCAACATCACGTGGCTGAAGAACGGGGAGGAGGTGGTGGATGGCGTCTTCGAGACCATTTACCTCCTACGGGAGGACGACACCTTCCGCAAGTTCTCCTACCTGCCCTTCGTGCCCACCCGCGGCGACTACTACGACTGCCGGGTGGAGCATTGGGGGCTGCCCAAAGCCCTGCTCAAGCACTGG
>DAA2_Crypturellus_undulatus_VWPW01002713.1:851-1132 Crypturellus undulatus isolate B10K-MSB-37135 scaffold8001, whole genome shotgun sequence
GAGCCACCTGAGGTCACGGTGTTCTCTGAGGACCCTGTGGAGCTGGGTGACCCCAACGTTCTCATCTGCTATGTGGACAAGTTCTGGCCACCCATCATCAACATCACGTGGCTGAAGAACGGGCAGGAGGTGGTGGATGGCGTCTTCGAGACCGTTTACCTCCCACGGGAGGACGACACCTTCCGCAAGTTCTCCTACCTGCCCTTCGTGCCCATCCGCGGTGACTACTACGACTGCCGGGTGGAGCATTGGGGGCTGCCCAAGGCCCTACTCAAGCACTGG
>DAA2_Nothocercus_nigrocapillus_WBNA01000741.1:28536-28844 Nothocercus nigrocapillus isolate B10K-MSB-02 scaffold_739, whole genome shotgun sequence
GAGCCACCTGAGGTCACAGTGTTCTCTGAAGACCCTGTGGAGCTGGGAGACCCCAATGTTCTCATCTGCTTCGTGGACAAGTTCTGGCCATCCATGATCAACATCACATGGCTGAAGAACGGGCAGGAGGTGGTGGACGGCGTCTTCGAGACCGTTTACCTGCTACGGGAGGATGACACCTTCCGCAAGTTCTCCTACCTGCCCTTTGTGCCCACCCGCGGTGACTACTACGACTGCCGGGTGGAGCACTGGGGGCTGCCCAAGGCCCTGCTCAAGCACTGG
>DAA2_Nothoprocta_perdicaria_NW_020455782.1:106838-107119 Nothoprocta perdicaria isolate Ctin4 unplaced genomic scaffold, notPer1 scaffold_524
GAGCCACCTGAGGTCACAGTCTTCTCTGAGGACCCTGTGGAGCTGGGTGACCCCAACGTTCTCATCTGCTACGTGGACAAGTTCTGGCCATCCGTGATCAACATCACGTGGCTGAAGAACGGGCAGGAGGTGGTGGACGGCGTCTTCGAGACCGTTTACTACCTACGGGAGGATGACACCTTCCGCAAGTTCTCCTACCTGCCCTTCGTGCCCACGCGGGGCGACTACTACGACTGCCGGGTGGAGCACTGGGGGCTGCCCAAGGCCCTGCTCAAGCACTGG
>DAA2_Rhea_americana_PTEV01000601.1:73691-73972 Rhea americana isolate MKP2758 scaffold_600, whole genome shotgun sequence
GAACCTCCTGAGGTGACGGTCTTCTCGGAGGACCCCGTGGAGCTGGGAGACCCCAACGTGCTCATCTGCTACGTGGACAACTTCTGGCCACCCTTGATCACCATCAAGTGGCTGAAGAACGGGCAGGTGGTGACGACCGGCGTCGTCGAGACCATCTTCTACCCCCGGGAGGACAACGCCTTCCGCAAGTTCTCCTACCTGCCCTTCATCCCCACCCGGGGCGATTACTATGATTGCCAGGTGGAGCACTGGGGGCTGCCCAAGGCTGTCCTGAAGCACTGG
>DAA2_Rhea_pennata_PTJI01000579.1:1001263-101544 Rhea pennata isolate 206185 scaffold_588, whole genome shotgun sequence
GAACCTCCTGAGGTGACGGTCTTCTCAGAGGACCCCGTGGAGCTGGGAGACCCCAACGTGCTCATCTGCTACGTGGACAAGTTCTGGCCACCCTTGATCACCATCAAGTGGCTGAAGAATGGGCAGGTGGTGACGACCGGCGTCGTCGAGACCATCTTCTACCCCCGGGAGGACAACGCCTTCCGCAAGTTCTCCTACCTGCCCTTCATCCCCACCCGGGGCGATTACTATGATTGCCAGGTGGAGCACTGGGGGCTGCCCAAGGCTGTCCTGAAGCACTGG
>DAA2_Tinamus_guttatus_NW_010579736.1:6779-7060 Tinamus guttatus isolate BGI_N309 unplaced genomic scaffold, ASM70537v2 scaffold11512
GAGCCACCTGAGGTTACAGTGTTCTCTGAGGATCCAGTGGAGCTGGGCGATCCCAACGTTCTCATCTGCTACGTGGACAAGTTCTGGCCACCCATGATCAGCATCACGTGGCTGAAGAACGGGCAGGAGGTGGTGGATGGTGTCTTTGAGACCGTTTACTATCCACGGGAGGACGACACCTTCCGCAAGTTCTCCTACCTGCCCTTCGTGCCCACACGGGGTGACTACTACGACTGCCGGGTGGAGCATTGGGGGCTGCCCAAGGCCCTGCTCAAGCACTGG
>DAA2_Tinamus_guttatus_NW_010581293.1:1092-1373 Tinamus guttatus isolate BGI_N309 unplaced genomic scaffold, ASM70537v2 scaffold4973
GAGCCACCTGAGGTCACAGTGTTTTCCGAGGACCCTGTGGAGCTGGGCGACCCCAATGTTCTCATCTGCTACGTGGACAAGTTCTGGCCACCCATGATCAGCATCACGTGGCTGAAGAACGGCCAGAAGGTGGTAGACGGTGTCTTCGAGACCGTTTACTACCCACGAGAGGACAACGCCTTCCGCAAGTTCTCCTACCTGCCCTTCGTGCCCACCCGGGGCGACTACTACGACTGCCGGGTGGAGCATTGGGGGCTGCCCAAGGCCCTGCTCAAGCACTGG
>DAA2_Balaeniceps_rex_VYZW01002884.1:14087-14368 Balaeniceps rex isolate B10K-DU-012-56 scaffold51840, whole genome shotgun sequence
GAGCCACCCGAGGTGATGGTGTTCTCCGAGGACCCTGTGGAGCTGGAGGACCCCAATGTCCTGATCTGCTACGTGGACAAGTTCTGGCCATCCGTCATCTCCATCACGTGGCTGAAGAACGGGCAGAAGTTGACGGATGGCGTCCTCGAGACCGTTTTCTACCGAAGGCAGGACTTTACCTTCCGCAAGTTCTCCTACCTGCCCTTCATCCCCACTCGGGGGGACTACTACGACTGCCGCGTGGAGCACTGGGGGCTGCCCACCCCCCTCCTGAAGCACTGG
>DAA2_Gorsachius_goisagi_BOSO01014945.1:80680-80961 Gorsachius goisagi DNA, Gogo_14945, whole genome shotgun sequence
GTGCCACCTGAGGTGACGGTGTTCTCCGAGGACACCGTGGAGCTGGGGGACCCCAACATCCTGATCTGCTACGTGGACAAATTCTGGCCATCCGTCATCTCCATCACCTGGCTGAAGAACGGGCAGGAGGTGAAGGACGGGGTCCTTGAGAGCGTTTTCTACCCACGGGATGACAACAGCTTCCGCAAGTTCTCCTACCTGCCCTTCATCCCCACCCGGGGGGACTACTACGACTGCCGTGTGGAGCACTGGGGGCTGCCCACCACCCTCCTGAAGCACTGG
>DAA2_Mesembrinibis_cayennensis_VXAT01012366.1:3135-3416 Mesembrinibis cayennensis isolate B10K-DU-001-44 scaffold10980, whole genome shotgun sequence
GCATCACCCGAGGTGACAGTGTTCTCCGAGGACCCTGTGGAGCTGGGGGACCCCAACGTCCTGACCTGCTACGTGGACAAGTTCTGGCCATCCGTCATCTCCATCACATGGCTGAGGAACGGGCAGAAGGTGACAGATGGCGTCCTTGAGACTGTTTTCTACCGAGGGCAGGACCGCACCTTCCGCAAGTTCTCCTACCTGCCCTTCATCCCCACGCGGGGGGACTACTACGACTGCCGCGTGGAGCATGAGGGGCTGCCCACCGCCCTCCTGAAGCACTGG
>DAA2_Nipponia_nippon_NW_009002100.1:456004-46285 Nipponia nippon isolate BGI_Y956 unplaced genomic scaffold, ASM70822v1 Scaffold488
GCATCACCCGAGGTGACAGTGTTCTCTGAGGACCCTGTGGAGCTGGGGGACCCCAACGTCCTGACCTGCTACGTGGACAAGTTCTGGCCATCCGTGATCTCCATCACGTGGCTGAGGAACGGGCAGGAGGTGACGGATGGCGTCCTTGAGACCGTCTTCTACCGAGGGCAGGACTGCACCTTCCGCAAGTTCTCCTACCTGCCCTTCATCCCCGCGCGGGGGGACTACTACGACTGCCGCGTGGAGCACGAGGGGCTGCCCACCGCCCTCCTGAAGCACTGG
>DAA2_Scopus_umbretta_VZTL01052888.1:12784-13065 Scopus umbretta isolate B10K-DU-002-70 scaffold3639, whole genome shotgun sequence
GTGCCACCTGAGGTGACGGTGTTCTCCAAGGACCCCGTGGAGCTGGGGGACCCCAATGTCCTGATCTGCTACGTGGACAAGTTCTGGCCATCCGTGATCTCCATCACGTGGCTGAAGAACGGGCAGAAGGTGACGGATGGCGTCTTCGAGACCATTTTCTACCCAGGGCAGGACCTCACCTTCCGCAAGTTCTCCTACCTGACCTTCATCCCCACTCGGGGAGACTATTACGACTGTCGTGTGGAGCACTGGGGGCTGCCCACCGCCTTCCTGAAGCACTGG
>DAA2_Bucco_capensis_VWZO01016151.1:19735-20016 Bucco capensis isolate B10K-DU-001-16 scaffold3181, whole genome shotgun sequence
GTGACACCCGAGGTGACAGTGTTCTCTGAGGAGCCTGTGGAGCTTGGGGACCCAAACGTTCTCATTTGCTTAGTGGACAAGATCCATCCAGCTGTGATCTCCATCAGGTGGCTGAAGAACGGGCAGGAGGTGAGGGACGGTGTCCTCGAGAGCATCTTCTACCCACGGGATGACAACAGCTTCCGCAAGTTCTCCTACCTGCCCTTTGTCCCCACCCGAGGAGACTTCTACGACTGCCGCGTGGAGCACTGGGGGCTGCCCATCCCCCTCCTGAGACAATGG
>DAA2_Dryobates_pubescens_NW_009662844.1:34093-34374 Picoides pubescens isolate BGI_N307 unplaced genomic scaffold, ASM69900v1 scaffold1182
GCGGCACCCGAGGTGGCAGTGTTCTCCATGAACCCTGTGGAGCTGGGGGAGCCCAACATGCTGATCTGCCACGTTGACAAGTTCTGGCCGTCTGTGCTCTCCATCTCCTGGCTGAGAAACGGGCAGGAGGTGACCCTTGGTGTCATGGAGTCTGTGTTCTACCTACGGGATGACAACAGGTTCCGCAAGTTCTCCTACCTGCCCTTCGTGCCCACCCTGGGGGACGACTACCACTGCCGTGTGGAGCACTGGGGGCTGTCCAACCATACCCTCAGGCACTGG
>DAA2_Eubucco_bourcierii_VWZE01007391.1:80648-80929 Eubucco bourcierii isolate B10K-DU-001-04 scaffold3935, whole genome shotgun sequence
GAACCACCTGAGGTGAGAGTGTTCTCCATGGAGCCCGTGGAGCTGGGGGAACCCAACATGCTGATCTGCTATGTTGACAAGTTCTGGCCATCCCTGATCTCCATCACATGGTTGAGGAATGGGCAGCAGGTGACCCACGGTGTCCTTGAGTCCATGTTCTACCGAAGGGATGACAACAGCTTCTGCAAGTTCTCCTACCTGACCTTTGTGCCCACTGCTAGGGATGACTACCACTGCCGTGTGGAGCACTGGGGGCTGGCCAACCACACCATGAGGCACTGG
>DAA2_Indicator_maculatus_VXBD01008189.1:50888-51148 Indicator maculatus isolate B10K-DU-001-78 scaffold3934, whole genome shotgun sequence
GAGGCACCTGAGGTGGCAGTGTTCTCCATGGACCCCGTGGAGCTGGGGAAGCCCAACATCCTGATCTGCTATGTTGACAAGTTCTGGCCATCTGTGCTCTCCATCACATGGCTGAGAAACGGGCAGGAGGTGACCCTCGGTGTCCTCGAGTCTGTGTTCTACCGAAGGGCTGACTACAGGTTCCGCAAGTTCTCCTACTTGCCCATCGTGCCCGCCCCTGGGGACGACTACCACTGCCGTGTGGAGCACTGGGGGCAGTCCAACCATACCCTGAGGCACTGG
>DAA2_Melanerpes_aurifrons_WWNC01000097.1:1307867-1308146 Melanerpes aurifrons Melanerpes_aurifrons_OMNH24340_contig_97, whole genome shotgun sequence
GAGGCCCCTGAGGTGGCAGTGTTCTCCATGAACCCCGTGGAGCTGGGGGAGCCCAACATGCTGATCTGCCACGTTGACAAGTTCTGGCCATCTGTGCTCTCCATCTCCTGGCTGAGAAACGGGCAGGAGGTGACCCTTGGTGTCCTGGAGTCTGTCTTCTACCTACGGGACGACAACAGGTTCCGCAAGTTCTCCTACCTGCCCTTCGTGCCCACCCTCGGGGACGACTACCACTGCCGCGTGGAGCACTGGGGGCCGTCCAACCATACCCTGAGGCACTGG
>DAA2_Semnornis_frantzii_VWYK01106564.1:4274-4553 Semnornis frantzii isolate B10K-DU-001-42 scaffold23274, whole genome shotgun sequence
GAACCACCTGAGGTGAGAGTGTTCTCCATGGAGCCCATGGAGCTGGGGGAACCCAACACACTGATCTGCTATGTTGACAAGTTCTGGCCATCCCTGATCTCCATCACGTGGTTGAGGAATGGGCAGCAGGTGACCCATGGTGTCCTCGAGTCCGTGTTCTACCCACAGGATGACAACAGCTTCCGCAAGTTCTCCTACCTGACCTTTGTGCCCACTGCTAGGGATGAGTACCACTGTCGTGTGGAGCACTGGGGGCTGGCCGACCACACCATGACACGCTGG
>DAA2_Fregetta_grallaria_VZZT01006018.1:976-1257 Fregetta grallaria isolate B10K-DU-006-09 scaffold_5988, whole genome shotgun sequence
GTGTCACCCGAGGTGACGGTGTTCACCGAGGACCCCGTAGAGCTGGGGGACCCCAACGTCCTGATCTGCTACGTGGACAAGTTCTGGCCATCCGTGATCTCCATCACGTGGCTGAAGAATGGAGAGGAGGTGACGGTCGGCGTCCTCGAGACCATTTTCTACCCACGGGAGGACCAGAGCTTCCGCAAGTTCTCCTACCTGCCCTTCATCCCCACCCGGGGCGACTACTACGACTGCCGTGTGGAGCATGAGGGGCTGCCCACCGCCCTTCTGAAGCACTGG
>DAA2_Oceanites_oceanicus_VWZA01005721.1:4764-5045 Oceanites oceanicus isolate B10K-CU-031-11 scaffold_5701, whole genome shotgun sequence
GTGTCACCTGAGGTGACGGTGTTCACTGAGGACCCCGTGGAGCTGGGGGACCCCAACGTCCTGATCTGCTACGTGGACAAGTTCTGGCCATCCGTGATCTCCATCACGTGGCTGAAGAATGGAGAGGAGGTGACGGTCGGTGCCCTCGAGACCGTTTTCTACCCACGGGAGGACCACAGCTTCCGCAAGTTCTCCTACCTGCCCTTCATCCCCACCCGCGGCGACTACTACGACTGCCGGGTGGAGCACTGGGGGCTGCCCACCGCCCTCCTGAAGCACTGG
>DAA2_Oceanodroma_leucorhoa_MN061391.1:1389-1670 Oceanodroma leucorhoa isolate 7901-10880 MHC class II antigen alpha chain (MhcOcle-DAA) gene, partial cds
GTGCCACCCGAGATGACGGTGTTCTCCGAGGACCCCGTGGAGCTGGGGGACCCCAATGTCCTGATCTGCTACGTAGACAAGTTCTGGCCATCCGTGATCAACATCACGTGGCTGAGGAACGGGCAGGAGGTGACGGACGGCGTCCTNGAGACCATTTTCTACCCACGGGAGGACCACAGCTTCCGCAAGTTCTCCTACCTGCCCTTCATCCCCACCCGGGGGGACTACTACGACTGCCGAGTGGAGCATGAGGGGCTGCCCTCCGCCCTCCTGAAGCACTGG
>DAA2_Oceanodroma_tethys_VWZR01004796.1:376-657 Oceanodroma tethys isolate B10K-DU-001-32 scaffold4529, whole genome shotgun sequence
GTGCCACCCGAGATGACGGTGTTCTCCGAGGACCCCGTGGAGCTGGGGGACCCCAATGTCCTGATCTGCTACGTAGACAAGTTCTGGCCATCCATGATCAACATCACATGGCTGAGGAACGGGCAGATGACGACGGACGGCGTCCTCGAGACCATTTTCTACCCACGGGATGACAACAGCTTCCGCAAGTTCTCCTACCTGCCCTTCATCCCCACCCGGGGGGACTACTACGACTGCCGTGTGGAGCATGAGGGGCTGCCCACCGCCCTCCTGACGCACTGG
>DAA2_Phoebastria_albatrus_BMBH01009655.1:5238-5519 Phoebastria albatrus DNA, Phaa_9655, whole genome shotgun sequence
GTGCCACCTGAGGTGACAGTGTTCTCCGAGGACCCCGTGGAGCTGGGGGACCCCAATGTCCTGATCTGCTACGTGGACAAGTTCTGGCCATCCATGATCTCCATCACGTGGCTGAGGAATGGGCAGGAGGTGGCAGACGGCTTCCTGGAGACCGTTTTCTACCCACGGGAGGACAACAGCTTCCGCAAGTTCTCCTACCTGCCCTTCATCCCCATCCGGGGGGACTACTATGACTGCCGTGTGGAGCATGAGGGGCTGCCCACCGCCCTCCTAAAGCACTGG
>DAA2_Puffinus_mauretanicus_JAJKFH010001831.1:10592-10873 Puffinus mauretanicus isolate G18SaCella scf7180000016044, whole genome shotgun sequence
GTGCCACCCGAGGTGACGGTGTTCTCCAAGGACCCCGTGGAGCTGGGGGATCCCAACGTCCTGATCTGCTATGTGGACAAGTTCTGGCCATCCGTGATCTCCATCAAGTGGCTGAGGAACGGGCAGGAGGTGACGGACGGCGTCCTCGAGACCGTTTTCTACCGAGGGCAGGACCACACCTTCCGCAAGTTCTCCTACCTGCCCTTCATCCCCATCCGGGGGGACTACTACGACTGCCATGTGGAGCATGAGGGGCTGCCCTCCGCCCTCCTGAAGAACTGG
>DAA2_Thalassarche_chlororhynchos_VZTW01039680.1:4322-4603 Thalassarche chlororhynchos isolate B10K-DU-029-24 scaffold16256, whole genome shotgun sequence
GTGCCACCTGAGGTGACAGTGTTCTCCGAGGACCCCGTGGAGCTGGGGGACCCCAATGTCCTGATCTGCTACGTGGACAAGTTCTGGCCATCCATGATCTCCATCACGTGGCTGAGGAATGGGCAGGAGGTGACGGACGGTGTCCTGGAGACCATTTTCTACCCACGGGAGGACAACAGCTTCCGCAAGTTCTCCTACCTGCCCTTCATCCCCATCCGGGGGGACTACTACGACTGCCGTGTGGAGCATGAGGGGCTGCCCACCGCCCTCCTAAAGCACTGG
>DAA2_Pterocles_orientalis_WKFP01000241.1:5986-6267 Pterocles orientalis isolate G09M00003 jcf7180000945393, whole genome shotgun sequence
GTGCCACCTGAGGTGACAGTGTTCTCCGAGGACCCCATCGAGCTGGGGGACCCCAACATCCTGATCTGCTACGTGGACAAGTTCTGGCCGTCCGTCATCTCCATCACGTGGCTGAGGAACGGGCAGGAGGTGGAGGACGGCGTCCTCGAGACCGTTTTCTACCCACGCGATGACCACAGCTTCCGCAAGTTCTCCTACCTGCCCTTCATCCCCACCCGGGGGGACTACTACGACTGCCGCGTGGAGCACTGGGGGCTGCCCAACGCCCTCCTGAAGCACTGG
>DAA2_Pterocles_orientalis_WKFP01003904.1:1560-1841 Pterocles orientalis isolate G09M00003 jcf7180000960818, whole genome shotgun sequence
GTGCCACCCGAGGTGACAGTGTTCTCCGAGGACCCCATCGAGCTGGGGGACCCCAACATCCTGATCTGCTACGTGGACAAGTTCTGGCCGTCCGTCATCTCCATCACGTGGCTGAGGAATGGGCAGGAGGTGAAGGACGGCGTCCTCGAGACCGTTTTCTACCCACATGATGACAACAGCTTCCGCAAGTTCTCCTACCTGCCCTTCATCCCCACCCGGGGGGACTACTACGACTGCCGCGTGGAGCATGAGGGGCTGACCAACGCCCTCCTGAAGCACTGG
>DAA2_Syrrhaptes_paradoxus_VZTO01002439.1:226-507 Syrrhaptes paradoxus isolate B10K-DU-003-42 scaffold22692, whole genome shotgun sequence
GTGCCACCCGAGATAACAGTGTTCTCCGAGGACCCCGTGGAGCTGGGGGACCCCAACATCCTGATCTGCTACGTGGACAAGTTCTGGCCGTCCGTCATCTCCATCACGTGGCTGAGGAACGGGCAGGAGGTGAAGGACGGCGTCCTCGAGACCGTTTTCTACCGAGGGCAGGAACGCACCTTCCGCAAGTTCTCCTACCTGCCCTTCATCCCCACCCGGGGGGACTACTACGACTGCCGCGTGGAGCACGAGGGGCTGCCCAACGCCCTCCTGAAGCACTGG
>DAA2_Aptenodytes_forsteri_NW_008793938.1:42518-42799 Aptenodytes forsteri isolate BGI_AS27 unplaced genomic scaffold, ASM69914v1 Scaffold474
GTGCCACCCGAGGTGACGGTGTTCCCTGAGGACCCCGTGGAGCTGGGGGACCCCAACGTCCTGATCTGCTACGTGGACAAGTTCTGGCCGTCCATGATCTCCATCACGTGGCTGAGGAACGGGCAGGAGGTGATGGATGGCGTCTTCGAGACCGTTTTCTACCCGCGGGAGGACCACAGCTTCCGCAAGTTCTCCTACCTGCCCTTCATCCCCACCCGGGGGGACTACTACGACTGCCGGGTGAAGCATGAGGGGCTGTCCGGCGCCCTCCTGAAGCACTGG
>DAA2_Eudyptes_moseleyi_VULI01001087.1:3968-4249 Eudyptes moseleyi isolate NRP 118-1 scaffold1128, whole genome shotgun sequence
GTGCCACCCGAGGTGACAGTGTTCTCTGAGGACCCCGTGGAGCTGGGGGACCCCAACGTCCTGATCTGCTACGTGGACAAGTTCTGGCCGTCCATCATCTCCATCACGTGGCTGAGGAACGGGCAGGAGGTGACGGACGGCGTCTTCGAGACCGTTTTCTACCCGCGGGAGGACCACAGCTTCCGCAAGTTCTCCTACCTGCCCTTCATCCCCACCCGGGGGGACTACTACGACTGCCGGGTGAAGCATGAGGGGCTGTCCGCCGCCCTCCTGAAGCACTGG
>DAA2_Eudyptula_albosignata_VULD01008286.1:31833464 Eudyptula albosignata isolate Fred 68842, whole genome shotgun sequence
GTGCCACCCGAGGTGACGGTGTTCTCTGAGGACCCCGTGGAGCTGGGGGACCCCAACGTCCTGATCTGCTACGTGGACAAGTTCTGGCCGTCCATGATCTCCATCACGTGGCTGAGGAACGGGCAGGAGGTGACGGACGGCGTCTTCGAGACCGTTTTCTACCCGCGGGAGGACCACAGCTTCCGCAAGTTCTCCTACCTGCCCTTCATCCCCACCCGGGGGGACTATTACGACTGCCGGGTGAAGCATGAGGGGCTGTCCGCCGCCCTCCTGAAGCACTGG
>DAA2_Megadyptes_antipodes_VULA01012493.1:1320-1601 Megadyptes antipodes antipodes isolate OT 2 9/2/18 62564, whole genome shotgun sequence
GTGCCACCCGAGGTGACGGTGTTCTCTGAGGACCCCGTGGAGCTGGGGGACCCCAACGTCCTGATCTGCTACGCGGACAAGTTCTGGCCGTCCATCATCTCCATCACGTGGCTGAGGAACGGGCAGGAGGTGACGGACGGCGTCTTCGAGACCGTTTTCTACCCGCGGGAGGACCACAGCTTCCGCAAGTTCTCCTACCTGCCCTTCATCCCCACCCGGGGGGACTACTACGACTGCCGGGTGAAGCATGAGGGGCTGTCCGCCGCCCTCCTGAAGCACTGG
>DAA2_Pygoscelis_adeliae_NW_008822155.1:268-545 Pygoscelis adeliae isolate BGI_AS28 unplaced genomic scaffold, ASM69910v1 C10309469
GTGCCACCCGAGGTGACGGTGTTCTCTGAGGACCCCGTGGAGCTGGGGGACCCCAACGTCCTGATCTGCTACGTGGACAAGTTCTGGCCGTCCATGATCTCCATCACGTGGCTGAGGAACGGGCAGGAGGTGACGGACGGCGTCTTCGAGACCGTTTTCTACCCGCGGGAGGACCACAGCTTCCGCAAGTTCTCCTACCTGCCCTTCATCCCCACCCGGGGGGACTACTACGACTGCCGGGTGAAGCATGAGGGGCTGTCCGCCGCCCTCCTGAAGCACTGG
>DAA2_Spheniscus_humboldti_JAPZLJ010000046.1:22579-22860 Spheniscus humboldti isolate bSphHub1 chromosome 31 SUPER_31_unloc_1, whole genome shotgun sequence
GTGCCACCCGAGGTGACGGTGTTCTCTGAGGACCCCGTGGAGCTGGGGGACCCCAACGTCCTGATCTGCTACGTGGACAAGTTCTGGCCGTCCATGATCTCCATCACGTGGCTGAGGAACGGGCAGGAGGTGACGGACGGCATCTTCGAGACCGTTTTCTACCCGCGGGAGGACCACAGCTTCCGCAAGTTCTCCTACCTGCCCTTCATCCCCACCCGGGGGGACTACTACGACTGCCGGGTGAAGCATGAGGGGCTGTCCGCCGCCCTCCTGAAGCACTGG
>DAA2_Bubo_blakistoni_BJCB01033660.1:1318-1599 Bubo blakistoni DNA, Bubl_33660, cell line: 215A, whole genome shotgun sequence
GCGCCCCCCGACATGACGGTGTTCTCTGAGGATCCCGTCGAGCTGGGGGACCCCAACGTCCTGATCTGCTACGTGGACAATTTCTGGCCCCCCGTGCTCTCCATGACGTGGCTGAAGAACGGGCAGCAGGTGACCGAGGGCGTCCTCGAGACCGTTTTCTACCGAGGGCGGGACCGCACCTTCCGCAAGTTCTCCTACCTGCCCTTCATCCCCAGCCGGGGGGACCAGTACGACTGTCGCGTGGGGCACGAGGGGCTGCCCACCCCCCTCCTGCGGCACCGG
>DAA2_Strix_occidentalis_NIFN02005146.1:2274-2555 Strix occidentalis caurina isolate Sequoia Contig5699, whole genome shotgun sequence
GCGCCCCCCGACATGACGGTGTTCTCTGAGGATCCCGTCGAACTGGGGGACCCCAACGTCCTGATCTGCTACGTGGACAATTTCTGGCCCCCCGTGCTCTCCATCACGTGGCTGAAGAACGGGCAGCAGGTGACCGAGGGCGTCCTCGAGACCGTTTTCTACCGAGGGCGGGACCGCACCTTCCGCAAGTTCTCCTACCTGCCCTTCATCCCCAGCCGGGGGGACCAGTACGACTGTCGCGTGGGGCACGAGGGGCTGCCCACCCCCATCCTGAGGCACTGG
>DAA2_Phalacrocorax_pelagicus_NFMD01001881.1:51093-51372 Phalacrocorax pelagicus isolate AR-AK-E1 scaffold1872, whole genome shotgun sequence
GATCCACCCCAGGTGACGGTGTTCTCCGAGGACCCTGTGGAGCTGGAGGACCCCAACCTCCTGATCTGCTACGTGGACAAGTTCTGGCCACCCGTGATCTCCATCACGTGGCTGAAGAACGGGCAGGAGGTGAAGGACGGCGTCGTTGAGTCCGTGTTCTACCGAGGGCAGGACCAGACCTTCCGCAAGTTCTCCTACCTGCCCTTCGTCCCCATCCGGGGGGATTTCTACGACTGCCGCGTGCAGCATGAGGGGCTGCCCACCGCCCTCCTGAAGCACTGG
>DAA2_Sula_dactylatra_WEKW01018241.1:1534-1815 Sula dactylatra isolate B10K-DU-002-49 scaffold11286, whole genome shotgun sequence
GAGCCACCCCAGGTGACGGTGTTCTCCAAGGACCCCGCAGAGCTGGAGGACCCCAACATCCTGATCTGCTACGTGGACAAGTTCTGGCCATCCGTGATCTCCATCACGTGGCTGAAGAACGGGGAGGAGGTGAAGGCCGGCGTCCTTGAGTCCGTGTTCTACCGAGGGCAGGACCAGACCTTCCGCAAGTTCTCCTACCTGCCCTTCATCCCCACCCGGGGGGACTACTACGACTGCCGCGTGCAGCATGAGGGGCTGTCCACCACCCTCCTAAAGCACTGG
