# Supplementary material for: Ancient duplication, coevolution, and selection at the MHC class IIA and IIB genes of birds
Source: Front Immunol. 2023 Oct 27;14:1250824. doi: 10.3389/fimmu.2023.1250824 (PMC10641522; doi:10.3389/fimmu.2023.1250824)
Supplement: Appendix 3 — Consensus Bayesian topologies for the upstream region (90 nt) of MHC class IIA and IIB exon 3 in Palaeognathae and 17 orders of non-passerine Neognathae birds. [file DataSheet_3.zip › Appendix 4/DAB1 exon 2.fasta]

>DAB1_Caprimulgus_europaeus_CAJRAV010000009.1:168948-169217 Caprimulgus europaeus genome assembly, contig: scaffold_66_ctg1, whole genome shotgun sequence
GGGGTTTTCCAGAGGTTGTTTGAGTCTGAGTGTCAGTTCCTCAACGGCACCGAGCGGGTGAGGTACATGGCGAGGAGCATCTACAACCGGGAGCAGTTCGCGCACTACGACAGCGATGTGGGGTACTATGTGGCTGACACCCCCCTGGGTGAGCCCCAGGCCAAGTACTGGAACAGCCAGCCGGACATACTGGAGCAGAGACGGGCTCAGGTGGACGCGTACTGCCGGCACAACTATGGGGTGGTGACCCCTTTCACCGTGGAGAGGAGA
>DAB1_Nyctibius_grandis_JABXNV010000005.1:78133336-78133605 Nyctibius grandis isolate bNycGra1 chromosome Z, whole genome shotgun sequence
GGGTATGTACAGTACCAGTTTAAGGGTGACTGTTACTTCACCAACGGCACCGAGCAGGTGAGGCTGGTGACGAGGTACATCCACAACCGGCAGCAGTTCCTGCACTTCGACAGCAACGTGGGGTACCATGTGGGTGACACCCCCCTGGGTGAGCCCTACGCAAAGTACTTGAACAGCCAGACAGCCATACTGGAGCGGACACGGGCTGAGGTGGACACGTACTGCCGGAACAACTACAGGGTGGATACCCCGTTCACCGTGGAGAGGAGA
>DAB1_Nyctibius_grandis_JABXNV010000011.1:12638438-12638707 Nyctibius grandis isolate bNycGra1 chromosome 10, whole genome shotgun sequence
GCGGTTTTCCAGGAGTTGGCTGAAGGAGAGTGTCAGTTCCTCAATGGCACTGAGCGGGTGAGGCTGGTGATGAGGTTCATCCACAACCGAGAGCAGCTCGTGCACTTCGACAGCGACATGGGGTACTTTGTGGGTGACACCTCCCTGGGTGAGCCCCAAGCCAAGTACTGGAACAGCCAGCCAGACTTACTGGAGCAGGCACGGGCTGAGGTGGACAGGTTCTGCCGGCACAACTACGGGGTGTTGACCCCCTTCATCGTGGATAGGAGA
>DAB1_Phaethornis_superciliosus_JAJQWJ010000059.1:21405-21674 Phaethornis superciliosus isolate PSU5 manual_scaffold_59, whole genome shotgun sequence
GGGGTTTTCCAGGTGATGGCCAAGTCTGAGTGCCACTTCCTGAACGGCACCGAGCGGGTGAGGTTTGTGGACAGGTACATCTACAACCGGCAGCAGCTCCTGCACTTCGACAGCGATTTGGGGCACTTTGTGGCTGACACCCCCCTGGGGGAGCCCGATGCCAAGCACTTGAACAGCCAGCAGGACATCCTGGAGGACGAGCGGGCTGCGGTGGACACATACTGCCGGCACAACTACGAGGGGGTGAACCCTTTCACGGGGCAGAGGAGA
>DAB1_Archilochus_colubris_JALBCY010000034.1:189580-189849 Archilochus colubris isolate gmoney_hbird ACW_scaffold_022045418.1, whole genome shotgun sequence
GGGGTTTTCCAGGAGATGGCCAAGCATGAGTGCCAGTACCAGAACGGTTCCGAGCGGGTGAGGTATGTGGGCAGGTACATCCACAACCGGCAGCAATTCGTACACTTCGACAGCGATTTGGGGTACCATGTGGCTGACACCCCCCTGGGTGAGCCCGATGCCAAGTACTGGAACAGTCAGGAGGACATCATGGAGTACAGGAGAGCTGCGGTGGACACGTTCTGCCGGCAGAACTACGAGGCGGATAAACCTTACGCGTGGCAGAGGAGA
>DAB1_Chaetura_pelagica_NW_009952832.1:2554-2823 Chaetura pelagica isolate M959 unplaced genomic scaffold, ChaPel_1.0 scaffold1373
GGGGTTTTCCTGCAGATGATGAAGGCTGAGTGTCAGTTCCTGAACGGCACCGAGCGGGTGAGGCTTGTGATGAGGAACATCCACAACCGGCAGCAGGACCTGCACTTCGACAGTGACGTGGGGAAATATGTGGGCGACACCCCCTGGGGACAGCGCCAGGCCGACTACTGGAACAGCCAGCCCGACATACTGGAGCAGAGGTGGACTGATGTGGACACGTACTGCCGCTACAACTACGGGATGGTGACCCCTTTCACCGTGGAGAGGAGA
>DAB1_Nyctibius_bracteatus_VWZB01003346.1:45377-45646 Nyctibius bracteatus isolate B10K-CU-031-10 scaffold_3331, whole genome shotgun sequence
GGGTATGTACAGTACCAGTTTAAGGGCGACTGTTACTTCACCAATGGCACCGAGCAGGTGAGGCTGGTGACGAGGTACATCCACAACCGGCAGCAGTTCCTGCACTTCGACAGCAACGTGGGGTACCATGTGGGTGACACGCCCCTGGGTGAGCCCTACGCAAAGTACTTGAACAGCCAGACGGCCATACTGGCGCGGACACGGGCTGAGGTGGACACGTACTGCCGGAACAACTACAAGGTGGATAGCCCGTTCACCGTGGAGAGGAGA
>DAB1_Podargus_strigoides_VZTK01025292.1:7685-7954 Podargus strigoides isolate B10K-DU-001-40 scaffold26163, whole genome shotgun sequence
GCGGTGCTCCAGGAGATGGGTGAGAGCGAGTGTCACTTCCTGAACGGCACCGAGCGGGTGAGGTTTGTGGAGACGTACATCCACAACCGGGAGCAGTACGTGCACTTCGACAGCGATGTGGGGCGCTACATCGCCGACACCCCCCTGGGAGAGCCCCAAGCCAAGTACTGGAACAGCCAGCCGGACTTACTGGAGCAGAAACGGGCTGCGGTGGACAGGTACTGCCGGTACAACTACGGGGTGGTGGCCTCTTTCACGGTGGAGAGGAGA
>DAB1_Rissa_tridactyla_HQ822408.1:54-323 Rissa tridactyla MHC class II antigen (DRB1) gene, DRB1-KT-11 allele, partial cds
GGGTATTTCCAGTTCCAGTTTAAGGGTGACTGTTACTTCACCAATGGTACCGAGCGGGTGAGGCTTGTGACGAGGTACATCTACAACCGGGAGCAGTACGTGCACTTTGACAGCGAGGTGGGGTACTATGTGGCTGACAATCTCTTGGGGAAGCCTTCTGCCAAATACTTCAACAGCCAGCCCGACTTCCTGGAGCAGACACGGGCTGAGGTGGACACGTACTGCCGGCACAACTACGGGGTGGCGACCCCTTTCGCCGTGGAGAGGAGA
>DAB1_Rissa_tridactyla_HQ822455.1:54-323 Rissa tridactyla MHC class II antigen (DRB1) gene, DRB1-KT-58 allele, partial cds
GGGTATTTCCAGTTCCAGTTTAAGGGTGACTGTTACTTCACCAATGGTACCGAGCGGGTGAGGCTTGTGACGAGGTACATCTACAACCGGGAGCAGTACGTGCACTTTGACAGCGAGGTGGGGTACTACGTGGCTGACAATCTTCTGGGCGAGTCTACTGCCAAATACTTCAACAGCCAGCCCGACTTCCTGGAGCAGACACGGGCTGAGGTGGACACGGTCTGCCGAAACAACTACGGGTTGGCGACCCCTTTCGCTGTGGAGAGGAGA
>DAB1_Rissa_tridactyla_HQ822472.1:54-323 Rissa tridactyla MHC class II antigen (DRB1) gene, DRB1-KT-75 allele, partial cds
GGGTATTTCCAGTTCCAGTTTAAGAGTGACTGTTACTTCACCAATGGTACCGAGCGGGTGAGGCTTGTGAAGAGGTACATCTACAACCAGGAGCAGTTCGTGCACTTTGACAGCGAGGTGGGGTACTACGTGGCTGACAGTCTTCTGGGGAAGCCTGATGCTGACTACTGGAACAGCCAGCCCGACATCCTGGAGCAGGCACAGGCTGAGGTGGACACGTACTGCCGGCACAACTACGGGGTGGTGACCCCTTTCGCCGTGGAGAGGAGA
>DAB1_Pluvialis_apricaria_JAGGDV010000032.1:246698-246429 Pluvialis apricaria isolate bPluApr1 chromosome 30, whole genome shotgun sequence
GGGTTCTTCCAGGAGATGTTTGTGTATGAGTGTCAGTACCTCAATAGCACCGAGTCGGTGAGGCTTGTGGTGAGGAACATTTACAACCGGGAGCAGTACGTGCACTTCGACAGCGATGTGGGGCTCTTTGTGGCTGACACCCCCTGGGGCGAGAAGACTGCCGAGTACTGGAACAGCCAGCCGGACATCATTGAGCAGAAACGGGCTGACGTGGACAGGGTTTGCCGGCACAACTACGGGGTGGTGACCCCTTTCACTGTGGAGAGGAGA
>DAB1_Pagophila_eburnea_KJ162439.1:298-567 Pagophila eburnea MHC class II beta (MHCIIB) gene, MHCIIB-Paeb-DAB*02 allele, partial cds
GGGTATTTCCAGTACCAGTTTAAGGGTGACTGTTACTTCACCAATGGTACCGAGCGGGTGAGGCTTGTGGTGAGGCACATCTACAACCGGGAGCAGTACGCGCACTTTGACAGCGAGGTGGGGTACTACGTGGCTGACAATCTCCTGGGGAAGCCTGATGCTGACTACTGGAACAGCCAGCCCGATGTCCTGGAGCAGAGACGGGCTGAGGTGGACACGGTCTGCCGAAACAACTACAGGGTGGTGACCCCTTTCGCCGTGGAGAGGAGA
>DAB1_Charadrius_vociferus_NW_009649913.1:16264-16533 Charadrius vociferus isolate BGI_N301 unplaced genomic scaffold, ASM70802v2 scaffold2619
GGGTTTTTCCAGGAGCTGGGTGTGGCCGAGTGTCAGTACCTCAATGGCACCGAGAAGGTGAGGTTTGTGCACAGGTACATCTACAACCGGGAGCAGTACACGCACTTTGACAGCGATGTGGGGCACTTTGTGGCTGACACCCCCCTGGGCACATCTACTGCCAAGTACTGGAACAGCCAGGCAGACTTCATGGAACAGAAACGGGCTGAGGTGGACACGTACTGCCGGCACAACTATGGGTTGGCGACCCCTTTCACCGTGGAGAGGAGA
>DAB1_Calidris_pugnax_NW_015091224.1:9543-9812 Calidris pugnax isolate Ruff unplaced genomic scaffold, ASM143184v1 scaffold528
GGGTATTTTGAGCTCCAGTTTAAGGCTGACTGTTCCTTCACCAACGGCACCGAGCGGGTGAAGCTTGTGACGAGAGTCATCTACAACCGGGAGCAGTACGTGCACTTCGACAGCGATGTGGGGCACTTTGTGGCTGACACCCCCCTGGGCGATAGCAGTGCCAAGGACTGGAACAGCCAGCCGGACGTCCTGGAGAGGGCACGGACCGAGGTGGACACAGTCTGTCGGCACAACTACCGGGAGTGGACGCCTTTCATCGTGGAGAGGAGA
>DAB1_Calidris_pugnax_NW_015091224.1:21745-22014 Calidris pugnax isolate Ruff unplaced genomic scaffold, ASM143184v1 scaffold528
GGGTTTTTCCAGGAGCTGTCTTACTCTGAATGTTATTACCTCAACGGCACCGAGCAGGTGAGGTTTGTGGAGACGTACATCCACAACCGGGAGCAGTGGCTGCACTTCGACAGCGATGTGGGGCACTATGTGGCTGACACCCCCCTGGGGAAGCCTGATGCCGACTACTGGAACAGCCAGCCGGACCTCCTGGAGCAAAAACGGGGTGAGGTGGACACGTTCTGCCGGTACAACTACCAGATTGATAAACATCTCGCAGTGGAGAGGAGA
>DAB1_Calidris_pygmaea_QJSC01028295.1:204-478 Calidris pygmaea strain Meinypilgyno scaf_21512, whole genome shotgun sequence
GGGTATTTCGAGCTCCAGTTTAAGGCCGACTGTTACTTCACCAACGGCACCGAGCGGGTGAGGTTTTTGGACAGGTACATCTACAACCAGGAGCAGTTTGTGCACTTCGACAGCGATGTGGGGCACTTTGTGGCTGACAATCTCCTGGGGGAGCCTGCTGCCGACTACTGGAACAGCCAGCCAGAAATACTGGAGGACAAACGGGCTGCCGTGGACACGTTCTGCCGGCACAACTACCAGATCTATACACATTTCGCCATGGAGAAGAGA
>DAB1_Burhinus_oedicnemus_VFFE01007852.1:161402-161671 Burhinus oedicnemus isolate B10M00005 jcf7180000882921, whole genome shotgun sequence
GGGTACTTCCAGCTCCAGTTTAAGGGTGACTGTTACTTCACCAACGGCAGCGAGAAGGTGAGGCTTGGGTTGAGGATCATCTACAACCGGGAGCAGTACGTGCACTACGACAGTGATGTGGGGCGCTTTGTGCCTGACACCCCCCTGGGCGAGTCTGATGCCCGGTACTGGAACAGCCAGCCGGATATACTGGAGCGGACACAGGCTGTGGTGGACACGGTCTGCCGGAACAACTACGGGGTGTGGACCCCTTTCGCCGTGGAGAGGAGA
>DAB1_Alca_torda_VMED01000075.1:26486-26755 Alca torda isolate 2006_11_07_Graehlm_vinge_78 scaffold_81_arrow_ctg1, whole genome shotgun sequence
GGGTATTTCCAGGAGATGTTTAAGTGCGATTGTTACTTCACCAACGGCACCGAGCGGGTGAGGTATGTGAAGAGGTACATCTACAACCGGGAGCAGCGTGCGCACTTTGACAGCGATGTGGGGCACTACGTGGCTGACACACTCCTGGGGAAGCCTGATGCCGAGTACTGGAACAGCCAGCCGGACGTCCTGGAGCGGGCACGGGCTGAGGTGGACACGTTCTGCCGAAACAACTACAGGGTGTGGACCCCTTTCGCCGTGGAGAGGAGA
>DAB1_Stercorarius_parasiticus_VWZL01004735.1:8422-8691 Stercorarius parasiticus isolate B10K-DU-001-20 scaffold2997, whole genome shotgun sequence
GGGTGTTTCCAGGACATGCATAAGGCTGATTGTTACTTCATCAATGGTACCGAGCGGGTGAGGTTTGTGGAGATGTACATCTACAACCGGCAGCAGAACATGCACTTCGACAGTGATGTGGGGTACTACGTGGCTGACAGCCCCCTGGGGAAGCCTGATGCTGACTACTGGAACAGCCAGCCCGACATCCTGGAGCAGAAACGGGCTGCTGTGGACACGTTCTGCCGAAACAACTACAATGTGTGGACTCCTTTCGCCGTGGAGAGGAGA
>DAB1_Pluvianellus_socialis_VZTS01009148.1:6302-6571 Pluvianellus socialis isolate B10K-DU-012-14 scaffold13460, whole genome shotgun sequence
GGGTTTTTCCAGGAGGCGGCTAAGTCCGAGTGTCATTTCCTCAACGGCACCGAGCAGGTGAGGTTTGTGAGCAAGTACATCTACAACCGGGAGCAGTACGTGCACTACGACAGCGATGTGGGGCGCTACCTGCCTGACACCCCCCTGGGCGAGTCTTCTGCCAAGTACTTGAACAGCCAGCCGGACTTACTGGAGGAGATACGGGCTGCACTGGACACGTTCTGCCGGCACAACTACGGGGTGTCGACCCCTTTCATCGTGGAGAGGAAA
>DAB1_Ceyx_melanurus_JANHGL010115837.1:1485-1754 Ceyx melanurus isolate 26BR11BSXK 115837, whole genome shotgun sequence
GGACTTTTCCAGGAGATATTTGAGGCTGAATGTCACTATCTAAATGGCACTGAGCGAGTAAGGTTTGTGCAGAGGAGCATCTACAACCAGGAGCAGTACGTACACTTCGACAGCGATGTGGGGCTGTATGAGGCTGACACCCCCATGGGTGAATCTCTCGCCAAGTACTGGAACAAGCAGGCAGACTTCCTGGCGCAGAGACGGGCTGCAGTGGACACGTTCTGCCGACACAACTACAACATTTTGAAGCTTTTCATAGACGAGAGGAGA
>DAB1_Megaceryle_maxima_JANHGN010015773.1:2546-2815 Megaceryle maxima isolate 7Q4JQACGN1 15773, whole genome shotgun sequence
GGGGTTTTCCAGGAGATGGTCAAGTCCGAGTGTCATTTCCTGAACGGCACCGAGCGGGTGAGGTTTGTGCAGAGGTACATCTACAACCGGGAGCAGTTCGCGCACTTCGACAGCGATGTGGGGCTGTTTGTGGCCGACACCCCCCTGGGTGAGCCCCAGGCCAAGTACTGGAACAGTCAGCCGGACGTAGTGGAGGATGAACGGGCTGCGGTGGACACGTTCTGCCGGCACAACTACAAGGTGTTGAACGATTTCATCGTGGAGAGGAAA
>DAB1_Megaceryle_torquata_JANIJG010168263.1:2657-2926 Megaceryle torquata isolate PDCOFV8MGS 168263, whole genome shotgun sequence
GGGGTTTTCCAGGAGATGTTTGAGGCTGAATGTCAGTACCTGAATGGCACTGTGCGGGTGAGGTACGTGCAGAGGAACATCTACAACCGGGAGCAGTACGTGCACTTCGACAGCGATGTGGGGCTGTACGTGGCCGACACCCCCATGGGTGAGTCTCTTGCCAAGTACTGGAACAGCCAGGTGGACTTCCTGGAGCAGAGACGGGATGCAGTGGACACGTTCTGCCGACAAAACTACAAGATTTTGAACCCTTCCATCATGGAGAGGAGA
>DAB1_Alcedo_atthis_KJ162469.1:797-1066 Alcedo atthis MHC class II beta (MHCIIB) gene, MHCIIB-Alat-DAB*08 allele, partial cds
GGGGTTTTCCTGGAGATGGGTAAGGCCGAGTGTCAGTATCTGAACGGCTCTGAGCGGGTGAGGTTTGTGGACAGGTACATCTACAACCGGGAGCAGTTCACGCACTTCGACAGCGATGTGGGGATGTTTGTGGCCGACACCCCCCTGGGGGAGCCCGTAGCCAAGGACTGGAACAGCCAGCCGGACATACTGGAGCAGAGACGGGCTGCGGTGGACACGTTCTGCCGGCACAACTACAAGGTGGCGACCCCTTTCACAGTGCAGCGGAGA
>DAB1_Baryphthengus_martii_VWZK01015486.1:626-895 Baryphthengus martii isolate B10K-DU-001-21 scaffold9324, whole genome shotgun sequence
GGGTTTTTCCAGGAGATATTTGTGGCCGAGTGTCAGTACCTGAATGGTACTGAGCGGGTGAGGTATGTTCAGAGGAACATCTACAACCGGGTGCAGTACGTGCACCTCGACAGTGATGTGGGGCTCTTTGTGGCTGACACCCCCATGGGTGAGTCTATTGCCAAGTACTGGAACAGCCAGGCAGACTTCCTGGAGCAGAGACGGGCTGCAGTGGTCACATTCTGCCAGCACAACTACAAAGTTTTGAATCCTTTCATTGTGGAGAAGAGA
>DAB1_Falco_tinnunculus_EF370987.1:1-269 Falco tinnunculus MHC class II antigen beta (Fati-DRB) gene, exons 2, 3 and partial cds
GAGGTTTTCCAGCACTCCTTCAAGGCTGTGTGTCACCACTTCAACGGCACCGAGCGGGTGAGGTTCCTGGAGAAGCGCATCTACAACCGGCAGCAGTACCTACACTTCGACAGCGACGTGGGGTACTACGTGGCCGACAGCCCCGTGGGCGAGTCCGCTGCGAGGTATTTTAACGGTCAACCTGAGATATTGGAGGACAGACGGTCTGTGGCGGACAGGATCTGCCGGCACAACTACGAGGTGTCTACCCCTTTCCTCGTGAGGCGGCAA
>DAB1_Falco_femoralis_EF370988.1:1-269 Falco femoralis MHC class II antigen beta (Fafe-DRB) gene, exons 2, 3 and partial cds
GAGGTTTTCCAGGAGTCCTTCAAGGCTGAGTGTCACCACTTCAACGGCACCGAGCGGGTGAGGCTCCTGGTGAAGAGCATCTACAACCGGCAGCAGTACGTGCACTTCGACAGCGACCTGGGGTACCACGTGGCCGACAGCCCCATGGGCGAGTCTGTTGCGAGGTATTGGAACAGTCAACCGGAGATATTGGAGCAGAGACGGGCCGAGGTGGACAGCGTCTGCCGGCACAACTACGAGATTTTTACCCATTTCCTCGTGGGCAGGCAA
>DAB1_Falco_biarmicus_EF370989.1:1-269 Falco biarmicus MHC class II antigen beta (Fabi-DRB) gene, exons 2, 3 and partial cds
GAGGTTTTCCAGGAGTCCTTCAAGGCTGTGTGTCACCACTTCAACGGCACCGAGCGGGTGAGGCTCCTGGTGAAGTACATCTACAACCGGCAGCAGTACACGCACTTCGACAGCGACCTGGGGTACTTCGTGGCCGACAGCCCCGTGGGCGAGTCTGTTGCGAGGTATTTTAACAGTCAGCCGGAGATATTGGAGGACCAACGGTCTGCGGTGGACAGGGTCTGCCGGCACAACTACGAGATTTGTACCCATTTCCTCGTGGGCAGGCAA
>DAB1_Falco_eleonorae_JN613254.1:1-267 Falco eleonorae MHC class II antigen beta (Fael-DAB) gene, Fael-DAB*1 allele, exons 2, 3 and partial cds
GAGGTTTTCCAGGAGTCCTTCAAGGGTGTGTGTCACCACTTCAACGGCACCGAGCGGGTGAGGTTCCTGGCGAAGTACATCTACAACCGGCAGCAGTACACGCACTTCGACAGCGACCTGGGGCACTTCGTGGCCGACAGCCCCGTGGGCGAGTCTGTTGCGAGGTATTTTAACAGTCAACGGGAGATACTGGAGGAGCAACGGTCTGAGGTGGACAGGGTCTGCCGGCACAACTACGAGATTTCTACCCATTTCCTCGTGGGCAGGCAA
>DAB1_Falco_peregrinus_NW_004930010.1:21058-21323 Falco peregrinus unplaced genomic scaffold, F_peregrinus_v1.0 scaffold424_1
GAGGTTTTCCAGGAGTCCTTCAAGAGTGTGTGTCACCACTTCAACGGCACCGAGCGGGTGAGGCTCCTGGTGAAGTACATCTACAACCGGCAGCAGTACACGCACTTCGACAGCGACCTGGGGTACTTCGTGGCCGACAGCCCCGTGGGCGAGTCTGTTGCGAGGTATTTTAACAGTCAGCCGGAGATATTGGAGGACCAACGGTCTGCGGTGGACAGGGTCTGCCGGCACAACTACGAGATTTGTACCCATTTCCTCGTGGGCAGGCAA
>DAB1_Falco_cherrug_NW_004994589.1:41283-41552 Falco cherrug unplaced genomic scaffold, F_cherrug_v1.0 scaffold388_1
GAGGTTTTCCAGGAGTCCTTCAAGGGTGTGTGTCACCACTTCAACGGCACCGAGCGGGTGAGGCTCCTGGTGAAGTACATCTACAACCGGCAGCAGTACACGCACTTCGACAGCGACCTGGGGTACTTCGTGGCCGACAGCCCCGTGGGCGAGTCTGTTGCGAGGTATTTTAACAGTCAGCCGGAGATATTGGAGGACCAACGGTCTGCGGCGGACAGGGTCTGCCGGCACAACTACGAGATTTTTACCCATTTCCTCGTGGGCAGGCAA
>DAB1_Falco_naumanni_NW_024427353.1:48984-48715 Falco naumanni isolate bFalNau1 chromosome 24 unlocalized genomic scaffold, bFalNau1.pat SUPER_24_unloc_1
GAGGTTTTCCAGGAATATGGCACATCAGAGTGTCACTACTTCAACGGCACCGAGCGGGTGAGGTTCCTGGACAAGTACATCTACAACCGGCAGCTGTACGCACACTTCGACAGCGACGTGGGGTACTACGTGGCCGACAGCCCCATGGGCGAGTCCACTGTGAGGTATTGGAACAGTCAACCCGAGATATTGGACGACGCACGGTCTGCGGTGGACAGGATCTGCCGGCACAACTACGAGGTGTCTACCCCTTTCCTCGTGGGGCGGCAA
>DAB1_Falco_naumanni_EU107667:1-270 Falco naumanni clone Fana67 MHC class II antigen gene, exon 2 and partial cds
GAGGTTTTCCAGGAGTCCTTCAAGCCTGAGTGTCACTACTTCAACGGCACCGAGCGGGTGAGGTTCCTGCTGAAGTACATCTACAACCGGCAGCTGTACCTACACTTCGACAGCGACCTGGGGTACTTCGTGGCCGACAGCCCCATGGGCGAGTCCACTGTGAGGTATTGGAACAGTCAACCCGAGATATTGGAGGACAGACGGTCTGCGGTGGACAGGTTCTGCCGGCACAACTACGAGGTGTCTACCCCTTTCCTCGTGGGGCGGCAA
>DAB1_Ardeotis_arabs_JAAGAY010023277.1:346-615 Ardeotis arabs isolate R09N00325 jcf7180002002165, whole genome shotgun sequence
GGGTATTTCCAGGAAGACTTTAAGGCCAACTGTTACTTCACCAACGGCACCGAGCAGGTGAGGCTTGTGGTGATGCACATCCACAACCGGCAGCTGTTACTGCACTTTGACAGCGAGGTGGGGTTCTACGTGGCCGACACCCCCCTGGGCGAGCCTATTGCCAAGGACTGGAACAGCCGGCCAGAGGTACTGGAGCAGAAACGGGCTGAGGTGGACACAGTCTGCCGGCACAACTACAGGGTGGACACCCCGTTCACCGTGGAGAGGAAA
>DAB1_Tetrax_tetrax_WHYT01004148.1:1152-1421 Tetrax tetrax isolate T08N04531 jcf7180000519148, whole genome shotgun sequence
GGATATTTCCACTATTACACTAAGTTCGACTGTTACTTCACCAACGGCACCGAGCAGGTGAGGTTTGTGGAGACGAACATCTACAACCGGCAGCAGTACGCGCACTTTGACAGCGAGGTGGGGTTCTACGTGGCCGACAGCCCCCTGGGCGAGCCTGATGCCAAGTACTGGAACAGCCAGCCAGAGGTACTGGAGGACAGACGGACTTCTGTGGACACATTCTGCCGGCACAACTACGAGGTGTGGACCCCGTTCGCCGTGGACAGGAAA
>DAB1_Dromaius_novaehollandiae_NW_020453789.1:32410-32679 Dromaius novaehollandiae isolate 6597 unplaced genomic scaffold, droNov1 scaffold_726
GGCTTTTTCCAGGAGATGTGCAAGTCCAAGTGTCAGTACATCAATGGCACTGAGCGGGTGAGGTTTGTTGAGCGGTTCCTCTACAACCGCCAGACCTACGTGCACTTCGACAGCGACGTGGGGATCTACGTGGCCGACAGCCCCCTGGGTGAGACAACTGCCAAGTACTGGAACAGCCAGCCAGACATCATCGAGCGGAAACGGGCTGCGGTGGACAGGTTCTGCCGGCACAACTATGAGGTGTGGGCCCCTTACGTGGTGCAGAGGAAA
>DAB1_Nothoprocta_perdicaria_NW_020455782.1:99077-99346 Nothoprocta perdicaria isolate Ctin4 unplaced genomic scaffold, notPer1 scaffold_524
GGCTATTTCCAGGAGATACGGAGGTCCGAGTGCCGCTACCTCAACGGCACCGAGCGCGTGAAGCTGCTCGAGAGGTACCTCTACAACGGGCGGCCCTTCCTGCACTTCGACAGCGACGTGGGGGCCTACGTGGCCGACAGCGCCCTGGGCCAGCCCGACGCCGAGTACCTCAACGGGCAGGCCGACCTGCTCCAGAAGAGACGGGCTGAGGTGGACGCCGTGTGCCGGCACAACGCCCGCATTTGGAGCCCCTACACCGTGCGGAGGAGA
>DAB1_Eudromia_elegans_PTEX01000507.1:80337-80606 Eudromia elegans isolate 44215 scaffold_506, whole genome shotgun sequence
GAGTATTTCCAGGCGGTGAGTACTGCCGAGTGTTACTACCTCAACGGGACGCAGCAGGTGAGGTTTGTGAATCGATACATCCACAACCGGCAGCCGTTGGTGCACTTCGACAGCGACGTGGGGCACTTTGTGGCCGACAGCCCCTTGGGTGAGCCAGATGCCAAATACTGGAACGGCCAGCCAGACGTCATTGAGCAGAAACGGGCTGAGGTGGACACGTTCTGCCGGCACAACTATGAGGTGGTGACCCCTTTCACAGTGGAGAGGAGA
>DAB1_Crypturellus_cinnamomeus_PTEZ01001347.1:47779-48048 Crypturellus cinnamomeus isolate 337707 scaffold_1346, whole genome shotgun sequence
GGGTATTTCCAGGAGATCCGGCGGTCCGAGTGCCACTACCTCAACGGCAGCCAGCGCGTGAAGCTGCTCGAGAGGTACCTCTACAACGGGCGGCCCTTCCTGCGCTTCGACAGCGACGTGGGGCGCTACACGGCCGAGAGCCCCCTGGGCGAGCCGGATGCCGAGTACCTCAACGGGCAGGCCGACCTGCTCCAGAAGAGACGGGCCGAGGTGGACGCCGTGTGCCGGCACAACGCCCGCATTTGGGGCCCTTACACCATGCAGAGGAGA
>DAB1_Casuarius_casuarius_PTFA01000733.1:9177-9446 Casuarius casuarius isolate B32419 scaffold_732, whole genome shotgun sequence
GGCTATTTCCAGGAGGACTTTAAATGCAGCTGCTACTTCACCAACAACTCCGAGCAGGTGAGGTTTGTTGAGCGGTACATCTACAACCGCCAGACCTACGTGCACTTCGACAGCGACGTGGGGATCTACGTGGCCGACAGACCCGAGGGTGAGCCATCTGCCAAGTACTGGAACAGCCAGCCAGACGTCATTGAGCAGGAACAGGCTGCAGTGGACAGGTTCTGCCGGCACAACTACGAGGTGTCGACCCCTTACGCGGTCCAGAGGAAA
>DAB1_Crypturellus_soui_VWPX01015387.1:663-932 Crypturellus soui isolate B10K-MSB-42743 scaffold4709, whole genome shotgun sequence
GGGTATTTCCAGGAGATCCGGCGGTCCGAGTGCCACTACCTCAACGGCAGCCAGCGCGTGAAGCTGCTCGAGCGGTACCTCTACAACGGGCGGCCCTTCCTGCGCTTCGACAGCGACGCGGGGCGCTACACGGCCGAGAGCCCCCTGGGCGAGCCGGACGCCGAGTACCTCAACGGGCAGGCCGACCTGCTCCAGAAGAGACGGGCCGAGGTGGACGCCGTGTGCCGGCACAACGCCCGCATTTGGGGCCCTTACACCACGCAGAGGAGA
>DAB1_Nothoprocta_pentlandii_VZSG01001636.1:29750-30019 Nothoprocta pentlandii isolate B10K-MSB-04 scaffold_1632, whole genome shotgun sequence
GGGTATTTCCAGGAGATACGGAGGTCCGAGTGCCGCTACCTCAACGGCACCGAGCGCGTGAAGCTGCTCGAGAGGTACCTCTACAACGGGCGGCCCTTCCTGCACTTCGACAGCGACGTGGGGGCCTACGTGGCCGACAGCGCCCTGGGCCAGCCCGACGCCGAGTACCTCAACGGGCAGGCCGACCTGCTCCAGAAGAGACGGGCTGAGGTGGACGCCGTGTGCCGGCACAACGCCCGCATTTGGAGCCCCTACACCATGCGGAGGAGA
>DAB1_Egretta_garzetta_NW_009260861.1:627-896 Egretta garzetta isolate BGI_Z169 unplaced genomic scaffold, ASM68718v1 scaffold1499
GGGGTTTTCCAGGAATTCTCTGTTGGTGAGTGTCAGTACCTCAACGGCACCGAGCGGGTCAGGCTTGTGCACAGGTACATCTACAACAGGGAGCAGCTCACACACTTCGACAGCGACGTGGGGCTCTATGTGGCCGACAGCCCCCTGGGCGAGCCCGATGCCAAGTACTGGAACAGCCAGCCGGACATACTGGAGGGTAGACGGGCTGAGGTGGACAGGGTCTGCCGACACAACTACGGGGTGTTCACCCCTTTCACCGTGGATAGGAGA
>DAB1_Dendrocopos_noguchii_BJBY01053641.1:54911-55180 Dendrocopos noguchii DNA, Deno_53641, cell line: 81A, whole genome shotgun sequence
GGGGTTTTCCTGGAGATGGAAAAGGCTGAGTGTCAGTTCCTCAACGGCCCCGAGCGGGTCAGGTTTGTGGACAGCTACATCCACAACCGGGAGCAGTATGTGCACTTTGACAGCGACCTGGGGGTCTTTGTGGCCGACACCCCCCTGGGTGAGCGCCAAGCGCAGCACTTGAACAGCCTGCCGGAGTTCCTGGAGCAGAAACGAGCTGAGGTGGACACCTTCTGCCGGAACAACTACAAGGCAGTGACCTCATTCGCCGTGGAGAGGAGA
>DAB1_Colaptes_auratus_JAAWVA010000007.1:39177512-39177781 Colaptes auratus chromosome 2 Ca_s13__2A, whole genome shotgun sequence
GGAGTTTTCCTGGAGATGAAGAAGGGCGAGTGCCAGTTCCTCAACGGCACCGAGAGGGTCAGGTTTGTGTTCAGCTACATCCACAACCGGGAGCAGTTTGCTCACTTCGACAGCGATCTGGGGATCTTTGTGGCCGACACCCCCCTGGGTGAGCCCCAAGCCCAGTACTGGAACAGCCAACCGGAGGAACTGGAGCGGTACAGGGCTGAGGTGGACAGGTTCTGCCGGCACAACTACAAGGTGGTAACTCCATTCACGGTGGAGAGGAGA
>DAB1_Dryobates_pubescens_NW_009663417.1:13849-14118 Dryobates pubescens isolate BGI_N307 unplaced genomic scaffold, ASM69900v1 scaffold4233
GGGGTTTTCCTGGAGATGGAAAAGGCTGAGTGTCAGTTCCTCAACGGCCCCGAGCGGGTCAGGTTTGTGGACAGCTACATCCACAACCGGGAGCAGTATGTGCACTTTGACAGCGACCTGGGGATCTTTGTGGCCGACACCCCCCTGGGTGAGCGCCAAGCGCAGCACTTGAACAGCCTGCCGGAGTTCCTGGAGCAGAAACGAGCTGAGGTGGACACCTTCTGCCGGAACAACTACAAGGCAGTGACCTCATTCGCCGTGGAGAGGCGA
>DAB1_Eubucco_bourcierii_VWZE01015942.1:40685-40954 Eubucco bourcierii isolate B10K-DU-001-04 scaffold2914, whole genome shotgun sequence
GGAGTTTCCCTACGAATGAAGAAGTGTGAGTGTCAGTTCCTGAACGGCACCGAGAGGGTCAGGTTTGTGGACAGGTTCATCTACAACCGGGAGCAGTTCCTGCACTTCGACAGCGATCTGGGGGTCTTTGTGGCCGACACCCCCCTGGGAGAGCCCCAAGCCCAGTACTGGAACAGCCAAATGGACTTCGTCGAGCAGGTACGGGCTGAGGTGAACACCTACTGCCAGTACAACTACAAGGTGGCAACTCCATTCACTGTGGAGAGGAGA
>DAB1_Psilopogon_haemacephalus_VWZI01020628.1:175772-176041 Psilopogon haemacephalus isolate B10K-DU-001-24 scaffold5163, whole genome shotgun sequence
GGGTACCTACAGGTGCAGCATAAGAGCGACTGCTACTTCAGCAACGGCACACAGCAGGTGAGGCTTCTGGACAGATACATCCAAAACCAGCAGCAGCTGCTGCACTTTGACAGTGACCTGGGGCTCTTTGTGCCTGATACACCCCTGGGGGAGCTCGTAGCCAAGAGATGGAACATGCAGCCAGGAGTGCTGGAGGATGTACGGGCTGCAGTGGAGACATTCTGCTGGAACAACTATCAGGTGGCAAAGTCTTTCATCCTGGAGAGGAAA
>DAB1_Tricholaema_leucomelas_WAAF01004144.1:3401-3670 Tricholaema leucomelas isolate B10K-DU-002-37 scaffold12435, whole genome shotgun sequence
GGGGTGTTCCTGGAGATGACTAAGGCCGAGTGCCAGTTCCTGAATGGCACCGAGAGGGTCAGGTTCCTGGCCAGGTACATCCACAACCGGGAGCAGTATGCTCACTTCGACAGCGATCTGGGGGTCTGGGTGGCCGACACCCCCCTGGGGGAGCTCCAAGCCCAGTACTTGAACAGCCAACCGGAGCTACTGGAGCAGGAACGTGCTGCTGTGGACACCTTCTGCCGGCACAACTACGAGGTGTCAAATCCATTCCTCGTGGAGAGGAGA
>DAB1_Melanerpes_aurifrons_WWNC01000035.1:13732788-13733057 Melanerpes aurifrons Melanerpes_aurifrons_OMNH24340_contig_35, whole genome shotgun sequence
GGAGTTTTCCTTCGTATGGATAAGAGCGAGTGTCAGTTCCTCAACGGCACCGAGAGGGTCAGGTATGTGCAAAAGCAGATCTACAACCGGGAGCAGTTTGTTCACTTCGACAGCGATCTGGGGATCTATGTGGCCGACACCCCCCTGGGTGAGTTCCAAGCCCAGTACTTCAACAGCCAACCGGAGATACTGGAGCAGAGAAGGGCTGCTGTGGACAGGTTTTGCCGGCACAACTACGAGGTGGGAGCTCCATTCACGGTGGAGAGGAGA
>DAB1_Melanerpes_aurifrons_WWNC01000139.1:733382-733651 Melanerpes aurifrons Melanerpes_aurifrons_OMNH24340_contig_139, whole genome shotgun sequence
GGGGTTTTCCTGGAGATGGAAAAGGCTGAGTGTCAGTTCCTCGACGGCTCCGAGCGGGTCAGGTTTGTGGACAGCTACATCCACAACCGGGAGCAGTATGTGCACTTTGACAGCGACCTGGGGATCTTTGTGGCCGACACCCCCCTGGGCGAGCGCCAAGCGCAGCACTTGAACAGCCTGCCGGAGTTCCTGGAGCAGAAACGAGCTGAGGTGGACACCTTCTGCCGGAACAACTACAAGGCAGTGACCTCATTCGCCGTGGAGAGGAGA
>DAB1_Melanerpes_aurifrons_WWNC01000181.1:343857-344123 Melanerpes aurifrons Melanerpes_aurifrons_OMNH24340_contig_181, whole genome shotgun sequence
GGAGTTTTCCTGAAGATGGAGAAGTTTGAGTGCCAGTTCCTCAACGGCACCGAGAGGGTCAGGTTTGTGTACAAGAAGATCTACAACCGGGAGCAGTTTGCTCACTTCGACAGCGATCTGGGGATCTTTGTGGCAGACACCCCCCTGGGTGAGCCCCAAGCCCAGTACTGGAACAGCCAACCGGAGATACTGGAGCAGCAAAGGGCTGCTGTGGACACC---TGCCGGCACAACTACAAGGTGGCAACTCCATTCACGGTGGAGAGGAGA
>DAB1_Puffinus_mauretanicus_JAJKFH010001831.1:2374-2643 Puffinus mauretanicus isolate G18SaCella scf7180000016044, whole genome shotgun sequence
GGGTATTTCCAGGAGATGTTTAAGGCTGACTGTTATTTCACCAACGGCACTGAGCGGGTGAGGTTTGTGGACAGATACATCTACAACCGGCAGCAGTACGTGCACTTCGACAGCGATGTGGGGCACTATGTGGCTGACAGCCCGCTGGGCGAGCCTACTGCCAAGTACTGGAACAGCCAGCCGGACCTCCTGGAGCGGAAACGGGCTGCAGTGGACAGATTCTGCCGGCACAACTACGGGGTGGTGACCCCTTTCGCCGTGGAGAGGAGA
>DAB1_Bulweria_bulwerii_KJ162487.1:302-571 Bulweria bulwerii MHC class II beta (MHCIIB) gene, MHCIIB-Bulbul-DAB*01 allele, partial cds
GGGTATTTCCAAGAGATGTTTAAGGGCGACTGTTACTTCACCAACGGCACCGAGCGGGTGAGGCTTGTGGTGAGGTACATCTACAACCGGCAGCAGAACACGCACTTCGACAGCGATGTGGGGCACTTTGTGGCCGACACCCCACTGGGCGAGCCTGATGCCAAGTACTGGAACAGCCAGCCGGACATACTGGAGCGGAATCGGGCTGCAGTGGACACCTTCTGCCGGCACAACTACGGGGTGTCGACCCCTTTCATCGTGGAGAGGAGA
>DAB1_Procellaria_aequinoctialis_KJ162493.1:303-572 Procellaria aequinoctialis MHC class II beta (MHCIIB) gene, MHCIIB-Prae-DAB*03 allele, partial cds
GGGTATTTCCAGATGACGTTTAAGGGTGACTGTTATTTCACCAACGGCACCGAGCGGGTGAGGCTTGTGACGAGGTACATCTACAACCGGCAGCAGTTTGTGCACTTCGACAGCGATGTGGGGCTCTATGTGGCTGACACCTCACTGGGCGAGCCTACTGCCAAGTACTGGAACAGCCAGGCGGACATACTGGAGCAGACACGGGCTGAGGTGGACACCTGCTGCCGGCACAACTACGAGGTGGGGATCCCTTTCACCGTGGAGAGGAGA
>DAB1_Calonectris_diomedea_KJ162496.1:310-579 Calonectris diomedea MHC class II beta (MHCIIB) gene, MHCIIB-Cadi-DAB*01 allele, partial cds
GGGTATTTCCAGGAGATGTTTAAGGGCGACTGTTACTTCACCAACGGCACCGAGCGGGTGAGGGCTGTGGGGAGATACATCTACAACCGGCAGCAGTACGTGCACTTCGACAGCGATGTGGGGCACTTTGTGGCTGACAGCCCGCTGGGCGAGCCTGATGCCAAGTACTGGAACAGCCAGCCGGACTTACTGGAGCAGGAACGGGCTTATGTGGACACCTTCTGCCGGAACAACTACAGGGTGTGGAGCCCTTTCACCGAGGAGAGAGGT
>DAB1_Halobaena_caerulea_KJ162505.1:297-566 Halobaena caerulea MHC class II beta (MHCIIB) gene, MHCIIB-Haca-DAB*03 allele, partial cds
GGGTATTTCCAGGAGATGTTTAAGGGCGACTGTTACTTCACCAACGGCACCGAGCGGGTGAGGCTTGTGGTGAGGAACATCCACAACCGGCAGCAGACCCTGCACTTCGACAGCGATGTGGGGCACTATGTGGGCGACACCCCACTGGGCGAGTCTATTGCCAAGTACTTCAACAGCCAGACGGACGTACTGGAGCAGAAACGGGCTGAGGTGGACACCGTCTGCCGGAACAACTACGAGGTGTGGACCCATTTCGCCGGGGAGAGGAGA
>DAB1_Oceanodroma_castro_KJ162507.1:305-574 Oceanodroma castro MHC class II beta (MHCIIB) gene, MHCIIB-Occa-DAB*01 allele, partial cds
GGGTATTTCCAGCATGTGTTCAAGGGTGACTGTTACTTCAACAACGGCACCGAGCGGGTGAAGGTTGTGACGAGGTACATCTACAACCGGCAGCAGTACGCGCACTTCGACAGCGATGTGGGGTTCTATGTGGCCGACACCCCCCTGGGTGAGCCTGACGCCAAGTACTGGAACAGCCAGCCGGACGTACTGGAGCGGACACGGGCTGAGGTGGACACCGTCTGCCGGCACAACTACGGGGTGGAGACCCCTTTCACTGTGGAGAGGAAG
>DAB1_Oceanodroma_monteiroi_KJ162513.1:312-267 Oceanodroma monteiroi MHC class II beta (MHCIIB) gene, MHCIIB-Ocmo-DAB*01 allele, partial cds
GGGTATTTCCAGTATGTGTTCAAGGGCGACTGTTACTTCACCAACGGCACCGAGCGGGTGAGGCTTGTGAAGAGGTACATCTACAACCGGCAGCAGGACGCGCACTTCGACAGCGATGTGGGGTTCTTTGTGGCCGACACCCCCCTGGGTGAGCCTGACGCCAAGTACTGGAACAGCCAGCCGGAATTCCTGGAGCAGGAACGGGCTGAGGTGGACACC---TGCCGGCACAACTACAGGGTGTGGACCCCTTTCACTTTGGAGAGGAAG
>DAB1_Pagodroma_nivea_KJ162533.1:297-566 Pagodroma nivea MHC class II beta (MHCIIB) gene, MHCIIB-Pani-DAB*01 allele, partial cds
GGGTATTTCCAGGAGATGTTTAAGGCCGACTGTTACTTTACCAACGGCACCGAGCGGGTGAGGTTTGTGGCGAGGTACATCTACAACCGGCAGCAGTACGTGCACTTCGACAGCGATGTGGGGCACTTTGTGGCTGACACCCCACTGGGCGAGTCTACTGCCAAGTACTTCAATAGCCGGACGGACTTCCTGGAGCAGGAACGGGCTGAGGTGGACAGGTACTGCCGGCACAACTACGGGGTGGCGACCCCTTTTACTGTGGAGAGGAAA
>DAB1_Oceanodroma_tethys_VWZR01005470.1:2947-3215 Oceanodroma tethys isolate B10K-DU-001-32 scaffold15544, whole genome shotgun sequence
GGGTTTTTCCAGGAGATGTTTAAGGCCGACTGTTACTTCACCAACGGCACCGAGCGGGTGAGGCTTGTGGTGAGGTACATCTACAACCGGCAGCAGTACGTGCACTTCGACAGCGATGTGGGGTTGTATGTGGCCGACACCCCCCTGGGCGAGCCTATTGCCAAGGACTGGAACAGCCAGCCGGACCTCCTGGAGCAGAGACGGGCTGAGGTGGACACCTACTGCCGGCACAACTACGGGGTGTGGACCCCTTTCACTTTGGAGAGGAGG
>DAB1_Ara_ararauna_JAAAKF010046021.1:105-368 Ara ararauna isolate MTNHZMC1CF 46021, whole genome shotgun sequence
GGGATTTTCCTGGAGGCGTTTAAGGGTGACTGTCACTTCCTCAATGGCACCGAGCGCGTCAGGCTTCTGGTGAAGTGGATCTACAACCGGGAGCAGTACACGCACTTTGACAGCGATGTGGGGCACTTTGTGGGCGATACCCCTGTGGGCGATTTCCAAGCCAAGTACTTTAACAGCCAGCCGGAACTACTGGAGCGTTATCGGGCTGAGGTGGACACAGTCTGCAAACACAACTATGAGGCA------CCTTTCATCGTAGATCGGAGA
>DAB1_Psitteuteles_goldiei_JAAAKH020004019.1:1182-1451 Psitteuteles goldiei isolate Piper_X7F3MAPY5K 4019, whole genome shotgun sequence
GGGATGTTCCAGGAGGCGTTTAAGTCCGAGTGTCACTTCCTCAACGGCACCCAGCGCGTCCGGTTGTTGGTGAGGTACATCTACAACCGGGTGCAGTTCATGCACTTCGACAGCGATGTGGGGCACTTTGTGGGCGATACCCCCTTTGGCAAGTTGCAAGCCAGGCACTTCAATGACGACGTGGAATATATTGAGCAGCAACGGGCTGCGGTGGACACAATCTGCCGGCACAACTATGAGGGGTTGACCCCTTTCATCACAGAGCGGAGA
>DAB1_Lophochroa_leadbeateri_JAAAKP020004472.1:1323-1592 Lophochroa leadbeateri isolate NFDCT17Z3U 4472, whole genome shotgun sequence
GGGATTTTCCAAGAGGCGTATAAGTATGAGTGTCACTTCCTCAATGGCACCGAGCAGGTCAGGTTTGTGGAGAGGTGGATCTACAACCGGGAGCAGTACGTGCACTTTTACAGCGATGTGGGGCACTATGTGGGCGATAACCCCGTGGGTGATTTCCAAGCCAAGCACTTAAACGACGATTTGGGAATACTGGAGCAGAGACGGGCTTTGGTGGACACAGTCTGCCGGCACAACTATGGGGTGTTAACCCCTTTCATCGTAGATCGGAGA
>DAB1_Guaruba_guarouba_JAABOC020003936.1:2949-3218 Guaruba guarouba isolate 1TTDQCT4G4 3936, whole genome shotgun sequence
GGGATTTTCCAGGAGGTGTTTAAGGGTGACTGTCACTTCCTCAATGGCACCGAGCGCGTCAGGCTTCTGGTGAAGTACATCTACAACCGGCAGCAGTACGCGCACTTTGACAGCGACGTGGGGCACTATGTGGGCGATACCCCCGTGGGCGAGTTCCAAGCCAAGTACTGGAACAGCCAGCCGGAACTAGTGGAGCGGAAACGGGCTGAGGTGGACACAGTCTGCAAACACAACTATGAGGTGTTAACCCGTTTCATCGTAGATCGGAGA
>DAB1_Cyanopsitta_spixii_JANBPP010002069.1:2061-2330 Cyanopsitta spixii isolate Presley 2069, whole genome shotgun sequence
GGGATTTTCCAGGAGGCGTTTAAGGCTGAGTGTCACTTCCTCAATGGCACCAAGCACGTCAGGCTTCTGGTGAAGTACATCTACAACCGGGAGCAGTACACGCACTTTGACAGCGATGTGGGGCACTTTGTGGGCGATACCCCCGTGGGCGAGTTCCAAGCCAAGCACTTTAACAGCCAGCCGGAAATACTGGAGCGTTATCGGGCTGACGTGGACACAGTCTGCAGGAACAACTATGAGGTGTCAACGCCTTTCATCGTAGATCGGAGA
>DAB1_Eupsittula_cactorum_JANDAZ010007779.1:1609-1878 Eupsittula cactorum isolate FMNH birds-392794 7779, whole genome shotgun sequence
GGGATTTTCCAGGATGCGTTTAAGGCTGAGTGTCACTTCCTCAATGGCACCGAGCGCGTCAGGCTTCTGGTGAAGTACATCTACAACCGGCAGCAGATCGTGCACTTTGACAGCGATGTGGGGCACTATGTGGGTGATACCCCCTGGGGCGAGATCCAAGCCAAGTACTTTAACAGCCAACCGGGAATACTGGAGCAGACACAGGCTGAGGCGGACACAGTCTGCAGGATCAACTATGAGGCGTTCACCCCTTTCGCCGTAGATCGGAGA
>DAB1_Amazona_autumnalis_JANDJX010046668.1:2020-2289 Amazona autumnalis isolate IRGN HJ6MFZFI5Z 46668, whole genome shotgun sequence
GGGATTTTCCAGGAGGCGCGTAGGTTCGAGTGTCACTTCCTCAATGGCACCGAGCGCGTCAGGCTTGTGGAGAGGTACTTCTACAACCGGGAGCAGGACGTGCACTTTGACAGCGATGTGGGGCACTATGTGGGTGATAACCCCGAGGGTGAGTTCCAAGCCAAGATGTGGAACAGCCAGGAGGGATTACTGGAACAGAAACGGGCTGAGGTGGACACAGTCTGCCGGAACAACTATCGGGTGTTCACCCCTTTCAGCGTAGATCGGAGA
>DAB1_Pionus_maximiliani_JANEMH010012342.1:2147-2416 Pionus maximiliani isolate IRGN 7GL61TBBSW 12342, whole genome shotgun sequence
GGGATTTTCCAGGACGCGCGTAGGGCCGAGTGTCACTTCCTCAATGGCACCGAGCGCGTCAGGCTTGTGGTGAGGTACATCTACAACCGGGAGCAGTACGTGCACTTCGACAGCGATGTGGGGTACTATGTGGGTGATGACCCCGTGGGTGAGTTCCAAGCCAAGATGTGGAACAGCCAGGAGGGAATACTGGAGCGGGATCGGGCTGAGGTGGACACAGTCTGCCGGAACAACTATCGGGTGTTCACCCCTTTCAGCGTAGATCGGAGA
>DAB1_Cacatua_alba_JANEMJ010003753.1:1056-1325 Cacatua alba isolate IRGN DL64GI8PRG 3753, whole genome shotgun sequence
GGGATTTTCCAAGAAGCGTATAAGTTTGAGTGTCACTTCCTCAATGGCACCGAGCAGGTCAGGTATGTGGTGAGGTACATCTACAACCGGGAGCAGTACGTGCACTTTTACAGCGATGTGGGGCACTTTGTGGGCGATACCCCCGTGGGTGAGTTCCAAGCCAAGCACTTAAACAACGATTTGGGAATACTGGAGCAGAAACGGGCTGAGGTGGACACAGTCTGCCGGCACAACTATGGGGTGTTGACCCCTTTCATCGTAGATCGGAGA
>DAB1_Cacatua_ducorpsii_JAOEHO010003301.1:1036-1305 Cacatua ducorpsii isolate IRGN EZV2UPD3BS 3301, whole genome shotgun sequence
GGGATTTTCCAAGGGGCATATAAGTTTGAGTGTCACTTCCTCAATGGCACCGAGCAGGTCAGGTATGTGGTGAGGTACATCTACAACCGGGAGCAGTACATGCACTTTTACAGCGATGTGGGGCACTATGTGGGCGATACCCCCGAGGGTGAGTTCCAAGCCAAGCACTTCAACGACGATTTGGGAATACTGGAGCAGAAACGGGCTGAGGTGGACAGAGTCTGCCGGCACAACTATGGGGTGTTCACCCCTTTCACCATAGATCGGAGA
>DAB1_Trichoglossus_euteles_JAOEHP010002685.1:1119-1388 Trichoglossus euteles isolate IRGN G6RBWJNU72 2685, whole genome shotgun sequence
GGGATGTTCCAGGAGGTGCTTAAGGCCGAGTGTCACTTCCTCAACGGCACCCAGCGCGTCCGGTTGTTGGTGAGGCGTATCTACAACCGGGTGCAGTTCATGCACTTCGACAGCGATGTGGGGCACTTTGTGGGCGATACCCCCTTTGGCGAGCTCCAAGCCAAGTACTTCAATGACAACGTGGAATATATGGAGCAGCTACGGGCTGCGGTGGACACGTTCTGCCGGCACAACTATGGGGTGGCGACCCCTTTCACCATAGATCGGAGA
>DAB1_Cacatua_moluccensis_JAOEHW010001950.1:1210-1479 Cacatua moluccensis isolate IRGN 39GUCMVTB3 1950, whole genome shotgun sequence
GGGATTTTCCAAGAGGCGTATAAGTTTGAGTGTCACTTCCTCAATGGCACCGAGCAGGTCAGGTATGTGGTGAGGTACATCTACAACCGGAAGCAGGACCTGCACTTTTACAGCGATGTGGGGCACTATGTGGGCGATACCCCCGAGGGTGAGTTCCAAGCCAAGCATTTCAACGACGATTTGGGAATACTGGAGCAGACACGGGCTGCGGTGGACACGTACTGCCGGCACAACTATGGGGTGTTGACCCCTTTCATCGTAGATCGGAGA
>DAB1_Pionites_leucogaster_JAOEIA010073404.1:255-524 Pionites leucogaster isolate IRGN 1JVFNH76EG 73404, whole genome shotgun sequence
GGGATTTTCCAGTTTGCGTTTAAGGCTGAGTGTCACTTCCTCAATGGCACCGAGCGCGTCAGGTATCTGCAGAAGTACATTAACAACCGGGAGCAGTACGCGCACTTTGACAGCGATGTGGGGGACTTTGTGGGCGATACCCCCTGGGGCGAGCTCCAAGCCAAGTACTGGAACAGCCAGCCGGAACTAATGGAGCGGATACGGGCTGAGGTGGACACAGTCTGCAGGAACAACTATAAGGCGACAGCCCCTTTCACCATAGATTGGAGA
>DAB1_Agapornis_roseicollis_NDXB01007828.1:904-1173 Agapornis roseicollis isolate lovebird_dirk_2015_01 scaffold15708, whole genome shotgun sequence
GGGATTTTCCAGGAGGCGTTTAAGGGCGAGTGTCACTTCCTCAACGGCACCGAGCGCGTCCGGCTCGTGGTGAGGTACATCTACAACCGGGAGCAGTACACGCACTTCGACAGCGATGTCGGGCACTTCGTGGGTGATACCCCCTGGGGTGAGATCCAAGCCAACTACTACAACAGCCAGGAGGAAATACTGGAGCAGGAACGGGCTGAGGTGGACACAGTCTGCCGGCACAACTATGGGGTGTCGACCCCTTTCATTGTGGATCGCAGA
>DAB1_Strigops_habroptila_NW_022651056.1:51807-52076 Strigops habroptila isolate Jane unplaced genomic scaffold, bStrHab1.2.pri NC_044299.1_ctg1
GGGATTTTCCAGTGGGTGTTTAAGCATGAGTGTCACTTCCTCAATGGCACCGAGCGGGTCAGGCTTCTGGAGAGGCGCATCTACAACCGGGAGCAGTATGCGCACTTCGACAGCGATGTGGGGCACTATGTGGGTGATACCCCCGTGGGTGAGTTCCAAGCCAAGCACTACAACGACAATTTGGAATTTCTGGAGCAGAAACGGGCCGAGGTGGACACGGTCTGCCGGCACAACTATGGGGTGGTGACCCCTTTCACCATAGATCGGAGA
>DAB1_Melopsittacus_undulatus_NW_022993939.1:153796-154065 Melopsittacus undulatus isolate bMelUnd1 chromosome 28 unlocalized genomic scaffold, bMelUnd1.mat.Z SUPER_28_unloc_1
GGGATGTTCCAAGAGGCCTATAAGTACGAGTGTCAGTTCCTCAACGGCACCCAGCGCGTCCGGTTTGTGGCGAGGTACATCCACAACCGGGTGCAGTACGCGCACTTCGACAGCGACGTGGGGCACTATGTGGGTGATACCCCCATGGGCGAGATCCAAGCCAAGCACCGCAATGACAACGTGGAATTGCTGGAGCAGCGACGGACTGCAGTGGATTGGTTCTGCCGGCACAACTATGAGGGGCTTACCCCTTTCATCACAGAGCGGAGA
>DAB1_Probosciger_aterrimus_VYZH01013048.1950-1219 Probosciger aterrimus isolate B10K-DU-017-47 scaffold_13026, whole genome shotgun sequence
GGGATTTTCCAAGAGGCGTATAAGTTTGAGTGTCACTTCCTCAATGGCACCAAGCAGGTCAGGTTTGTGGAGAGGTGGATCTACAACCGGGAGCAGGACCTGCACTTTTACAGCGATGTGGGGTACTATGTGGGTGATACCCCCGAGGGTGAGTTCCAAGCCAAGCACTTCAATGCCGATTTGGAATATATGGAGCAGAGACGGGCTGAGGTGGACACGTTCTGCCGGCACAACTATGGGGTGGCGACCCCTTTCATCGTAGATCGGAGA
>DAB1_Anodorhynchus_hyacinthinus_WOUG02107868.1:1625-1894 Anodorhynchus hyacinthinus isolate LEKZKR9XQ3 107868, whole genome shotgun sequence
GGGATTTTCCAGGAGGCGGCTAAGGCTGAGTGTCACTTCCTCAATGGCACCAAGCACATCAGGCTTCTGGTGAAGTACATCTACAACCGGCAGCAGTACGCGTACTATGACAGCGATCTGGGGCACTTTGTGGGCAATACCCCCGTGGGCGAGTTCCAAGCCAAGCACTGGAACAGCCAGCCGGAAATACTGGAGCAGGAACGGGCTGAGGTGGACACAGTCTGCAGGAACAACTATGAGGTGTCAACGCCTTTCATCGTAGATCGGAGA
>DAB1_Nymphicus_hollandicus_WTXV01046977.1:467-736 Nymphicus hollandicus isolate MissyBob_DYQSUJFBEA 46977, whole genome shotgun sequence
GGGATTTTCCAAGAGGCGTTTAAGGCCGAGTGTCACTACCTCAATGGCACCGAGCAGGTCAGGTATGTGGTGAGGTGGATCTACAACCGGGTGCAGGACTTGCACTTTTACAGCGACGTGGGGCACTTTGTGGGCGATACCCCCTTCGGTGAGTTCCAAGCCAAGCACTTCAACGACAATTTGGAATATCTGGAGCAGACACGGGCTGAGGTGGACACGTTCTGCCGGCACAACTATGGGGTGGTGACCCCTTTCACCATAGATCGGAGA
>DAB1_Pterocles_burchelli_VYZE01004451.1:2951-3220 Pterocles burchelli isolate B10K-DU-027-49 scaffold_4447, whole genome shotgun sequence
GGGGTTTTCCAGGAGATGTATGAGGCCGAGTGTCAGTTCCTCAACGGCACCGAGCGGGTGAGGTATGTGGAGACCTTCATCTACAATCGGCAGCACTTACTACACTTCGACAGTGATGTGGGGCACTATGTGGCCGACACTCCTGTGGGCGAGCCCCAAGCCAAGTACTGGAACAGCCAGCCGGACATACTGGAGGATGCTCGATCTTCTGTGGACACATTTTGCCGACAGAACTACGAGGTGGATACTCCTTACGCAGTGGAGAGGAGA
>DAB1_Pterocles_orientalis_WKFP01004981.1:279-548 Pterocles orientalis isolate G09M00003 jcf7180000967496, whole genome shotgun sequence
GGGTATTTCCAGTACCAGTTTAAGGGTGACTGTTACTTCATCAACGGCACCGAGCGGGTGAGGCTTGTGGTGAGGAACATCTACAACCGGCAGCAGTACGTGCACTACGACAGCGACGTGGGGCACTATGTGGCCGACACTCCCCTGGGGGAGCCTGATGCCAAGTACTGGAACAGCCAGCCGGACTTACTGGAGCAGAGACGGGCTCAAGTGGACACGGTCTGCCGACACAACTACGAGGTGGATGCCCCTTTCACCTGGCAGAGGAGA
>DAB1_Asio_otus_EF641224.1:1-267 Asio otus MHC class II antigen beta (Asot-DAB1) mRNA, Asot-DAB1*01 allele, partial cds
---GTTTTCCTGGAGATGGGTGAGAGTGAGTGTCAGTACCTCAATGGCACCGAGCGGGTGAGGTTTGTGGACAGGTACATCCACAACCGGGAGCAGTACACGCACTTCGACAGCGACGTGGGGCTCTATGTGGCTGACAGCCCCCTGGGTGAGCCCCAAGCCCGGTACTGGAACAGCCAGCCAGAGATACTGGACTATAAGCGGGCTGCAGTGGACAGGTTCTGCCGGCACAACTACCAGGTTTTGACCCCCTTCATCACGGAGAGGAAA
>DAB1_Surnia_ulula_EF641229.1:1-267 Surnia ulula MHC class II antigen beta (Suul-DAB1) mRNA, Suul-DAB1*01 allele, partial cds
---GTTTTCCTGGAGATGGGTGAAAGCGAGTGTCACTACCTCAATGGCACCAAACTGGTGAGGTTTGTGGATAGGTACATCCACAACCGGGAGCAGTTTGCGCACTTTGACAGCGACGTGGGGCTCTTTGTGGGTGACACCACCCTGGGTGAGCACCAAGCGCAGTACTGGAACAGCCAGCCAGAGATACTGGAGGATGAAAGAGCTGCGGTGGACACGTTCTGCCGGCACAACTACCAGGTTTTGACCCCCTTCATCACAGAGAGGAAA
>DAB1_Glaucidium_passerinum_EF641231.1:1-267 Glaucidium passerinum MHC class II antigen beta (Glpa-DAB1) mRNA, Glpa-DAB1*01 allele, partial cds
---GTTTTCCTGCGGATGTTTGAGGCCGAGTGTCAGTACCTCAACGGCACCGAGCGGGTGAGGTATGTGGACAGGAGCATCTACAACCGGGAGCAGTTTGCGCACTTCGACAGCGACGTGGGGCTCTATGTGGCCGACACCCCCCTGGGTGAGCTCCAAGCCCAGCACTACAACAGCCAGCCAGAGCTACTGGAGCAGAGACGGGGTGCAGTGGACACGTTTTGCCGGCACAACTACCAGGTTGGGACCCCCTTCATCACGGAGAGGAAA
>DAB1_Bubo_bubo_EF641238.1:1-267 Bubo bubo MHC class II antigen beta (Bubu-DAB1) mRNA, Bubu-DAB1*01 allele, partial cds
---GTTTTCCTGGAGTTGAGTGAGCATGAGTGTCAGTACCTCAACGGCACCGAGCGGGTCAGGTTTCTGGATAGGTACATCCACAACCGGGAGCAGTTTGCACACTTCGACAGCGATGTGGGGCTCTATGTGGCCGACACCCCCCTGGGTGAGCCCCAAGCCAAGTACTGGAACAGCCAGCCGGAGATACTGGAGCAGAAACGGGCTGAGGTGGACACGTTCTGCCGGCACAACTACCAGGTTTTTACCCCCTTCATCACGGAGAGGAAA
>DAB1_Strix_nebulosa_EF641241.1:1-267 Strix nebulosa MHC class II antigen beta (Stne-DAB1) mRNA, Stne-DAB1*01 allele, partial cds
---GTTTTCCTGGAGATGGGTGAGAGCGAGTGTCAGTACCTCAACGGCACCGAGCGGGTGAGGTTTGTGGACAGGTACATCCACAACCGGGAGCAGTTTATGCACTTCGACAGTGACGTGGGGCTCTATGTGGCCGACACCCCCCTGGGTGAGCCCCAGGCCAAGTACTTCAACAGCCAGCCAGACTTCATTGAGCAGGAACGGGCTGAGGTGGACAGGTTCTGCCGGCACAACTACCAGGTTTTGACCCCCTTCATCACGGAGAGGAAA
>DAB1_Strix_uralensis_EF641243.1:1-267 Strix uralensis MHC class II antigen beta (Stur-DAB1) mRNA, Stur-DAB1*01 allele, partial cds
---GTTTTCCTGGAGATGTTTGAGACTGTGTGTCAATACCTCAACAGCACAGAGCAGGTGAGGTTTGTGGACAGGTACATCCACAACCGGGAGCAGTTACTGTACTTCGACAGCGACCTGGGGCTCTATGTGGCCGACACCCCCCTGGGTGAGCCCCAAGCCCAGTACTTCAACAGCCAGCTGGAATTACTGGAGCGGAAACGGACTGCGGTGGACTGGTTCTGCCGGCACAACTACCAGGTTTCGACCCCCTTCATCACGGAGAGGAAA
>DAB1_Bubo_africanus_EF641246.1:1-267 Bubo africanus MHC class II antigen beta (Buaf-DAB1) mRNA, Buaf-DAB1*02 allele, partial cds
---GTTTTCCTGGAGATGGGTGAGAGCGAGTGTCAGTACCTCAACGGCACCGAGCGGGTCAGGTTTCTGGATAGGTACATCCACAACCGGGAGCAGTTTGCACACTTTGACAGCGACGTGGGGCTCTTTGTGGCCGACACCCCCCTGGGTGAGCACCAAGCCAAGTACTGGAACAGCCAGCCGGAGATACTGGAGAATGCACGGCTTGCTGTGGACAGGTTCTGCCGGCACAACTACCAGGTTTTTACCCCCTTCATCACGGAGAGGAAA
>DAB1_Athene_noctua_EF641248.1:1-267 Athene noctua MHC class II antigen beta (Atno-DAB1) mRNA, Atno-DAB1*01 allele, partial cds
---GTTTTCCTGGAGATGGGTGTGGGTGAGTGTCAGTACCTCAACGGCACCGAGCGGGTGAGGTTTGTGGAGAGGTACATCTACAACCGGGAGCAGTACACGCACTTCGACAGCGACGTGGGGCTCTATGTGGCCGACACCCCCCTGGGTGAGCCCCAAGCCGAGTACTACAACAGCCAGCCGGAGATACTGGAGGACAGACGGGCTTCGTTGGACACGTTCTGCCGGCACAACTACCAGGTTTTTACCCCCTTCGTCACAGAGAGGAAA
>DAB1_Asio_flammeus_EF641251.1:1-267 Asio flammeus MHC class II antigen beta (Asfl-DAB1) mRNA, Asfl-DAB1*01 allele, partial cds
---GTTTTCCTGGAGATGTTTGAGGGCGAGTGTCAGTACCTCAATGGCACCGAGCGGGTGAGGTTTGTGGTGAGGTACATCTACAACCGGGAGCAGTTAGTGCACTTCGACAGCGACGTGGGGATCTTTGTGGCTGACACCCCCCTGGGTGAGCCCCAAGCCCAGTACTTCAACAGCCAGCCAGAGATACTGGATTATGAACGGGCTGAAGTGGACAGGTTCTGCCGGCACAACTACCAGGTTTATACCCCCTTCATCACGGAGAGGAAA
>DAB1_Aegolius_funereus_EF641253.1:1-267 Aegolius funereus MHC class II antigen beta (Aefu-DAB1) mRNA, Aefu-DAB1*01 allele, partial cds
---GTTTTCCTGGAGATGTGTGAGGCCGAGTGTCAGTACCTCAACGGCACCGAGCGGGTGAGGTATGTAGCAAGGTACATCCACAACCGGGAGCAGTTTACGCACTTCGACAGTGACGTGGGGCTCTATGTGGCCGACACCCCCCTGGGTGAGCCCCAAGCCAAGTACTGGAACAGCCTGCCAGACTTCATGGAGCAGGAACGGGCTGCAGTAGACACGTTCTGCCGGCACAACTACCAGGCTTTGACCCCCTTCGTCACAGAGAGGAAA
>DAB1_Strix_aluco_EF641255.1:1-267 Strix aluco MHC class II antigen beta (Stal-DAB1) mRNA, Stal-DAB1*01 allele, partial cds
---GTTTTCCTGGCGATGGGTGAGGCTGAGTGTCAATACCTCAACGGCACCGAGCAGGTGAGGTATGTGGATAGGTACATCCACAACCGGGAGCAGTTACTGCACTTCGACAGTGATGTGGGGCTCTTTGTGGCCGACACCCCCCTGGGTGAGCCCCAAGCCCAGTACTTCAACAGCCTGCCAGACTTACTGGATGATGAACGGGCTTCGGTGGACACGTGCTGCCGGCACAACTACCAGGTTTTGACCCCCTTCATCACGGAGAGGAAA
>DAB1_Otus_scops_EF641259.1:1-267 Otus scops MHC class II antigen beta (Otsc-DAB1) mRNA, Otsc-DAB1*01 allele, partial cds
---GTTTTCCTGGAGATGAGTGAGGCCGAGTGTCAGTACCTCAACGGCACCGAGCGGGTGAGGTATGTGGAGACGTACATCTACAACCGGGAGCAGTACGAGCACTTCGACAGCGACTTGGGGCACTTTGTGGCCGACACCGCCCTGGGTGAGTTCCAAGCCAAGTACTGGAACAGCCAGCCGGCATTACTGGAGCAGAGACGGGGTGAGGTGGACAGGCTCTGCCGTCACAACTACCAGGTTTTGACCCCCTTCATCACGGAGAGGAAA
>DAB1_Phalacrocorax_harrisi_NEVG01000429.1:72813-73082 Phalacrocorax harrisi isolate CR59 scaffold442, whole genome shotgun sequence
GGGTTCTTCCAGGAGGTGTTTGAGGGTGAGTGTCAGTACCTCAATGGCACCGAGCAGGTGAGGCTTCTGACCAAGTACATCTACAACCGGCAGCAGTATGTGCACTTCGACAGCGTTGTGGGGCACTATGTGGCCGACAGCCCCGCGGGCGAGCGTTCTGCCAGATACTGGAACAGCCAGCCGGACATACTGGAGCAGACCCGGGCTGAGGTGGACACAGTCTGCCGCCACAACTATGAGGTGTCAACCCCTTTCACCGTGGAGAGGCGT
>DAB1_Phalacrocorax_auritus_NFMC01000343.1:115904-116173 Phalacrocorax auritus isolate PW-MI-E2 scaffold354, whole genome shotgun sequence
GGGTTCTTCCAGGAGGTGTTTGAGGGTGAGTGTCAGTACCTCAATGGCACCGAGCAGGTGAGGCATCTGACCAAGTACATCTACAACCGGCAGCAGTTTGCGCACTTCGACAGCGTTGTGGGGCACTATGTGGCCGACAGCCCCGCGGGCGAGCCTTCTGTCAGATACTGGAACAGCCAGCCGGACATACTGGAGCGGACCCGGGCTGAGGTGGACACAGTCTGCCGCCACAACTACGGGGTGTGGGCCCCTTTCACCGTGGAGAGGCGT
