# Supplementary material for: Ancient duplication, coevolution, and selection at the MHC class IIA and IIB genes of birds
Source: Front Immunol. 2023 Oct 27;14:1250824. doi: 10.3389/fimmu.2023.1250824 (PMC10641522; doi:10.3389/fimmu.2023.1250824)
Supplement: Appendix 3 — Consensus Bayesian topologies for the upstream region (90 nt) of MHC class IIA and IIB exon 3 in Palaeognathae and 17 orders of non-passerine Neognathae birds. [file DataSheet_3.zip › Appendix 4/DAB1 exon 3.fasta]

>DAB1_Caprimulgus_europaeus_CAJRAV010000009.1:168436-168712 Caprimulgus europaeus genome assembly, contig: scaffold_66_ctg1, whole genome shotgun sequence
CCCGAGGTGGAAATCTACCCCATGCAGTCGAGCTCCCTGCCCCAGACCGACAGGCTGGTTTGTGCCGTGATGGATTTTTACCCCGCGGAGATCGAGGTGAAGTGGTTCAAGAACGGGCAGGAGGAGACGGAGCGCGTGGTGTCCACGGACGTGATCCAGAACGCAGACTGGACCTACCAGGTGCTGGTGATGCTGGAAACCACCCCGCAGCGCGGGGACACCTACGCCTGCCAGGTGGAACACGTCAGCCTGCAGCACCCCGTCACCCAGCGCTGG
>DAB1_Nyctibius_bracteatus_VWZB01003346.1:45862-46139 Nyctibius bracteatus voucher LSUMZ:Ornithology:B4509 isolate B10K-CU-031-10 scaffold_3331, whole genome shotgun sequence
CCCGAGGTGGAAATCTACCCCATGCAGTCGGGCTCCCTGCCCCAGACTGACAGGCTGGTTTGTGCCGTGATGGATTTCTACCCTGAGGAGATCGAGGTGAAGTGGTTCAAGAACGGGCAGGAGGAGATGGAGCCCGTGGTGTCCATGGATGTGATCCAGAATGGAGACTGGACCTACCAGGTGCTGGTGATGCTGGAAACCACCCCGCAGCATGGGGACACCTACACGTGCCATGTGGAGCACGTCAGCCTGCAGCACCCCGTCACCCAGCACTGG
>DAB1_Nyctibius_grandis_JABXNV010000005.1:78133821-78134098 Nyctibius grandis isolate bNycGra1 chromosome Z, whole genome shotgun sequence
CCCGAGGTGGAAATCTACCCCATGCAGTCAGGCTCCCTGCCCCAGACCGACAGGCTGGTTTGTGCCGTGATGGATTTCTACCCCACGGAGATCAAGGTGAAGTGGTTCAAGAACGGGCGGGAGGAGACAGAGCGCGTGGTATCCACGGACGTGATCCAGAATGGAGACTGGACCTACCAGGTGCTGGTGATGCTGGAAACCACCCCCCAGCGCGGGGACACCTACACGTGCCACGTGGAGCACGTCAGCCTGCAGCACCCCGTCACCCAGCACTGG
>DAB1_Nyctibius_grandis_JABXNV010000011.1:12638923-12639200 Nyctibius grandis isolate bNycGra1 chromosome 10, whole genome shotgun sequence
CCCGAGGTGGAAATCTACCCCATGCAGTCGGGCTCCCTGCCCCAGACCGACAGGCTGGTTTGTGCCGTGATGGATTTCTACCCCGCGGAGATCGAGGTGAAGTGGTTCAAGAACGGGCGGGAGGAGACGGAGCGCGTGGTGTCCACGGACGTGATCCAGAACGGAGACTGGACCTACCAGGTGCTGGTGATGCTGGAAACCACCCCGCAGCGCGGGGACACCTACACGTGCCACGTGGAGCACGTCAGCCTGCAGCGCCCTGTCACCCAGCACTGG
>DAB1_Podargus_strigoides_VZTK01025292.1:8143-8424 Podargus strigoides voucher USNM:612703 isolate B10K-DU-001-40 scaffold26163, whole genome shotgun sequence
CCCGAGGTGGAAATCTACCCCATGCAGTCGGGCTCCCTGCCCCAGCCCGACCGGCTGGTTTGCGTCGTGATGGATTTCTACCCGGCGGAGCTGGAGGTGAAGTGGTTCCGGAACGGGCGGGAGGAGACGGAGCGCGTGGTGTCCACGGACGTGATCCAGAACGGGGACTGGACCTACCAGGTGCTGGTGATGCTGGAAACCAGCCCGCAGCGCGGGGACACCTACGCCTGCCAGGTGGAGCACGCCAGCCTGCAGCACCCCCTCCGCCAGCACTGG
>DAB1_Steatornis_caripensis_VZSC01019940.1:10276-10553 Steatornis caripensis voucher MPEG:T17221 isolate OUT-0004 scaffold16274, whole genome shotgun sequence
CCCAAGGTGGAAATCCATGCGGTGCAGTCGGGCTCCCTGCCCCAGACCGACAGGCTGGTTTGCGCCGTGATGGATTTCTACCCGGCGGAGATCGAGGTGAAGTGGTTCAAGAACGGGCGGGAGGAGCTGGAGCGCGTGGTGTCCACGGACGTGATCCAGAACGGAGACTGGACCTACCAGGTGCTGGTGATGCTGGAAACCACCCCGCAGCGCGGGGACACGTACGCGTGCCAGGTGGAGCACGTGAGCCTGCAGCACCCCGTGACGCAGCACTGG
>DAB1_Archilochus_colubris_JALBCY010000034.1:188627-188903 Archilochus colubris isolate gmoney_hbird ACW_scaffold_022045418.1, whole genome shotgun sequence
CCCAAGGTGGAAATCTTCCCGACGGAGTCGGGTTCCCTTCCCCGGATCGACGGGTTGGTTTGTGCCGTGATGGATTTTTACCCGGCGGAGATGGAGGTGAAATGGTTCAAGGATGGGAAGGAGGAGGTGGAGCACGTGGTGTCCACGGACGTCACCCAAAACGGGGACTGGACCTACCAGGTCCTGGTGATGCTGGAAACCACCCCGCAGCTCGGGGAAACCTACAGCTGCCAGGTGGAACACGTCAGCCTGCAGCATCCCATCACCCGGAGCTGG
>DAB1_Calypte_anna_NW_007619763.1:498-757 Calypte anna isolate BGI_N300 unplaced genomic scaffold, ASM69908v1 scaffold3193, whole genome shotgun sequence
CCCAAGGTGGAAATCTTCCCGACGGAGTCGGGTTCCCTTCCCCGGATCGACGGGTTGGTTTGTGCCGTGATGGATTTTTACCCGGCGGAGATGGAGGTGAAATGGTTCAAGGATGGGAAGGAGGAGGTGGAGCACGTGGTGTCCACGGACGTCACCCAAAACGGGGACTGGACCTACCAGGTCCTGGTGATGCTGGAAACCACCCCGCAGCTCGGGGAAACCTATAGCTGCCAGGTGGAACACGTCAGCCTGCAGCAT------------------
>DAB1_Oreotrochilus_melanogaster_VZUB01024074.1:221-497 Oreotrochilus melanogaster voucher MSB:Bird:31543 isolate OUT-0002 sisbioavesBR.C21625279, whole genome shotgun sequence
CCCAAGGTGGAAATCTTCCCCACGGAGTCGGGTTCCCTCCCCCAGATCAACGGGTTGGTTTGTGCCGTGATGGATTTTTACCCGGCCGAGATGGAGGTGAAATGGTTCAAGGATGGGAAGGAGGAGGTGGAGCACGTGGTGTCCACAGACGTCACCCAAAACGGGGACTGGACCTACCAGGTCCTGGTGATGCTGGAAACCACCCCCCAGCTCGGGGAATCCTACAGCTGCCAGGTGGAACACGTCAGCCTGCAGCATCCCATCACCCAGAGCTGG
>DAB1_Phaethornis_superciliosus_JAJQWJ010000059.1:21871-22152 Phaethornis superciliosus isolate PSU5 manual_scaffold_59, whole genome shotgun sequence
CCCCAGGTGGAAATCTTCCCCATGCAGTCGGGTTCCCTGCCCCAGACCAACGGGTTGGGTTGTGCCGTGATGGATTTCTACCCGGCGGAGGTGGAGGTGAAATGGTTCAAGGGGGAGGAGGAGGAGAAGGCTCATGTGGTGTCCACCGACGTGATGCAGAACGGGGATTGGACCTACCAGGTCCTGGTGATGCTGGAAACCACCCCGCAGCCCGGGGAGACCTACAGGTGTCAGGTGGAGCACGTCAGCCTGCAGCACCCCGTCACCCGGAGCTGG
>DAB1_Chaetura_pelagica_NW_009952832.1:1887-2151 Chaetura pelagica isolate M959 unplaced genomic scaffold, ChaPel_1.0 scaffold1373, whole genome shotgun sequence
CCCGAGGTGGAAATCTTCCCCGTGCAGTCGGGCTCCCTGCCCCAGACCGACAGGCTGGTTTGTGCCGTGATGGATTTCTACCCGCCGGAGATCGAGGTGAAATGGTTCAAGGACGAGCAGGAGGAGACGGAGCGCGTGGTGTCCACGGACGTGATCCAGAACGGAGACTGGACGTACCAGGTGCTGGTGATGCTGGAGACCAGCCCTGAGCGCGGGGAGAGCTACAGGTGCCAGGTGGAGCACGCCAGCCTGCAGCAG------------------
>DAB1_Tachymarptis_melba_KJ162431.1:1371-1647 Tachymarptis melba MHC class II beta (MHCIIB) gene, MHCIIB-Apme-DAB*01 allele, partial cds
CCCGAGGTGGAAATCTTCCCCGTGCAATCGGGCTCCCTGCCCCAGACCGACAGGCTGGTTTGTGCCGTGATGGATTTCTACCCGTCGGAGATCGAGGTGAAATGGTTCAAGGACGAGCAGGAGGAGACGGAGCGCGTGGTGTCCACGGACGTGATCCAGAACGGAGACTGGACCTACCAGGTGCTGGTGATGCTGGAGACCAGCCCGCAGCGCGGGGAGACCTACAGGTGCCAGGTGGAGCACGCCAGCCTGCAGCAGCCGCTCAGCCGGCGCTGG
>DAB1_Alca_torda_VMED01000075.1:26950-27227 Alca torda isolate 2006_11_07_Graehlm_vinge_78 scaffold_81_arrow_ctg1, whole genome shotgun sequence
CCCGAGGTGGAAATCTACCCGGTGCAGTCGAGCTCCCTGCCCCAGACCGACAGGCTGGTTTGCGCCGTGATGGATTTCTACCCCGCGGAGATTGAGGTGAAGTGGCTGAAGAACGGGCAGGAGGAGACGGAGCACGTGGTGTCCACGGAGGTGATGCAGAACGGAGACTGGACCTACCAGGTGCTGGTGATGCTGGAAACCGCCCCGCAGCGCGGGGACACCTACACGTGCCAGGTGGAGCACGTCAGCCTGCAGCACCCCGTCACCCAGCACTGG
>DAB1_Burhinus_oedicnemus_VFFE01007852.1:160929-161206 Burhinus oedicnemus isolate B10M00005 jcf7180000882921, whole genome shotgun sequence
CCCGAGGTGGAAATCTACCCGGTGCAGTCGAGCTCCCTGCCCCAGACCGACAGGCTGGTTTGCGCCGTGATGGATTTCTACCCCGCGGAGATTGAGGTGAAGTGGTTCAAGAACGGGCAGGAGGAGACGGAGCGCGTGGTGTCCACGGACGTGATACAGAACGGGGACTGGACCTACCAGGTGCTGGTGATGCTGGAAACCACCCCGCAGCGCGGGGACACCTACACGTGCCAGGTGGAGCACGTCAGCCTGCAGCACCCCGTCACCCAGCACTGG
>DAB1_Calidris_pugnax_NW_015091224.1:8922-9199 Calidris pugnax isolate Ruff unplaced genomic scaffold, ASM143184v1 scaffold528
CCCCAGTTGGAAATCTACCCGATGCAGTCGGGCTCCCTGCCCCAGACCGACAGGCTGGTTTGCGCCGTGACGGGTTTTTACCCCTCGGAGATCGAGGTGAAGTGGCTGAGGAACGGGCAGGAGGAGACGGAGCACGTGGTGTCCACGGAGGTGATGCAGAACGGGGACTGGACCTACCAGGTGCTGGTGATGCTGGAAACCACCCCGCAGCGCGGGGACACCTACACCTGCCACGTGGAGCACGTCAGCCTGCAGCACCCCGTCACCCTGCACTGG
>DAB1_Calidris_pugnax_NW_015091224.1:21295-21572 Calidris pugnax isolate Ruff unplaced genomic scaffold, ASM143184v1 scaffold528
CCCGAGGTGGAAATCTACCCGGAGCAGTCGGGCTCCCTGCCCCAGACCAACAGGCTGGTTTGCGCCGTGATGGATTTCTACCCGGCAGAGATCGAGGTGAAGTGGTTGAGGAACGGGCAGGAGGAGACGGAGCACGTGGTGTCCACGGAGGTGATGCAGAACGGGGACTGGACCTACCAGGTGCTGGTGATGCTGGAAACCACCCCGCAGCGCGGGGACACCTACACCTGCCACGTGGAGCACGTCAGCCTGCAGCACCCCGTCACCCTGCACTGG
>DAB1_Calidris_pygmaea_QJSC01028295.1:684-955 Calidris pygmaea strain Meinypilgyno scaf_21512, whole genome shotgun sequence
CCCCAGGTGGAAATCTCCCCGGTGCAGTCGGGCTCCCTGCCCCAGACCGACAGGCTGGTTTGCGCCGTGATGGATTTCTACCCGGCGGAGATTGAGGTGAAGTGGTTGAGGAACGGGCAGGAGGAGACGGAGCACGTGGTGTCCACGGAGGTGATGCAGAACGGGGACTGGACCTACCAGGTGCTGGTGATGCTGGAAACCACCCCGCAGCGCGGGGACACCTACACCTGCCACGTGGAGCACGTCAGCCTGCAGCACCCCGTCACCCTGC-----
>DAB1_Charadrius_alexandrinus_VUYV01000157.1:14760-15037 Charadrius alexandrinus isolate SYSb1531 scaffold221, whole genome shotgun sequence
CCCGAGGTGGAAATCTACCCGCTGCAGTCGAGCTCCCTGCCCCAGACCGACAGGCTGGTTTGCGCCGTGATGGATTTCTACCCCGCGCAGATCGAGGTGAAGTGGTTCAAGAACGGGCAGGAGGAGACGGAGCACGTGGTGTCCACGGACGTGATGCAGAACGGAGACTGGACCTACCAGGTGCTGGTGATGCTGGAAACCACCCCGCAGCGCGGGGACACCTACACGTGCCAGGTGGAGCACGTCAGCCTGCGGCACCCCATCAGCCAGCACTGG
>DAB1_Charadrius_vociferus_NW_009649913.1:16748-17025 Charadrius vociferus isolate BGI_N301 unplaced genomic scaffold, ASM70802v2 scaffold2619
CCCGAGGTGGAAATCTACCCGCTGCAGTCCAGCTCCCTGCCCCAGACCGACAGGCTGGTTTGCGCCGTGATGGATTTCTACCCCGCGGAGATCGAGGTGAAGTGGTTCAAGAACGGGCAGGAGGAGACGGAGCGCGTGGTGTCCACGGACGTGATGCAGAACGGAGACTGGACCTACCAGGTGCTGGTGATGCTGGAGACCACCCCGCAGCGCGGGGACACCTACACGTGCCACGTGGAGCACGTCAGCCTGCGGCACCCTGTCACCATGCACTGG
>DAB1_Nycticryphes_semicollaris_VXBJ01004852.1:275-551 Nycticryphes semicollaris isolate B10K-DU-002-14 scaffold4108, whole genome shotgun sequence
CCCGAGGTGGAAATCTACCCGGTGCAGTCCAGCTCCTTGCCCCAGACCGACAGGCTGGTTTGCGCCGTGATGGATTTTTACCCGGCGGAGATTGAGGTGAAATGGTTGAAGAACGGGCAAGAGGAGACGGAGCGCGTGGTGTCCACGGAGGTGATGCAGAACGGGGACTGGACCTACCAGGTGCTGGTGATACTGGAAACCACCCCTCAAGCTGGGGACACCTACAGCTGCCAAGTGGAGCACGTCAGCCTCCAGCACCCCGTCACCCAGCACTGG
>DAB1_Pluvianellus_socialis_VZTS01009148.1:7045-7324 Pluvianellus socialis isolate B10K-DU-012-14 scaffold13460, whole genome shotgun sequence
CCGCAGGTGGAAATCCACCCGGTGCAGTCGAGCTCCCTGCCCCAGACCGACCGGCTGGTTTGTTACGTGATGGATTTCTACCCCGCGGAGATTGAGGTGAAGTGGTTCAAGAACGGGCAGGAGGAGATTGAGCGCGTGGTGTCCACGGACGTGATACAGAACGGGGACTGGACCTACCAAGTGCTGGTGATGCTGGAAACCACCCCGCAGCGCGGAGACACCTACACCTGCCAGGTGGAGCACGTCAGCCTGCACCAGCCCGTCACCCAGCACTGG
>DAB1_Pagophila_eburnea_KJ162439.1:766-1043 Pagophila eburnea MHC class II beta (MHCIIB) gene, MHCIIB-Paeb-DAB*02 allele, partial cds
CCCGAGGTGGAAATCTACCCAGTGCAGTCGAGCTCCCTGCCCCAGACTGACAGGCTGGTTTGCGCCGTGATGGATTTCTACCCCGCGGAGATTGAGGTGAAGTGGTTGAAGAACGGGCAGGAGGAGACGGAGCACGTGGTGTCCACGGAGGTGATGCAGAACGGAGACTGGACCTACCAGGTGCTGGTGATGCTGGAAACCACCCCGCAGCGCGGGGACACCTACACGTGCCAGGTGGAGCACGTCAGCCTGCAGCACCCCATCACCCAGCACTGG
>DAB1_Pluvialis_apricaria_JAGGDV010000032.1:245945-246222 Pluvialis apricaria isolate bPluApr1 chromosome 30, whole genome shotgun sequence
CCCGAGGTGGAAGTCTATCCGCTGCAGTCGAGCTCCCTGCCCCAGACCGACAGGCTGGTTTGCGCCGTGATGGATTTCTACCCCGCGGAGATTGAGGTGAAGTGGTTCAAGAACGGGCAGGAGGAGACGGAACGCGTGGTGTCCACGGACGTGATGCAGAACGGAGACTGGACCTACCAGGTGCTGGTGATGCTGGAAACCACCCCGCAGCGCGGGGACACCTACACGTGCCAGGTGGAGCACGTCAGCCTGCAGCGCCCCGTCATCCAGCACTGG
>DAB1_Rissa_tridactyla_HQ822472.1:522-799 Rissa tridactyla MHC class II antigen (DRB1) gene, DRB1-KT-75 allele, partial cds
CCCGAGGTGGAAATCTACCCAGTGCAGTCGAGCTCCCTGCCCCAGACCGACAGGCTGGTTTGCGCCGTGATGGATTTCTACCCCGCGGAGATTGAGGTGAAGTGGTTGAAGAACGGGCAGGAGGAGACGGAGCATGTGGTGTCCACGGAGGTGATGCAGAACGGAGACTGGACCTACCAGGTGCTGGTGATGCTGGAAACCACCCCGCAGCGCGGGGACACCTACACGTGCCAGGTGGAGCACGTCAGCCTGCAGCACCCCGTCACTCAGCACTGG
>DAB1_Rissa_tridactyla_HQ822455.1:522-799 Rissa tridactyla MHC class II antigen (DRB1) gene, DRB1-KT-58 allele, partial cds
CCTGAGGTGGAAATCTACCCAGTGCAGTCGAGCTCCCTGCCCCAGACCGACAGGCTGGTTTGCGCCGTGATGGATTTCTACCCCGCGGGGATTGAGGTGAAGTGGTTGAAGAACGGGCAGGAGGAGACGGAGCACGTGGTGTCCACGGAGGTGATGCAGAACGGAGACTGGACCTACCAGGTGCTGGTGATGCTGGAAACCACCCCGCACCGCGGGGACACCTACATGTGCCAGGTGGAGCACGTCAGCCTGCAGCGCCCCGTCACCCAGCAC---
>DAB1_Rissa_tridactyla_HQ822408.1:522-799 Rissa tridactyla MHC class II antigen (DRB1) gene, DRB1-KT-11 allele, partial cds
CCCGAGGTGGATATCTACCCAGTGCAGTCGAGCTCCCTGCCCCAGACCGACAGGCTGGTTTGCGCCGTGATGGATTTCTACCCCGCGGAGATTGAGGTGAAGTGGTTGAAAAACGGGCAGGAGGAGACGGAGCACGTGGTGTCCACGGAGGTGATGCAGAACGGAGACTGGACCTACCAGGTGCTGGTGATGCTGGAAACCACCCCGCAGCGCGGGGACACCTACATGTGCCAGGTGGAGCACATCAGCCTGCAGCGCCCCGTCACCCAGCACTGG
>DAB1_Stercorarius_parasiticus_VWZL01004735.1:7958-8235 Stercorarius parasiticus isolate B10K-DU-001-20 scaffold2997, whole genome shotgun sequence
CCCGAGGTGGAAATCTACCCGGTGCAGTCGAGCTCCCTGCCCCAGACCGACAGGCTGGTTTGCGCCGTGATGGATTTCTACCCTGCGGAGATTGAAGTGAAGTGGTTGAAGAACGGGCAGGAGGAGACGGAGCACGTGGTGTCCACGGAGGTGATGCAGAACGGAGACTGGACCTACCAGGTGCTGGTGATGCTGGAAACCACCCCGCAGCGCGGGGACACCTACACGTGCCAGGTGGAGCACGTCAGCCTGCAGCACCCCGTCACCCAGCACTGG
>DAB1_Actenoides_hombroni_WUAM01000287.1:76849273-76849542 Actenoides hombroni isolate 3441YUFN42 287, whole genome shotgun sequence
CCCGAGCTGGAAATCCACACGATGCAGCCGAGCTCCCTGCCGCAGAGCGACTGGCTGTTCTGTGCGGCGATGGATTTCTACCCCGCGGAGCTGGAGCTGGAGCGGTTCAAGAACAGGAGGGAGCAGATGGTACGCGTGGGGTCCACGGACGTGATCCAGAACGGATACTGGACCTACCAGGTGCCGGTGCTGCTGGAAACCAGCCCGCAGCGCGGGGACACCTACACGTGTCGGGTGGACCCCGCCAGCCAGCAGCACCCCGTCACCCTG------
>DAB1_Actenoides_lindsayi_WTSP01140942.1:1571-1842 Actenoides lindsayi isolate 9SJTFMH8LE 140942, whole genome shotgun sequence
CCCGAGCTGGAAATCCACACGATGCAGCCGAGCTCTCTGCCTCAGAGCGACTGGCTGTTCTGTGCGGCGATGGATTTCTACCCCGCGGAGCTGGAGATGGAGCGGTTCAAGAACAGGAGGGAGCAGATGGTACGCGTGGGGTCCACGGACGTGATCCAGAACGGAGACTGGACCTATCAGGTGCCGGTGCTGCTGGAAACCAGCCCGCAGCGCGGGGACACCTACACGTGTCGGGTGGACCCCGTCAGCCTGCAGCACCCCGTCACCCTG------
>DAB1_Alcedo_atthis_KJ162469.1:1229-1510 Alcedo atthis MHC class II beta (MHCIIB) gene, MHCIIB-Alat-DAB*08 allele, partial cds
CCCGAGTTGGAAATCTATCCGGTGCAGTCGAGCTCCCTGCCCCAGATCGACCAGCTGATTTGTGCCGTGATGGATTTCTACCCCGCCGAGCTGGAGGTGAAGTGGTTCAAGAACGGGCGGGAGGAGACGGAGCGCGTGGTGTCCACGGACGTGATCCAGAACGGAGACTGGACCTACCAGGTGCTGGTGATGCTGGAAACCAGCCCGCAGCGCGGGGACACCTACAGGTGCCAGGTGGAGCACGGCAGCCTGCAGCACCCCGTCAGCCAGCACTGG
>DAB1_Megaceryle_maxima_JANHGN010015773.1:2979-3256 Megaceryle maxima isolate 7Q4JQACGN1 15773, whole genome shotgun sequence
CCCGAGGTGGAAATCTACCCGGCGCAGTCGAGCTCCCTGCCCCAGACCGACCGGCTGGTCTGTGCCGTGACGGATTTCTACCCCGCGGAGGTGGAGGTGAAGTGGTTCAAGAACGGGCAGGAGGAGACGGAGCGTGTGGTGTCCACGGACGTGATCCAGAATGGAGACTGGACCTACCAGGTGCTGGTGATGCTGGAAACCAGCCCGCAGCGCGGGGACACCTACACGTGCCAGGTGGAGCACGTCAGCCTGCAGCACCCCCTCAGCCGGCACTGG
>DAB1_Megaceryle_torquata_JANIJG010168263.1:2190-2467 Megaceryle torquata isolate PDCOFV8MGS 168263, whole genome shotgun sequence
CCCGAGGTGGAAATCTACCCAATGCAGTCAAGTTTCCTGCCCCAGACCAACCAGCTGGTTTGCTACGTGACGGATTTCTACCCCGCGGAGGTGGAGGTGAAGTGGTTCAAGAACGGGCAGGAGGAGACGGAGCGTGTGGTGTCCACGGACGTGATCCAGAATGGAGACTGGACCTACCAGGTGCTGGTGATGCTGGAAACCAGCCCGCAGCGTGGGGACAGCTACACGTGCCAGGTGGAGCACGTCAGCCTGCAGCACCCCCTCAGCCAGCACTGG
>DAB1_Ceyx_melanurus_JANHGL010115837.1:1056-1333 Ceyx melanurus isolate 26BR11BSXK 115837, whole genome shotgun sequence
CCAGAGGTGGAAATAAACCTGGTGCAGTCCAGCTCCCTGCCCCACATCGACCTGCTGGTTTGTGCCGTGATGGATTTCTACCCCGCCGAGCTGGAGGTGAAGTGGTTCAAGAACGGGCGGGAGGAGACGGAGCGCGTGGTGTCCACGGACGTGATCCAGAACGGAGACTGGACCTACCAGGTGCTGGTGATGCTGGAAACCAGCCCGCAGCGCGGGGACACCTACAGGTGCCAGGTGGAGCACGGCAGCCTGCAGCACCCCGTCAGCCAGCACTGG
>DAB1_Baryphthengus_martii_VWZK01015486.1:142-419 Baryphthengus martii isolate B10K-DU-001-21 scaffold9324, whole genome shotgun sequence
CCCGAGGTTGAAATCTACTCAGTCCAATCGAGCTCCCTGCCCCAGACCGACCAGCTGATTTGCTCTGTGATGGGGTTTTACCCTGCGGAAGTGGAGGTGAAGTGGTTCAAGAATGGGCAGGAGGAGACAGAGCGCGTGGTGTCCACGGACGTGATGCAGAACGGAGACTGGACCTACCAGGTGTTGGTGATGCTGGAAACCAGCCCGCAACATGGGGACACCTACACGTGCCAGGTGTCGCACGTCAGCCTGCAGCACCCCGTCAGCCAGCACTGG
>DAB1_Falco_tinnunculus_EF370987.1:517-755 Falco tinnunculus MHC class II antigen beta (Fati-DRB) gene, exons 2, 3 and partial cds
CCCCAGGTGGAGATCTCGCCGGTGCAGTCGAGCTCCCTGCCGCAGATCGACAGGTTGGTGTGCGCCGTGATGGATTTCTACCCGGCGGAGATCGAGGTGAAATGGTTTAAAAACGGGCAGGAGGAAACGGAGCGGGTGGTCTCCACCGACGTGATCCAAAACGGCGACTGGACCTACCAGGTCCTGGTGATGCTGGAAACCACCCCCCAACGCGGCGACGTCTACACGTGCCAG------------------------------------------
>DAB1_Falco_peregrinus_NW_004930010.1:21679-21948 Falco peregrinus unplaced genomic scaffold, F_peregrinus_v1.0 scaffold424_1
CCCCAGGTGGAGATCTCGCCGGTGCAGTCGAGCTCCCTGCCGCAGATCGACAGGTTGGTGTGTGCCGTGATGGATTATTACCCGGCGGAGATCGAGGTGAAATGGTTTAAAAACGGGCAGGAGGAAACGGAGCGGGTGGTCTCCACCGACGTGATCCAAAACGGAGACTGGACCTACCAGGTCCTGGTGATGCTGGAAACCACCCCGCAACGCGGCGACGTCTACACGTGCCAGGTGGAACACGTCAGCCTGCAGCACCCCATCAGCCACAATTGG
>DAB1_Falco_naumanni_NW_024427353.1:48193-48462 Falco naumanni isolate bFalNau1 chromosome 24 unlocalized genomic scaffold, bFalNau1.pat SUPER_24_unloc_1
CCCCAGGTGGAGATCTCGCCGGTGCAGTCGAGCTCCCTGCCGCAGATCGACAGGTTGGTGTGCGCCGTGATGGATTTCTACCCGGCGGAGATCGAGGTGAAATGGTTGAAAAACGGGCAGGAGGAAACGGAGCGGGTGGTCTCCACCGACGTGATCCAAAACGGCGACTGGACCTACCAGGTCCTGGTGATGCTGGAAACCACCCCCCAACGCGGCGACGTCTACACGTGCCAGGTGGAACACGTCAGCCTGCAGCACCCCGTCAGCCACAATTGG
>DAB1_Falco_femoralis_EF370988.1:479-717 Falco femoralis MHC class II antigen beta (Fafe-DRB) gene, exons 2, 3 and partial cds
CCCCAGGTGGAGATCTCGCCGGTGCAGTCGAGCTCCCTGCCGCAGATCGACAGGTTGGTGTGTGCCGTGATGGATTTCTACCCGGCGGAGATCGAGGTGAAATGGTTTAAAAACGGGCAGGAGGAAACGGAGCGGGTGGTCTCCACCGACATGATCCAAAACGGAGACTGGACCTACCAGGTCCTGGTGATGCTGGAAACCACCCCGCAACGCGGCGACGTCTACACGTGCCAG------------------------------------------
>DAB1_Falco_eleonorae_JN613254.1:469-707 Falco eleonorae MHC class II antigen beta (Fael-DAB) gene, Fael-DAB*1 allele, exons 2, 3 and partial cds
CCCCAGGTGGAGATCTCGCCGGTGCAGTCGAGCTCCCTGCCGCAGATCGACAGGTTGGTGTGTGCCGTGATGGATTTCTACCCGGCGGAGATCGAGGTGAAATGGTTTAAAAACGGGCAGGAGGAAACGGAGCGGGTGTTCTCCACCGACGTGATCCAAAACGGAGACTGGACCTACCAGGTCCTGGTGATGCTGGAAACCACCCCCCAACGCGGCGACGTCTACACGTGCCAG------------------------------------------
>DAB1_Falco_cherrug_NW_004994589.1:41586-41837 Falco cherrug unplaced genomic scaffold, F_cherrug_v1.0 scaffold388_1
CCCCAGGTGGAGATCTCGCCGGTGCAGTCGAGCTCCCTGCCGCAGATCGACAGGTTGGTGTGTGCCGTGATGGATTACTACCCGGCGGAGATCGAGGTGAAATGGTTTAAAAACGGGCAGGAGGAAACGGAGCGGGTGGTCTCCACCGACGTGATCCAAAACGGAGACTGGACCTACCAGGTCCTGGTGATGCTGGAAACCACCCCGCAACGCGGCGACGTCTACACGTGCCAGGTGGAACACGTCAGCCT-------------------------
>DAB1_Falco_biarmicus_EF370989.1:492-730 Falco biarmicus MHC class II antigen beta (Fabi-DRB) gene, exons 2, 3 and partial cds
CCCCAGGTGGAGATCTCGCCGGTGCAGTCGAGCTCCCTGCCGCAGATCGACAGGTTGGTGTGTGCCGTGATGGATTACTACCCGGCGGAGATCGAGGTGAAATGGTTTAAAAACGGGCAGGAGGAAACGGAGCGGGTGGTCTCCACCGACGTGATCCAAAACGGAGACTGGACCTACCAGGTCCTGGTGATGCTGGAAACCACCCCGCAACGCGGCGACGTCTACACGTGCCAG------------------------------------------
>DAB1_Ardeotis_arabs_JAAGAY010023277.1:867-1148 Ardeotis arabs isolate R09N00325 jcf7180002002165, whole genome shotgun sequence
CCCGTGGTGGAAATCTACCCCGTGCAGTCGGGCTCCCTGCCGGAGACCGACAGGCTGGTCTGCGCCGTGATGGATTTCTACCCCGCGGAGATTGAGGTGAAGTGGTTCAAGAACGGGCAGGAGGAGCTGGAGCGCGTGGTGTCCACGGACGTGATCCAGAACGGAGACTGGACCTACCAGGTGCTGGTGATGCTGGAAACCAGCCCGCAGCGCGGGGACACCTACACGTGCCAGGTGGAGCACGTCAGCCTGCAGCAGCCCCTCACCCACCACTGG
>DAB1_Tetrax_tetrax_WHYT01004148.1:632-913 Tetrax tetrax isolate T08N04531 jcf7180000519148, whole genome shotgun sequence
CCCGTGGTGGAAATCTACCCCGTGCAGTCGGGCTCCCTGACGGAGATCGACAGGCTGGTTTGCGCCGTGATGGATTTCTACCCCGCGGAGGTTGAGGTGAAGTGGTTCAGGAACGGGCAGGAGGAGCTGGAGCGCGTGGTGTCCACGGACGTGATCCAGAACGGAGACTGGACCTACCAGGTGCTGGTGATGCTGGAAACCAGCCCGCAGCGCGGGGACACCTACACGTGCCAGGTGGAGCACGTCAGCCTGCCGCAGCCCCTCACCCACCACTGG
>DAB1_Casuarius_casuarius_PTFA01000733.1:8719-8996 Casuarius casuarius isolate B32419 scaffold_732, whole genome shotgun sequence
CCCGAGGTGGAAATTTACCCCGTGCAGTCGGGGTCCCTGCCCCAAACGGACAGGCTGGTTTGCGCCGTCATGGATTTCTACCCGCCGGAGATCGAGGTCAAGTGGTTCAAGAACGGGCGGGAGGAGACGGAGCGCGTGGTGGCCACGGACGTGATCCAGAACGGAGACTGGACCTACCAGGTGCTGGTGATGCTGGAGACCAGCCCGCAGCGCGGGGACACCTACACGTGCCAGGTGGAGCACGCCAGCCTGCAGCACCCGCTCACCCAGCACTGG
>DAB1_Crypturellus_cinnamomeus_PTEZ01001347.1:48175-48452 Crypturellus cinnamomeus isolate 337707 scaffold_1346, whole genome shotgun sequence
CCCGAGGTGGAAATTTACCCCATGCAGTCGGGGTCGCTGCCCCAAACAGACAGGCTGGTTTGCGCTGTCATGGACTTCTACCCTCCGGAGATCGAGGTGAAGTGGTTCAAGAACGGGCGGGAGGAGACGGAGCGCGTGGTGGCCACGGACGTGATCCAGAACGGAGACTGGACCTACCAAGTGCTGGTGATCCTGGAGACCACCCCGCAGCCCGGGGACACCTACACCTGCCACGTGGAGCACATCAGCCTGCAGCACCCGCTCACGCAGGACTGG
>DAB1_Crypturellus_soui_VWPX01015387.1:1053-1313 Crypturellus soui isolate B10K-MSB-42743 scaffold4709, whole genome shotgun sequence
CCCGAGGTGGAAATTTACCCCACACAGTCAGGCTCGCTGCCCCAAACGGACAGGCTGGTTTGCGCCGTCATGGATTTCTACCCTCCGGAGATCGAGGTGAAGTGGTTCAAGAACGGGCGGGAGGAGACGGAGCGCGTGGTGGCCACGGACGTGATCCAGAACGGAGACTGGACCTACCAAGTGCTGGTGATCCTGGAGACCACCCCGCAGTCCGGGGACACCTACACCTGCCACGTGGAGCACGTCAGCCTGCAGCAG------------------
>DAB1_Dromaius_novaehollandiae_NW_020453789.1:32859-33136 Dromaius novaehollandiae isolate 6597 unplaced genomic scaffold, droNov1 scaffold_726
CCCGAGGTGGAAATTTACCCCGTGCAGTCGGGGTCCCTGCCCCAAACGGACAGGCTGGTTTGCGCCGTCATGGATTTCTACCCGCCGGAGATCGAGGTCAAGTGGTTCAAGAACGGGCGGGAGGAGACGGAGCGCGTGGTGGCCACGGACGTGATCCAGAATGGAGACTGGACCTACCAGGTGCTGGTGATGCTGGAGACCAGCCCGCAGCCCAGGGACACCTACACGTGCCAGGTGGAGCACGCCAGCCTGCAGCACCCGCTCACCCAGCACTGG
>DAB1_Eudromia_elegans_PTEX01000507.1:75165-75425 Eudromia elegans isolate 44215 scaffold_506, whole genome shotgun sequence
CCCGAGGTGGAAATCTATCCCGTGCAGTCGGGGTCGCTGCCCCGGACGGACAGGCTGGTTTGCGCCGTCATGGATTTCTACCCGCCCGAGATCGAGGTCAAGTGGTTCAAGAACGGGCAGGAGGAGGTGGAGCGCGTGGTGGTCACCGACGTCATCCAGAACGGGGACTGGACCTACCAAGTGCTGGTGATGCTGGAGACCACCCCGCAGCCCGGGGACACCTACACGTGCCACGTGGAGCACGTCAGCCTGCAGCAG------------------
>DAB1_Nothoprocta_pentlandii_VZSG01001636.1:30153-30413 Nothoprocta pentlandii isolate B10K-MSB-04 scaffold_1632, whole genome shotgun sequence
CCCCAGGTGGAAATTTACCCCGTGCAGTCGGGGTCGCTGCCCCAAACGGACAGGCTGGTTTGCGCTGTCATGGATTTCTACCCGCTGGAGATTGAGGTCAAGTGGTTCAAGAACGGGCGGGAGGAGACGGAGCGCGTGGTGGCCACGGACGTGATCCAGAACGGAGACTGGACCTACCAAGTGCTGGTGATGCTGGAGACCAGCCCGCAGGCCGGGGACACCTACACCTGCCACGTGGAGCACGTGAGCCTGGAGCGC------------------
>DAB1_Nothoprocta_perdicaria_NW_020455782.1:98683-98943 Nothoprocta perdicaria isolate Ctin4 unplaced genomic scaffold, notPer1 scaffold_524
CCCGAGGTGGAAATTTACCCCGTGCAGTCGGGGTCGCTGCCCCGAACGGACAGGCTGGTCTGCGCCGTCATGGATTTCTACCCGCCGGAGATCGAGGTGAAGTGGTTCAAGAACGGGCGGGAGGAGACGGAGCGCGTGGTGGCCACGGACGTGATCCAGAACGGAGACTGGACCTACCAAGTGCTGGTGATGCTGGAGACCAGCCCGCAGGCCGGGGACACCTACACCTGCCACGTGGAGCACGTGAGCCTGGAGCGC------------------
>DAB1_Egretta_garzetta_NW_009260861.1:90-355 Egretta garzetta isolate BGI_Z169 unplaced genomic scaffold, ASM68718v1 scaffold1499
CCCGAGGTGGAAATCTACCCGGTGCAGTCGGGCTCCCTGCCCCAGACCAACAGGCTGGTTTGCTACGTGACGGGGTTTTACCCGGCGGAGATTGAGGTGAAGTGGTTCAAGAACGGGCAGGAGGAGACGGAGCGCGTGGTGTCCACGGACGTGATCCAGAACGGGGACTGGACCTACCAGGTGCTGGTGATGCTGGAAACCACCCCGCAGCGCGGGGACACCTACATGTGCCAGGTGGAGCACGCCAGCCTGCAGCAGCCCGTC------------
>DAB1_Theristicus_caerulescens_JAJGSR010000037.1:4628209-4628485 Theristicus caerulescens isolate bTheCae1 chromosome 23, whole genome shotgun sequence
CCCGAGGTGGAAATCTACCCCGTGCAGTCGAGCTCCCTGCCCCAGACGGACAGGCTGGTTTGCGCCGTGATGGATTTCTACCCCGCGGAGATTGAGGTGAAGTGGTTCAAGAACGGGCAGGAGGAGACGGAGCGCGTGGTGTCCACGGACGTGATCCAGAACGGGGACTGGACCTACCAGGTGCTGGTGATGCTGGAAACCACCCCGCAGCGCGGGGACACCTACACGTGCCAGGTGGAGCACGTCAGCCTGCAGCACCCCGTCACCCAGCACTGG
>DAB1_Bucco_capensis_VWZO01000292.1:18296-18575 Bucco capensis isolate B10K-DU-001-16 scaffold6470, whole genome shotgun sequence
CCCGAGGTGCATATCTCGCCCATGTACTCCAGCTCCCAGCCCCACATCAACAAGTTGCTTTGTGCTGTGCTGGATTTCTACCCCGCGGAGGTGGAGGTGAAGTGGTTCCGGAACGGGCAGGAGGAGCTGGAGCGCGTGGTGTCCACGGAGGTGATGCAGAACGGAGACTGGAGCTACCAGGTGCTGGTGATGCTGGAGACCAGCCCCCAGCACGGGGACACCTACAGCTGCCAGGTGCAGCATGTCAGCCTGCAGCAGCCCAGCAGCCAGCATTGG
>DAB1_Bucco_capensis_VWZO01006485.1:1449-1725 Bucco capensis isolate B10K-DU-001-16 scaffold5758, whole genome shotgun sequence
CCCGAGGTGGAAATCTACCCCATGCAGTCGAGTTCTCCACCCCAGATCGACAGGCTGGTTTGCGCCGTGATGGATTTCTACCCTGTGGAGGTGGAGGTAAAGTGGTTCTGGAACGGGCTGGAGGTGTCAGAACGCGTGGTGTCAACGGAGGTGATGCAGAACGGAGACTGGACCTACCAGGTGCTGGTGATGCTAGAGACCAGCCCCCAGCATGGGGACACCTACACCTGCCAGGTGGAGCACATCAGCCTGCAGCAGCCCATCAGACAGCACTGG
>DAB1_Bucco_capensis_VWZO01020230.1:15720-15999 Bucco capensis isolate B10K-DU-001-16 scaffold282, whole genome shotgun sequence
CCCGAGGTACAAACCTACCCCGTGCGCTCCAGCTCCCAGCCCCAGAACAACAAGTTGGTTTGTGCTGTGCTGGATTCCTACCCTGGGGAGGTGGAGGTGAAGTGGTTCTGGAACGGGCAGGAGGAGCTGGAGCGCGTGGTGTCCACAGAGGTGATGCAGAACAGAGACTGGAGCTGCCAGGTGCTAGTGATGCTGGAGACCAGTCCCCAGCACGGGGACACCTACAGATGCCAGGTGCAGCACGTCAGCCTGCAGCAGCCCAGCAGCCAGCACTGG
>DAB1_Indicator_maculatus_VXBD01008189.1:47183-47460 Indicator maculatus isolate B10K-DU-001-78 scaffold3934, whole genome shotgun sequence
CCTGAAGTGGAAATCTACCCTGTGCAGTCGAGCTCCCTGCCCCAGAGCAGCAGTCTAGTTTGTGCTGGGATGGACTTCTACCCACCAGAGGTGGAGGTGAAGTGGTTCAAGAACGGTCAGGAGGAGACAGACCAGGTGGTGTCCACTGATGTGATGCAGAATGGAGACTGGACTTACCAGGTGCTGGTGATGCTGGAAAGCACCCCAGAGCGTGGGGACACCTACGTGTGCCAGGTGGAGCACGTCAGCCTGCAGCACCCCATCAGCCAGCACTGG
>DAB1_Colaptes_auratus_JAAWVA010000007.1:39178782-39179061 Colaptes auratus chromosome 2 Ca_s13__2A, whole genome shotgun sequence
CCCCAGGTGCAGATCCACCTCGTGCAGCCGAGCTCTCTGGCCCAGAGCAGCAGGCTGGTTTGTGCCGTGATGGACTTCTACCCCGCGGAGGTGGAGGTGAAGTGGTTCAGGAACGGGCAGGAGGAGACGGAGAGCGTGGTGTCCACGGAGGTGCTGCAGAACGGGGACTGGACCTACCAGGTGCTGGTGCTGCTGGAAACCAGCCCGCAGCGCGGGGACACCTACCTGTGCCAGGTGGAGCACAGCAGCCTGCAGCGCCCCATCGGCCAGCGCTGG
>DAB1_Colaptes_auratus_JAAWVA010000030.1:1429235-1429512 Colaptes auratus Ca_s14, whole genome shotgun sequence
CCCCAGGTGCAGATCCACCTTGTGCAGTCGAGCTCCCTGCCCCAGAGCAGCAGGCTGGTTTGTGCCGTGATGGATTTCTACCCCGCGGAGGTGGAGGTGAAGTGGTTCAGGAACGGGCAGGAGGAGACGGAGAGCGTGGTGTCCACGGAGGTGCTGCCGAACGGGGACTGGACCTACCAGGTGCTGGTGCTGCTGGAAACCAGCCCGCAGCCTGGGGACACCTACCTGTGCCAGGTGGAGCACAGCAGCCTGCAGCACCCCATCAGCCAGCACTGG
>DAB1_Dendrocopos_noguchii_BJBY01053641.1:54191-54468 Dendrocopos noguchii DNA, Deno_53641, cell line: 81A, whole genome shotgun sequence
CCCCAGGTGCAGATCCACCTCGTGCAGCCGAGCTCCCTGCCCCAGGGCACCAGGCTGGTTTGCGCCGTGATGGATTTCTACCCCGCGGAGGTGGAGGTGAAGTGGTTCAGGAACGGGCAGGAGGAGACGGAGAGCGTGGTGTCCACGGAGGTGCTGCAGAACGGGGACTGGACCTACCAGGTGCTGGTGCTGCTGGAAACCAGCCCGCAGCGCGGGGACACCTACCTGTGCCAGGTGGAGCACAGCAGCCTGCAGCGCCCCATCGCCCAGCGCTGG
>DAB1_Dryobates_pubescens_NW_009663417.1:13181-13458 Picoides pubescens isolate BGI_N307 unplaced genomic scaffold, ASM69900v1 scaffold4233
CCCCAGGTGCAGATCCACCTCGTGCAGTCGAGCTCCCTGCCCCAGAGCACCAGGCTGGTTTGTGCCGTGATGGATTTCTACCCCGCGGAGGTGGAGGTGAAGTGGTTCAGGAACGGGCAGGAGGAGACGGAGAGCGTGGTGTCCACGGAGGTGCTGCCGAACGGGGACTGGACCTACCAGGTGCTGGTGCTGCTGGAAACCAGCCCGCAGCCTGGGGACACCTACCTGTGCCAAGTGGAGCACAGCAGCCTGCAGCACCCCATCAGCCAGCGCTGG
>DAB1_Eubucco_bourcierii_VWZE01015942.1:39450-39727 Eubucco bourcierii isolate B10K-DU-001-04 scaffold2914, whole genome shotgun sequence
CCCCAAGTGCAGATCCACCCTGTGCAGTCAAGCTCCCTGCCCCCCAGCACCAGGCTGGTTTGTGCCGTGATGGATTTCTACCCCGCGGAGGTGGAGGTGAAGTGGTTCAAGAACGGGCAGGAGGAGACAGACAGCGTCGTGTCCACGGAGGTGCTGCAGAACGGGGACTGGACCTACCAGGTGCTGGTGCAGCTGGAAACCAGCCCGCAGCCTGGCGACACCTACGTGTGCCAGGTGGAGCACAGCAGCCTGCAGCACCCCATCGCCCAGCACTGG
>DAB1_Eubucco_bourcierii_VWZE01025342.1:709-986 Eubucco bourcierii isolate B10K-DU-001-04 scaffold27246, whole genome shotgun sequence
CCCCAGGTGCAGATCCACCCTGCGCGGCTGAGCTCCCTGTCCGCCAGCAGCAGGCTGGTTTGTGCCGTGATGGATTTCTACCCCGCGGAGGTGGAGGTGAAGTGGTTCAAGAACGGGCAGGAGGAGACAGACAGCGTCGTGTCCACGGAGGTGCTGCAGAACGGGGACTGGACCTACCAGGTGCTGGTGCAGCTGGAAACCAGCCCGCAGCCTGGCGACACCTACGTGTGCCAGGTGGAGCACAGCAGCCTGCAGCACCCCATCGCCCAGCACTGG
>DAB1_Melanerpes_aurifrons_WWNC01000035.1:13714209-13714488 Melanerpes aurifrons Melanerpes_aurifrons_OMNH24340_contig_35, whole genome shotgun sequence
CCCCAGGTGCAGATCCACTTCGTGCAGTCGAGCTCCCTGCCCCAGGGCAGCAGGCTGGTTTGCGCCGTGATGGACTTCTACCCCGCGGAGGTGGAGGTGAAGTGGTTCAGGAACGGGCAGGAGGAGACGGAGAGCGTGGTGTCGACCGAGGTGCTGCAGAACGGGGACTGGACCTACCAGGTGCTGGTGCTGCTGGAAACCAGCCCGCAGCGCGGGGACACCTACCTGTGCCAGGTGGAGCACAGCAGCCTGCAGCGCCCCATCGCCCAGCGCTGG
>DAB1_Melanerpes_aurifrons_WWNC01000139.1:732659-732936 Melanerpes aurifrons Melanerpes_aurifrons_OMNH24340_contig_139, whole genome shotgun sequence
CCCCAGGTGCAGATCCACCTTGTGCAGTCGAGCTCCCTGCCCCAGAGCCCCAGGCTGGTTTGTGCCGTGATGGATTTCTACCCCGCGGAGGTGGAGGTGAAGTGGTTCAGGAACGGGCAGGAGGAGACGGAGAGCGTGGTGTCCACGGAGGTGCTGCCCAACGGGGACTGGACCTACCAGGTGCTGGTGCTGCTGGAAACCAGCCCGCAGCGCGGGGACACCTACCTGTGCCAGGTGGAGCACAGCAGCCTGCAGCACCCCATCAGCCAGCGCTGG
>DAB1_Melanerpes_aurifrons_WWNC01000181.1:342592-342871 Melanerpes aurifrons Melanerpes_aurifrons_OMNH24340_contig_181, whole genome shotgun sequence
CCCCAGGTGCAGATCCACCTCGTGCAGTCGAGCTCCCTGCCCCAGGGCACCAGGCTGGTTTGTGCCGTGATGGATTTCTACCCCGCGGAGGTGGAGGTGAAGTGGTTCAGGAACGGGCAGGAGGAGACAGAGAGCGTGGTGTCCACGGAGGTGCTGCAGAACGGGGACTGGACCTACCAGGTGCTGGTGCTGCTGGAAACCAGCCCGCAGCGCGGGGACACCTACCTGTGCCAGGTGGAGCACAGCAGCCTGCAGCGCCCCATCGCCCAGCGCTGG
>DAB1_Psilopogon_haemacephalus_VWZI01020628.1:176737-177014 Psilopogon haemacephalus isolate B10K-DU-001-24 scaffold5163, whole genome shotgun sequence
CCTGAGTTGGAAATCTACCCTGTGCAGTCCAGCTCCCTGCCACAAAGCAGCAGTCTTGTTTGTGCTGTGATGGACTTCTACCCACCAGAGGTGGAAGTGAAGTGGTTCAAGAATGGTGAGGAGGAGACAGAGCAGGTGGTGTCCACCGATGTGATGCAGAACGGAGACTGGACCTACCAGGTGCTGGTGATGCTGGAAACCACCCCACAGCATGGGGACACCTACATGTGCCAGGTGGAGCATGCCAGCCTGCAGCACCCCATCACCCAGCAGTGG
>DAB1_Psilopogon_haemacephalus_VWZI01007806.1:1739-2016 Psilopogon haemacephalus isolate B10K-DU-001-24 scaffold1208, whole genome shotgun sequence
CCCCAGGTGCAGATCCACCCTGTGTCCTCCAGCTCCCAGTCCCACAGCACCAGGCTGGTTTGTGCTGTGCAGGATTTCTACCCCATGGAGGTGGAGGTGAAGTGGTTCAGGAACGGGCAGGAGGAGACAGACAGCGCAGTGTCCACAGAGGTGCTGCAGAACGGGGACTGGACCTACCAGGTGCTGGTGCTGCTGGACACCAGCCCTCAGCCTGGGGACACCTACGTGTGCCAGGTGGAGCACAGCAGCCTGCAGCACCTCATCGCCTGCAGCTGG
>DAB1_Tricholaema_leucomelas_WAAF01004144.1:2130-2407 Tricholaema leucomelas isolate B10K-DU-002-37 scaffold12435, whole genome shotgun sequence
CCCCAGGTGCAGATCCACCCTGTGCGGTCGAGCTCCCTGCCCCCCAGCAGCAGGCTGCTCTGTGCCGTGATGGATTTCTACCCCGCGGAGGTGGAGGTGAAGTGGTTCAAGAACGGGCAGGAGCAGACAGACAGCGTAGTGTCCACGGAGGTGCTGCAGAACGGGGACTGGAGCTACCAGGTGCTGGTGCTGCTGGAGACCAGCCCGCAGCCTGGGGACACCTACGTGTGCCAGGTGGAGCACGGCAGCCTGCAGCACCCCATCGCCCGGCGCTGG
>DAB1_Bulweria_bulwerii_KJ162487.1:814-1095 Bulweria bulwerii MHC class II beta (MHCIIB) gene, MHCIIB-Bulbul-DAB*01 allele, partial cds
CCCGAGGTGGAAATCTACCCCGTGCAGTCGAGCTCCCTGCCCCAGACCGACAGGCTGGTTTGCGCCGTGATGGATTTCTACCCCGCGGAGATTGAGGTGAAGTGGTTCAAGAACGGGCAGGAGGAGACGGAGCGCGTGGTGTCCACGGACGTGATCCAGAACGGAGACTGGACCTACCAGGTGCTGGTGATGCTGGAAACCACCCCGCAGCGCGGGGACACCTACATGTGCCAGGTGGAGCACGTCAGCCTGCAGCACCCCCTCACCCAGCTCTGG
>DAB1_Calonectris_diomedea_KJ162496.1:814-1095 Calonectris diomedea MHC class II beta (MHCIIB) gene, MHCIIB-Cadi-DAB*01 allele, partial cds
CCCAAGGTGGAAATCTACCCCGTGCAGTCGAGCTCCCTGCCCCAGACCGACAGGCTGGTTTGTGCCGTGATGGATTTCTACCCCGCGGAGATTGAGGTGAAGTGGTTCAAGAACGGGCAGGAGGAGACGGAGCGCGTGGTGTCCACGGACGTGATCCAGAACGGAGACTGGACCTACCAGGTGCTGGTGATGCTGGAAACCACCCCGCAGCGCGGGGAGACCTACGTGTGCCAGGTGGAGCACGTCAGCCTGCAGCACCCCCTCACCCAGCTCTGG
>DAB1_Halobaena_caerulea_KJ162505.1:822-1103 Halobaena caerulea MHC class II beta (MHCIIB) gene, MHCIIB-Haca-DAB*03 allele, partial cds
CCCGAGGTGGAAATCTACCCCATGCAGTCGAGCTCCCTGCCCCAGACCGACAGGCTGGTTTGCGCCGTGATGGATTTCTACCCCGCGGAGATTGAGGTGAAGTGGTTCAAGAACGGGCAGGAGGAGACGGAGCGCGTGGTGTCCACGGACGTGATCCAGAACGGAGACTGGACCTACCAGGTGCTGGTGATGCTGGAAACCACCCCGCAGCGCGGGGACACCTACATGTGCCAGGTGGAGCACGTCAGCCTGCAGCACCCCCTCACCCAGCACTGG
>DAB1_Oceanodroma_castro_KJ162507.1:832-1113 Oceanodroma castro MHC class II beta (MHCIIB) gene, MHCIIB-Occa-DAB*01 allele, partial cds
CCCGAGGTGGAGATCTACCCCATGCAGTCGAGCTCCCTGCCCCAGACCGACAGGCTGGTTTGTGCCGTGATGGATTTCTACCCCGCGGAGATTGAGGTGAAGTGGTTCAAGAACGGGCAGGAGGAGATGGAGCGCGTGGTGTCCACGGACGTGATCCAGAACGGAGACTGGACCTACCAGGTGCTGGTGATGCTGGAAACCACCCCGCAGCGTGGGGACACCTACACGTGCCAGGTGGAGCACGTCAGCCTGCAGCACCCCCTCACCCAGCACTGG
>DAB1_Oceanodroma_monteiroi_KJ162513.1:836-1117 Oceanodroma monteiroi MHC class II beta (MHCIIB) gene, MHCIIB-Ocmo-DAB*01 allele, partial cds
CCCGAGGTGGAGATCTACCCCATGCAGTCGAGCTCCCTGCCCCAGACCGACAGGCTGGTTTGTGCCGTGATGGATTTCTACCCCGCGGAGATTGAGGTGAAGTGGTTCAAGAACGGGCAGGAGGAGACGGAGCGCGTGGTGTCCACGGACGTGATCCAGAACGGAGACTGGACCTACCAGGTGCTGGTGATGCTGGAAACCACCCCGCAGCGCGGGGACACCTACACGTGCCAGGTGGAGCACGTCAGCCTGCAGCACCCCCTCACCCAGCACTGG
>DAB1_Oceanodroma_tethys_VWZR01005470.1:3474-3750 Oceanodroma tethys isolate B10K-DU-001-32 scaffold15544, whole genome shotgun sequence
CCCGAGGTGGAGATCTACCCCATGCAGTCGAGCTCCCTGCCCCAGACCGACAGGCTGGTTTGTGCCGTGATGGATTTCTACCCCGCGGAGATTGAGGTGAAGTGGTTCAAGAACGGGCAGGAGGAGACGGAGCGCGTGGTGTCCACGGACGTGATCCAGAACGGAGACTGGACCTACCAGGTGCTGGTGATGCTGGAAACCACCCCGCAGCGCGGGGACACCTACACGTGCCAGGTGGAGCACGTCAGCCTGCAGCACCCCCTCACCCAGCACTGG
>DAB1_Pagodroma_nivea_KJ162533.1:822-1103 Pagodroma nivea MHC class II beta (MHCIIB) gene, MHCIIB-Pani-DAB*01 allele, partial cds
CCCGAGGTGGAAATCTACCCCATGCAGTCGAGCTCCCTGCCCCAGACCGACAGGCTGGTTTGCGCCGTGATGGATTTCTACCCCGCGGAGATTGAGGTGAAGTGGTTCAAGAACGGGCAAGAGGAGACGGAGCGCGTGGTGTCCACGGACGTGATCCAGAACGGAGACTGGACCTACCAGGTGCTGGTGATGCTGGAAACCACCCCGCAGCGCGGGGACACCTACATGTGCCAGGTGGAGCACGTCAGCCTGCAGCACCCCCTCACCCAGCTCTGG
>DAB1_Procellaria_aequinoctialis_KJ162493.1:828-1109 Procellaria aequinoctialis MHC class II beta (MHCIIB) gene, MHCIIB-Prae-DAB*03 allele, partial cds
CCCGAGGTGGAAATCTACCCCATGCAGTCGAGCTCCCTGCCCCAGACCGACAGGCTGGTTTGCACCGTGATGGATTTCTACCCTGCGGAGATTGAGGTGAAGTGGTTCAAGAACGGGCAGGAGGAGACGGAGCGCGTGGTGTCCACGGACGTGATCCAGAACGGAGACTGGACCTACCAGGTGCTGGTGATGCTGGAAACCACCCCGCAGCGTGGGGACACCTACATGTGCCAGGTGGAGCACGTCAGCCTGCAGCAGCCCCTCACCCAGCTCTGG
>DAB1_Puffinus_mauretanicus_JAJKFH010001831.1:1842-2119 Puffinus mauretanicus isolate G18SaCella scf7180000016044, whole genome shotgun sequence
CCCAAGGTGGAAATCTACCCCGTGCAGTCGAGCTCCCTGCCCCAGACCGACAGGCTGGTTTGCGCCGTGATGGATTTCTACCCCGCGGAGATTGAGGTGAAGTGGTTCAAGAACGGGCAGGAGGAGACGGAGCGCGTGGTGTCCACGGACGTGATCCAGAACGGAGACTGGACCTACCAGGTGCTGGTGATGCTGGAAACCACCCCGCAGCGCGGGGAGACCTACATGTGCCAGGTGGAGCACGTCAGCCTGCAGCACCCCCTCACCCAGCTCTGG
>DAB1_Thalassarche_chlororhynchos_VZTW01050345.1:8609-8886 Thalassarche chlororhynchos isolate B10K-DU-029-24 scaffold2094, whole genome shotgun sequence
CCCGAGGTGGAAATCTACCCCATGCAGTCAAGCTCCCTGCCCCAGACCGACAGGCTGGTTTGCTACGTGACGGGGTTTTACCCCGCGGAGATTGAGGTGAAGTGGTTCAAGAACGGGCAGGAGGAAACGGAGCGCGTGGTGTCCACGGACGTGATCCAGAACGGAGACTGGACCTACCAGGTGCTGGTGATGCTGGAAACCACCCCGCAGCGCGGGGACGCCTACACGTGCCAGGTGGAGCACGTCAGCCTGCAGCACCCTGTCACCCAGCACTGG
>DAB1_Agapornis_roseicollis_NDXB01007828.1:102-363 Agapornis roseicollis isolate lovebird_dirk_2015_01 scaffold15708, whole genome shotgun sequence
CCGCAGGTGGAGGTGTTCCCGGTGCAGTCGAGCTCGGCGCCGCAGACCAACCGCCTGGCGTGCGCCGTGAGCGACTTCTACCCGGCGCCCATCGAGGTGCGGTGGTTCAAGAACGGGCGCGAGGAGCTGGAGCGCGTCGTGGCCACCGACGTCATCCAGAACGGGGACTGGACCTACCAGGTGCTGGTGATGCTGGAGACCACCCCGCAGCGCGGGGACACCTACGCCTGCCACGTGGAGCACGTCAGCCTCCAGCAGCCC---------------
>DAB1_Amazona_autumnalis_JANDJX010046668.1:772-1053 Amazona autumnalis isolate IRGN HJ6MFZFI5Z 46668, whole genome shotgun sequence
CCGCAGGTGGAGATCTTCCCGGTGCAGTCGAGCTCGGCGCCGCAGACCAACCGCTTGGCGTGCGCCGTGAGCGATTTCTACCCCGCGCCCATCGAGGTGCGATGGTTCAAGAACGGCCAAGAGGAGGTGCAGCACGTCGTGTCCACCGACGTCATGCAGAACGGCGACTGGACCTACCAAGTGCTGGTGATGCTGGAAACCACCCCGCAGCGCGGTGACACCTACGTGTGCCAGGTGGAACACGTCAGCCTCCAGCAGCCCATCACCGTCCACTGG
>DAB1_Anodorhynchus_hyacinthinus_WOUG02107868.1:553-834 Anodorhynchus hyacinthinus isolate LEKZKR9XQ3 107868, whole genome shotgun sequence
CCGCAGGTCGAGATCTTCCCGGTGCAGTCGAGCTCGGCGCCGCAGACCAACCGCTTGGCGTGCGCAGTGAGCGATTTCTACCCCGCGCCCATCGAGGTGCGATGGTTCAAGAACGGCCAAGAGGATGTGCAGCACGTCGTGTCCACCGACGTCATGCAGAACGGCGACTGGACCTACCAAGTGCTGGTGATGCTGGAAACCACCCCGCAGCGCGGTGACACCTACATGTGCCAGGTGGAGCACGTCAGCCTCCAGCAGCCCATCACCGTCCACTGG
>DAB1_Ara_ararauna_JAAAKF010046021.1:1324-1605 Ara ararauna isolate MTNHZMC1CF 46021, whole genome shotgun sequence
CCGCAGGTCGAGATCTTCCCGGTGCAGTCGAGCTCGGCGCCGCAGACCAACCGCTTGGCGTGCGCCGTGAGCGATTTCTACCCCGCGCCCATCGAGGTGCGATGGTTCAAGAACGGCCAAGAGGAGGTGCAGCACGTCGTGTCCACCGACGTCATGCAGAACGGCGACTGGACCTACCAAGTGCTGGTGATGCTGGAAACCACCCCGCAGCGCGGTGACACCTACATGTGCCAGGTGGAGCACGTCAGCCTCCAGCAGCCCATCACCGTCCACTGG
>DAB1_Bolborhynchus_lineola_JAOEHX010009793.1:823-1104 Bolborhynchus lineola isolate IRGN KD72KNXJUQ 9793, whole genome shotgun sequence
CCTCAGGTCGAGATCTTCCCGGTGCAGTCGAGCTCGGCGCAGCAGATCAACCGCTTGGCGTGCGCCGTGAGCGACTTCTACCCCGCGCCCATCGAGGTGCGATGGTTCAAGAACGGCCAAGAGGAGACGGAGCGCGTTGTGTCCACCGATGTCATGCAGAACGGTGACTGGACCTACCAAGTGCTGGTGATGCTGGAAACCACCCCGCAGCGCGGTGACACCTACATGTGCCAGGTGGAACACGTCAGCCTCAAGGAGCCCATCACCGTCCACTGG
>DAB1_Cacatua_alba_JANEMJ010003753.1:105-369 Cacatua alba isolate IRGN DL64GI8PRG 3753, whole genome shotgun sequence
CCAGAGGTCGAGATCTTCCCGGTGCAGTCGAGTTCGGCGCCGCAGACCAACCGGTTGGCTTGTGCCGTGAGCAATTTCTATCCCGCGCCCATCGAGGTCCGATGGTTCAAGAACGGCCAGGAGGAGGTGGATCACGTCGTGTCCACCGACGTCATGCAGAATGGCGACTGGACCTACCAAGTGCTGGTGATGCTGGAAACCATCCCGCAACGCGGTGACACCTACATGTGCCAGGTGGAACACGTCAGCCTCCAGCAGCCCATC------------
>DAB1_Cacatua_ducorpsii_JAOEHO010003301.1:99-363 Cacatua ducorpsii isolate IRGN EZV2UPD3BS 3301, whole genome shotgun sequence
CCAGAGGTCGAGATCTTCCCGGTGCAGTCGAGTTCGGCGCCGCAGACCAACCGGTTGGCTTGTGCCGTGAGCAATTTCTATCCCGCGCCCATCGAGGTCCGATGGTTCAAGAACGGCCAGGAGGAGGTGGATCACGTTGTGTCCACCGACGTCATGCAGAACGGCGACTGGACCTACCAAGTGCTGGTGATGCTGGAAACCATCCCGCAACGCGGTGACACCTACATGTGCCAGGTGGAACACGTCAGCCTCCAGCAGCCCATC------------
>DAB1_Cacatua_moluccensis_JAOEHW010001950.1:269-533 Cacatua moluccensis isolate IRGN 39GUCMVTB3 1950, whole genome shotgun sequence
CCAGAGGTCGAGATCTTCCCGGTGCAGTCGAGTTCGGCGCCGCAGACCAACCGGTTGGCTTGTGCCGTGAGCAATTTCTATCCCGCGCCCATCGAGGTCCGATGGTTCAAGAACGGCCAGGAGGAGGTGGATCACGTCGTGTCCACCGACGTCATGCAGAACGGAGACTGGACCTACCAAGTGCTGGTGATGCTGGAAACCATCCCGCAACGCGGTGACACCTACATGTGCCAGGTGGAACACGTCAGCCTCCAGCAGCCCATC------------
>DAB1_Cyanopsitta_spixii_JANBPP010002069.1:866-1147 Cyanopsitta spixii isolate Presley 2069, whole genome shotgun sequence
CCGCAGGTCGAGATCTTCCCGGTGCAGTCGAGCTCGGCGCCGCAGACCAACCGCTTGGCGTGCGCCGTGAGCGATTTCTACCCCGCGCCCATCGAGGTGCGATGGTTCAAGAACGGCCAAGAGGAAGTGCAGCACGTCGTGTCCACCGACGTCATGCAGAACGGCGACTGGACCTACCAAGTGCTGGTGATGCTGGAAACCACCCCGCAGCGCGGTGACACCTACATGTGCCAGGTGGAGCACGTCAGCCTCCAGCAGCCCATCACCGTCCACTGG
>DAB1_Diopsittaca_nobilis_JANEXE010003074.1:884-1165 Diopsittaca nobilis isolate EDP5N2HCYN 3074, whole genome shotgun sequence
CCGCAGGTCGAGATCTTCCCGGTGCAGTCGAGCTCGGCGCCGCAGACCAACCGCTTGGCGTGCGCCGTGAGCGATTTCTACCCCGCGCCCATCGAGGTGCGATGGTTCAAGAACGGCCAAGAGGAGGTGCAGCACGTCGTGTCCACCGACGTCATGCAGAACGGCGACTGGACCTACCAAGTGCTGGTGATGCTGGAAACCACCCCGCAGCGCGGTGACTCCTACATGTGCCAGGTGGAGCACGTCAGCCTCCAGCAGCCCATCACCGTCCATTGG
>DAB1_Eolophus_roseicapilla_WBNI01004592.1:5894-6158 Eolophus roseicapilla isolate B10K-DU-025-06 scaffold_4498, whole genome shotgun sequence
CCAGAGGTCGAGATCTTCCCGGTACAGTCGAGTTCGGCGCCGCAGACCAACCGGTTGGCTTGTGCCGTGAGCAATTTCTACCCCTCGCCCATCGAGGTCCGATGGTTCAAGAACGGCCAGGAGGAGGTGGATCACGTCGTGTCCACCGACGTCATGCAGAACGGCGACTGGACCTACCAAGTGCTGGTGATGCTGGAAACCATCCCGCAACGCGGTGACACCTACATGTGCCAGGTGGAACACGTCAGCCTCCAGCAGCCCATC------------
>DAB1_Eupsittula_cactorum_JANDAZ010007779.1:382-663 Eupsittula cactorum isolate FMNH birds-392794 7779, whole genome shotgun sequence
CCGCAGGTCGAGATCTTCCCGGTGCAGTCGAGCTCGGCGCCGCAGACCAACCGCTTGGCGTGCGCCGTGAGCGATTTCTACCCCGCGCCCATCGAGGTGCGATGGTTCAAGAACGGCCAAGAGGAGGTGCAGCACGTCGTGTCCACCGACGTCATGCAGAACGGCGACTGGACCTACCAAGTGCTGGTGATGCTGGAAACCACCCCGCAGCGCGGTGACACCTACATGTGCCAGGTGGAGCACGTCAGCCTCCAGCAGCCCATCACCGTCCACTGG
>DAB1_Guaruba_guarouba_JAABOC020003936.1:961-1242 Guaruba guarouba isolate 1TTDQCT4G4 3936, whole genome shotgun sequence
CCGCAGGTCGAGATCTTCCCGGTGCAGTCGAGCTCGGCGCCGCAGACCAACCGCTTGGCGTGCGCCGTGAGCGATTTCTACCCCGCGCCCATCGAGGTGCGATGGTTCAAGAACGGCCAAGAGGAGGTGCAGCACGTCGTGTCCACCGACGTCATGCAGAACGGCGACTGGACCTACCAAGTGCTGGTGATGCTGGAAACCACCCCGCAGCGCGGTGACTCCTACATGTGCCAGGTGGAGCACGTCAGCCTCCAGCAGCCCATCACCGTCCATTGG
>DAB1_Lophochroa_leadbeateri_JAAAKP020004472.1:382-646 Lophochroa leadbeateri isolate NFDCT17Z3U 4472, whole genome shotgun sequence
CCAGAGATCGAGATCTTCCCAGTGCAGTCGAGTTCGGCGCCGCAGACCAACCGGTTGGCTTGTGCCGTGAGCAATTTCTACCCCGCGCCCATCGAGGTCCGATGGTTCAAGAACGGCCAGGAGGAGGTGGATCACGTCGTGTCCACCGACGTCATGCAGAACGGCGACTGGACCTACCAAGTGCTGGTGATGCTGGAAACCATCCCGCAACGCGGTGACACCTACATGTGCCAGGTGGAACACGTCAGCCTCCAGCAGCCCATC------------
>DAB1_Lorius_garrulus_JAAAKI010064445.1:18128270-18128530 Lorius garrulus isolate Tuckie_XQVJVZF3ZU 64445, whole genome shotgun sequence
CCCAAGGTCGAGATCTTCCCGGTGCAGTCGAGCTCGGCGCCGCAGACCAACCGCTTGGCGTGCGCCGTGAGCGACTTCTACCCCGCGCCCATCGAGGTGCGGTGGTTCAAGGACGGGCGCGAGGAGCTGGAGCGCGTGGTGTCCACCGACGTCATCCAGAACGGCGACTGGACCTACCAGGTGCTGGTGATGCTGGAAACCACCCCGCAGCGCGGTGAGACCTACGCCTGCCACGTGGAACACGTCAGCCTCCAGCAGCCC---------------
>DAB1_Melopsittacus_undulatus_NW_022993939.1:152935-153198 Melopsittacus undulatus isolate bMelUnd1 chromosome 28 unlocalized genomic scaffold, bMelUnd1.mat.Z SUPER_28_unloc_1
CCCAGGGTCGAGATCTTCCCGGTGCAGTCGAGCTCGGCGCCGCAGACCAACCGCTTGGCGTGTGCCGTGAGCGACTTCTACCCCGCGCCCATCGAGGTGCGGTGGTTCAAGGACGGGCGCGAGGAGCTGGAGCGCGTGGTGTCCACCGACGTCATCCAGAACGGCGACTGGACCTACCAGGTGCTGGTGATGCTGGAGACCAGCCCGCGGCGCGGAGAGACCTACGCCTGTCAGGTGGAACACGTCAGCCTCCAGCAGCCC---------------
>DAB1_Myiopsitta_monachus_JAESHU010000285.1:2043012-2043293 Myiopsitta monachus isolate fujian chromosome 22, whole genome shotgun sequence
CCGCAGGTCGAGATCTTCCCGGTGCAGTCGAGCTCCGCGCCGCAGACCAACCGCTTGGCGTGCGCCGTGAGCGATTTCTACCCCGCGCCCATCGAGGTCCGATGGTTCAAGAACGGCCAAGAGGAGGTGCAGCACGTCGTGTCCACCGACGTCATGCAGAACGGCGACTGGACCTACCAAGTGCTGGTGATGCTGGAGACCACCCCGCAGCGCGGTGACACCTACATGTGCCAGGTGGAACACGTCAGCCTCCAGCAGCCCATCACCATCCACTGG
>DAB1_Nymphicus_hollandicus_WTXV01046977.1:1446-1710 Nymphicus hollandicus isolate MissyBob_DYQSUJFBEA 46977, whole genome shotgun sequence
CCAGAGGTCGAGATCTTCCCGGTGCAGTCGAGTTCGGCGCCGCAGACCAACCGGTTGGCTTGTGCCGTGAGCAATTTCTACCCCGCGCCCATCGAGGTCCGATGGTTCAAGAACGGCCAAGAGGAGGTGGATCACGTCGTGTCCACCGACGTCATACAGAACGGCGACTGGACCTACCAAGTGCTGGTGATGCTGGAAACCATCCCGCAACGCGGTGCCACCTACATGTGCCAGGTGGAACACGTCAGCCTCCAGCAGCCCATC------------
>DAB1_Pionites_leucogaster_JAOEIA010073404.1:1339-1620 Pionites leucogaster isolate IRGN 1JVFNH76EG 73404, whole genome shotgun sequence
CCGCAGGTCGAGATCTTCCCGGTGCAGTCGAGCACGGCGCCGCAGATCAACCGCTTGGCGTGCGCCGTGAGCGATTTCTACCCCGCGCCCATCGAGGTGCGATGGTTCAAGAACGGCCAAGAGGAGGTGCAGCACGTCGTGTCCACCGACGTCATGCAGAACGGCGACTGGACCTACCAAGTGCTGGTGATGCTGGAAACCACCCCGCAGCGCGGTGACACCTACATGTGCCAGGTGGAGCACGTCAGCCTCCAGCAGCCCATCACCGTCCACTGG
>DAB1_Pionus_maximiliani_JANEMH010012342.1:885-1166 Pionus maximiliani isolate IRGN 7GL61TBBSW 12342, whole genome shotgun sequence
CCGCAGGTGGAGATCTTCCCGGTGCAGTCGAGCTCGGCGCCGCAGACCAACCGCTTGGCGTGCGCCGTGAGCGATTTCTACCCCGCGCCCATCGAGGTGCGATGGTTCAAGAACGGCCAAGAGGAGGTGCAGCACGTCGTGTCCACCGACGTCATGCAGAACGGCGACTGGACCTACCAAGTGCTGGTGATGCTGGAAACCACCCCGCAGCGCGGTGACACCTACATGTGCCAGGTGGAACACGTCAGCCTCCAGCAGCCCATCACCGTCCACTGG
>DAB1_Primolius_couloni_JANDJU010002905.1:222-503 Primolius couloni isolate FMNH birds-395540 2905, whole genome shotgun sequence
CCGCAGGTCGAGATCTTCCCGGTGCAGTCGAGCTCGGCGCCGCAGACCAACCGCTTGGCGTGCGCCGTGAGCGATTTCTACCCCGCGCCCATCGAGGTGCGATGGTTCAAGAACGGCCAAGAGGAGGTGCAGCACGTCGTGTCCACCGACGTCATGCAGAACGGCGACTGGACCTACCAAGTGCTGGTGATGCTGGAAACCACCCCGCAGCGCGGTGACACCTACATGTGCCAGGTGGAGCACGTCAGCCTCCAGCAGCCCATCACCGTCCACTGG
>DAB1_Probosciger_aterrimus_VYZH01013048.1:56-337 Probosciger aterrimus isolate B10K-DU-017-47 scaffold_13026, whole genome shotgun sequence
CCAAAGGTCGAGATCTTCCCGGTGCAGTCGAGCTCGGCGCCGCAGACCAACCGGTTGGCTTGTGCCGTGAGCGATTTCTACCCCGCGCCCATCGAGGTCCGATGGTTCAAGAACGGCCAAGAGGACGTGAATCACGTCGTGTCCACCGACGTCATGCAGAACGGAGACTGGACCTACCAAGTGCTGGTGATGCTGGAAACCATCCCGCAACGCGGTGACACCTACATGTGTCAGGTGGAACACGTCAGCCTCCAGCAGCCCATCACCATTCACTGG
>DAB1_Psilopsiagon_aurifrons_JAOEHY010002286.1:211-492 Psilopsiagon aurifrons isolate IRGN 7RYJ3MW5PN 2286, whole genome shotgun sequence
CCGCAGGTCGAGATCTTCCCGGTGCAGTCGAGCTCGGCGCCGCAGACCAACCGCTTGGCGTGCGCCGTGAGCGATTTCTACCCCGCGCCCATCGAGGTGCGATGGTTCAAGAACGGCCAAGAGGAGACGGAGCGCGTTGTGTCCACCGACGTCATGCAGAACGGCGACTGGACCTACCAAGTGCTGGTGATGCTGGAAACCACCCCGCAGCGCGGTGACACCTACGTGTGCCAGGTGGAACACGTCAGCCTCCAGCAGCCCATCACCGTCCACTGG
>DAB1_Psittacara_holochlorus_JANDAY010003928.1:1020-1301 Psittacara holochlorus isolate YPM ORN 142546 3928, whole genome shotgun sequence
CCGCAGGTCGAGATCTTCCCGGTGCAGTCGAGCTCGGCGCCGCAGACCAACCGCTTGGCGTGCGCCGTGAGCGATTTCTACCCCGCGCCCATCGAGGTGCGATGGTTCAAGAACGGCCAAGAGGAGGTGCAGCACGTCGTGTCCACCGACGTCATGCAGAACGGCGACTGGACCTACCAAGTGCTGGTGATGCTGGAAACCACCCCGCAGCGCGGTGACTCCTACATGTGCCAGGTGGAGCACGTCAGCCTCCAGCAGCCCATCACCGTCCACTGG
>DAB1_Psitteuteles_goldiei_JAAAKH020004019.1:673-933 Psitteuteles goldiei isolate Piper_X7F3MAPY5K 4019, whole genome shotgun sequence
CCCAAGGTCGAGATCTTCCCGGTGCAGTCGAGCTCGGCGCCGCAGATCAACCGTTTGGCGTGCGCCGTGAGCGACTTCTACCCCGCGCCCATCGAGGTGCGGTGGTTCAAGGACGGGCGCGAGGAGCTGGAGCGCGTGGTGTCCACCGACGTCATCCAGAACGGCGACTGGACCTACCAGGTGCTGGTGATGCTGGAAACCACCCCGCAGCGCGGTGAGACCTACGCCTGCCACGTGGAACACGTCAGCCTCCAGCAGCCC---------------
>DAB1_Pyrrhura_frontalis_JAAAKN010044683.1:411-692 Pyrrhura frontalis isolate M1J7V1LEPS 44684, whole genome shotgun sequence
CCGCAGGTCGAGATCTTCCCGGTGCAGTCGAGCTCAGCGCCGCAGACCAACCGCTTGGCGTGCGCCGTGAGCGACTTCTACCCCGCGCCCATCGAGGTGCGATGGTTCAAGAACGGCCAAGAGGAGGTGCAGCACGTCGTGTCCACCGACGTCATGCAGAACGGCGACTGGACCTACCAAGTGCTGGTGATGCTGGAAACCATCCCGCAGCGCGGTGACACCTACATGTGCCAGGTGGAGCACGTCAGCCTCCAGCAGCCCATCACCGTCCACTGG
>DAB1_Strigops_habroptila_NW_022651056.1:50815-51083 Strigops habroptila isolate Jane unplaced genomic scaffold, bStrHab1.2.pri NC_044299.1_ctg1
CCGGAGGTCGAGATCTTCCCGGTGCAGTCGAGTTCGGCGCCGCAGACCAACCGCTTGGCGTGTGCCGTGATGGATTTCTACCCCGCGCCCATCGAGGTCCGATGGTTCAAGAACGGCCAAGAGGAGATAGAGCACGTCGTGTCCACCGACGTCATCCAGAACGGCGACTGGACCTACCAAGTGCTGGTGATGCTGGAAACCACCCCGCAGCGCGGTGACACCTACATGTGCCACGTGGAACACGTCAGCCTCCAGCAGCCCATCACC---------
>DAB1_Trichoglossus_euteles_JAOEHP010002685.1:592-852 Trichoglossus euteles isolate IRGN G6RBWJNU72 2685, whole genome shotgun sequence
CCCAAGGTCGAGATCTTCCCGGTGCAGTCGAGCTCGGCGCCGCAGATCAACCGCTTGGCGTGCGCCGTGAGCGACTTCTACCCCGCGCCCATCGAGGTGCGGTGGTTCAAGGACGGGCGCGAGGAGCTGGAGCGCGTGGTGTCCACCGACGTCATCCAGAACGGCGACTGGACCTACCAGGTGCTGGTGATGCTGGAAACCACCCCGCAGCGCGGTGAGACCTACGCCTGCCACGTGGAACACGTCAGCCTCCAGCAGCCC---------------
>DAB1_Pterocles_burchelli_VYZE01004451.1:2479-2756 Pterocles burchelli isolate B10K-DU-027-49 scaffold_4447, whole genome shotgun sequence
CCGGAGGTAGAAATCTACCCCGTGCAGTCGGGCTCCCTGCCCCAGACCGACAGGCTGGTTTGCGCCGTGATGGATTTCTACCCTGCGGAGATCGAGGTGAAGTGGTTCAAGAACGGGCAGGAGGAGACGGAGCGCGTGGTGTCCACGGACGTGATCCAGAACGGAGACTGGACCTACCAGGTGCTGGTGATGCTGGAAACCACCCCGCAGCGCGGGGAGACCTACACGTGCCAGGTGGAGCACGTCAGCCTGCAGCACCCCGTCACCCAGCACTGG
>DAB1_Pterocles_orientalis_WKFP01004981.1:746-1022 Pterocles orientalis isolate G09M00003 jcf7180000967496, whole genome shotgun sequence
CCCGAGGTAGAAATCTACCCCGTGCAGTCGAGCTCCCTGCCCCAGACCGACAGGCTGGTTTGCGCCGTGATGGATTTCTACCCTGCGGAGATCGAGGTGAAGTGGTTCAAGAACGGGCAGGAGGAGACGGAGCGCGTGGTGTCCACGGACGTGATCCAGAACGGAGACTGGACCTACCAGGTGCTGGTGATGCTGGAAACCACCCCGCAGCGCGGGGAGACCTACACGTGCCAGGTGGAGCACGTCAGCCTGCAGCACCCCGTCACCCAGCACTGG
>DAB1_Pterocles_orientalis_WKFP01013413.1:20925-21201 Pterocles orientalis isolate G09M00003 jcf7180001132153, whole genome shotgun sequence
CCCGAGGTAGAAATCTACCCCGTGCAGTCGAGCTCCCTGCTCCACACCGACAGGCTGGTTTGCGCCATGATGGATTTCTACCCCGTGAAGATCAAGGTGAGGTGGTTCAAGAATAGGCAGGAGGAGACGGAGCGCGTGGTGTCCATGGAAATAATCCAGAACGCAGACTGGACCTACCAGGTACTGGTGAGGCTGGAAACCACCCCGCAGCGCGGGGAGACCTACACGTGCCAGGTGGAGCACGTCAGCCTGCAGCACCCTGTCACCCAGCACTGG
>DAB1_EF641253.1:269-483 Aegolius funereus MHC class II antigen beta (Aefu-DAB1) mRNA, Aefu-DAB1*01 allele, partial cds
CCCGAGGTGGAAATCTACCCCATGCAGTCGAGCTCCCTGCCCCAGATTGACAGGCTGGTTTGTGCCGTGATGGATTTTTACCCGGCGGAGATCGAGGTGAAGTGGTTCCAGAACGGGCGGGAGGAGACGGAGCGCGTGGTGTCCACGGAGGTGATCCCCAACGGAGACTGGACCTACCAGGTGCTGGTGATGCTGGAAACCAGCCCGCAG------------------------------------------------------------------
>DAB1_EF641251.1:269-483 Asio flammeus MHC class II antigen beta (Asfl-DAB1) mRNA, Asfl-DAB1*01 allele, partial cds
CCCGAGGTGGAAATCTACCCCGTGCAGTCGAGCTCCCTGCCCCAGATCGACCGGCTGGTTTGTGCCGTGATGGATTTCTACCCGGCGGAGATCGAGGTGAAGTGGTTCCAGAACGGGCGGGAGGAGACGGAGCGCGTGGTGTCCACGGACGTGATCCAGAACGGAGACTGGACCTACCAGGTGCTGGTGATGCTGGAAACCACCCCGCAG------------------------------------------------------------------
>DAB1_EF641224.1:269-483 Asio otus MHC class II antigen beta (Asot-DAB1) mRNA, Asot-DAB1*01 allele, partial cds
CCCGAGGTGGAAATCTACCCCGTGCAGTCGAGCTCCCTGCCCCAGATCGACAGGCTGGTTTGTGCCGTGATGGATTTCTACCCGGCGCAGATCGAGGTGAAGTGGTTCCAGAACGGGCGGGAGGAGACGGAGCGCGTGGTGTCCACGGACGTGATCCAGAACGGAGACTGGACCTACCAGGTGCTGGTGATGCTGGAAACCACCCCGCAG------------------------------------------------------------------
>DAB1_EF641238.1:269-483 Bubo bubo MHC class II antigen beta (Bubu-DAB1) mRNA, Bubu-DAB1*01 allele, partial cds
CCCGAGGTGGAAATCTACCCCGTGCAGTCGAGCTCCCTGCCCCAGATCAACAGGCTGGTTTGTGCCGTGATGGATTTCTACCCGGCGCAGATCGAGGTGAAGTGGTTCCAGAACGGGCGGGAGGAGACGGAGCGCGTGGTGTCCACGGACGTGATCCCCAACGGAGACTGGACCTACCAGGTGCTGGTGATGCTGGAAACCAGCCCGCAG------------------------------------------------------------------
>DAB1_EF641234.1:269-483 Bubo scandiacus nonfunctional MHC class II antigen beta (Busc-DAB1) mRNA, Busc-DAB1*01 allele, partial sequence
CCCGAGGTGGAAATCTACCCTGTGCAGTCGAGCTCCCTGCCCCAGATCGACAGGCTGGTTTGTGCCGTGATGGATTTCTACCCGGCGCAGATCGAGGTGAAGTGGTTCCAGAACGGGCGGGAGGAGACGGAGCACGTGGTGTCCACGGACGTGATCCCCAACGGAGACTGGACCTACCAGGTGCTGGTGATGCTGGAAACCACCCCGCAG------------------------------------------------------------------
>DAB1_EF641231.1:269-483 Glaucidium passerinum MHC class II antigen beta (Glpa-DAB1) mRNA, Glpa-DAB1*01 allele, partial cds
CCCGAGGTGGAAATCTACCCCATGCAGTCGAGCTCCCTGCCCCGGATCGACAGGCTGGTTTGTGCCGTGATGGATTTCTACCCGGCGCAGATCGAGGTGAAGTGGTTCCAGAACGGGCGGGAGGAGACGGAGCGCGTGGTGTCCACGGACGTGATCCCCAACGGAGACTGGACCTACCAGGTGCTGGTGATGCTGGAAACCAGCCCGCAG------------------------------------------------------------------
>DAB1_EF641259.1:269-483 Otus scops MHC class II antigen beta (Otsc-DAB1) mRNA, Otsc-DAB1*01 allele, partial cds
CCCGAGGTGGAAATCTACCCCGTGCAGTCGAGCTCCCTGCCCCAGATCGACAGGCTGGTTTGTGCCGTGATGGATTTCTACCCGGCGCAGATCGAGGTGAAGTGGTTCCAGAACGGGCGGGAGGAGACGGAGCGCGTGGTGTCCACGGACGTGATCCAGAACGGAGACTGGACCTACCAGGTGCTGGTGATGCTGGAAACCACCCCGCAG------------------------------------------------------------------
>DAB1_EF641255.1:269-483 Strix aluco MHC class II antigen beta (Stal-DAB1) mRNA, Stal-DAB1*01 allele, partial cds
CCCGAGGTGGAAATCTACCCCGTGCAGTCGAGCTCCCTGCCCCAGATCGACAGGCTGGTTTGTGCCGTGATGGATTTCTACCCGGCGCAGATCGAGGTGAAGTGGTTCCAGAACGGGCGGGAGGAGACGGAGCGCGTGGTGTCCACGGACGTGATCCCCAACGGAGACTGGACCTACCAGGTGCTGGTGATGCTGGAAACCACCCCGCAG------------------------------------------------------------------
>DAB1_EF641241.1:269-483 Strix nebulosa MHC class II antigen beta (Stne-DAB1) mRNA, Stne-DAB1*01 allele, partial cds
CCCGAGGTGGAAATCTACCCCGTGCAGTCGAGCTCCCTGCCCCAGATCGACAGGCTGGTTTGTGCCGTGATGGATTTCTACCCGGCGCAGATCGAGGTGAAGTGGTTCCAGAACGGGCGGGAGGAGACGGAGCGCGTGGTGTCCACGGACGTGATCCCCAACGGAGACTGGACCTACCAGGTGCTGGTGATGCTGGAAACCACCCCGCAG------------------------------------------------------------------
>DAB1_EF641243.1:269-483 Strix uralensis MHC class II antigen beta (Stur-DAB1) mRNA, Stur-DAB1*01 allele, partial cds
CCCGAGGTGGAAATCTACCCCGTGCAGTCGAGCTCCCTGCCCCAGACCGACAGGCTGGTTTGTGCCGTGATGGATTTCTACCCGGCGCAGATCGAGGTGAAGTGGTTCCAGAACGGGCGGGAGGAGACGGAGCGCGTGGTGTCCACGGACGTGATCCCCAACGGAGACTGGACCTACCAGGTGCTGGTGATGCTGGAAACCACCCCGCAG------------------------------------------------------------------
>DAB1_EF641229.1:269-483 Surnia ulula MHC class II antigen beta (Suul-DAB1) mRNA, Suul-DAB1*01 allele, partial cds
CCCCAGGTGGAAATCTACCCCATGCAGTCGAGCTCCCTGCCCCAGATCGACAGGCTGGTTTGTGCCGTGATGGATTTCTACCCGGCGCAGATCGAGGTGACGTGGTTCCAGAACGGGCGGGAGGAGACGGAGCGTGTGGTGTCCACGGACGTGATCCCCAACGGAGACTGGACCTACCAGGTGCTGGTGATGCTGGAAACCAGCCCGCAG------------------------------------------------------------------
>DAB1_EF641248.1:269-483 Athene noctua MHC class II antigen beta (Atno-DAB1) mRNA, Atno-DAB1*01 allele, partial cds
CCCCAGGTGGAAATCTACCCCGTGCAGTCGAGCTCCCTGCCCCAGATCGACAGGCTGGTTTGTGCCGTGATGGATTTCTACCCGGCGGAGATCGAGGTGAAGTGGTTCCAGAACGGGCGGGAGGAGACGGAGCGCGTGGTGTCCACGGACGTGATCCCCAACGGAGACTGGACCTACCAGGTGCTGGTGATGCTGGAAACCAGCCCGCGG------------------------------------------------------------------
>DAB1_EF641246.1:269-483 Bubo africanus MHC class II antigen beta (Buaf-DAB1) mRNA, Buaf-DAB1*02 allele, partial cds
CCCAAGGTGGAAATCTACCCCGTGCAGTCGAGCTCCCTGCCCCAGATCGACAGGCTGGTTTGTGCCGTGATGGATTTCTACCCGGCGCAGATCGAGGTGAAGTGGTTCCAGAACGGGCGGGAGGAGACGGAGCGCGTGGTGTCCACGGACGTGATCCCCAACGGAGACTGGACCTACCAGGTGCTGGTGATGCTGGAAACCAGCCCGCAG------------------------------------------------------------------
>DAB1_Phalacrocorax_auritus_NFMC01000343.1:115377-115654 Phalacrocorax auritus isolate PW-MI-E2 scaffold354, whole genome shotgun sequence
CCCGAGGTGGAAATCTACCCAGTGCAGTCGAGCTCCCTGCCCGAGACCAACAGGCTGGTTTGTGCCGTGATGGATTTCTACCCCGCGGAGATTGAGGTGAAGTGGTTCAAGAATGGGCAGGAGGAGGTGGAGCGCGTGGTGTCCACGGAGGTGATCCAGAACGGAGACTGGACCTACCAGGTGCTGGTGATGCTGGAAACCACCCCGCAGCGCGGGGACAGCTACACGTGCCAGGTGGAGCACGTCAGCCTGCAGCACCCCATCGCCCAGCAGTGG
>DAB1_Phalacrocorax_harrisi_NEVG01000429.1:72276-72553 Phalacrocorax harrisi isolate CR59 scaffold442, whole genome shotgun sequence
CCCGAGGTGGAAATCTACCCAGTGCAGTCGAGCTCCCTGCCCGAGACCAACAGGCTGGTTTGTGCCGTGATGGATTTCTACCCCGCGGAGATTGAGGTGAAGTGGTTCAAGAACGGGCAGGAGGAGGTGGAGCGCGTGGTGTCCACGGAGGTGATCCAGAACGGAGACTGGACCTACCAGGTGCTGGTGATGCTGGAAACCACCCCGCAGCGCGGGGACAGCTACACGTGCCAGGTGGAGCACGTCAGCCTGCAGCACCCCATCGCCCAGCAGTGG
