# Supplementary material for: Ancient duplication, coevolution, and selection at the MHC class IIA and IIB genes of birds
Source: Front Immunol. 2023 Oct 27;14:1250824. doi: 10.3389/fimmu.2023.1250824 (PMC10641522; doi:10.3389/fimmu.2023.1250824)
Supplement: Appendix 3 — Consensus Bayesian topologies for the upstream region (90 nt) of MHC class IIA and IIB exon 3 in Palaeognathae and 17 orders of non-passerine Neognathae birds. [file DataSheet_3.zip › Appendix 4/DAB2 exon 2.fasta]

>DAB2_Nisaetus_nipalensis_BJES01022773.1:1923-2192 Nisaetus nipalensis DNA, Nini_22773, whole genome shotgun sequence
GGGTTTTTCCAGGAGATGAATAAGTTTGAGTGTCACTACCTCAATGGCAACAAGAACGTGAGGTATTTGCACAAGAACATGTACAACCGGGAGCAGATGTTGCACTTTGACAGCGATGTGGGTCACTATGTGGCTGACAACCCCCTGGGTGAGCCTGATGCCAAGTACTGGAACAGCCAGCCGGACGTACTGGAGAACAGACGGACTGAGGTAGACAGGTTCTGCCGACACAACTATGAGGGGATCACCCCTTTCACCGTGGAGAGGAGA
>DAB2_Accipiter_cooperii_JANBPI010000069.1:500453-500722 Accipiter cooperii isolate ANSP 33350 69, whole genome shotgun sequence
GGGTTTTTCCAGGAGATGTATAAGTCTGAGTGTCTGTTCCTCAATGGCACCAAGAACGTCAGGTTTCTGGATAAGTACATGTACAACCGGGAGCTGATGGTGCACTTTGACAGCGATGTGGGTCACTTTGTGGCTGACACCCCCCTGGGTGAGCCTGATGCCAAGTACTGGAACAGCCAGACAGAGTTCCTGGAGACCAGACGGGCTGAGGTAGACAGGTTCTGCCGACACAACTACGAGGTGAACAGCCCTTTCACCGTGGAGAGGAGA
>DAB2_Buteo_albonotatus_JANVAB010000071.1:595271-595537 Buteo albonotatus isolate TCWC 15864 71, whole genome shotgun sequence
GGGTTTTTCCAGTATTTGTTTAAGGCTGAGTGTCAGTACCTCAACGGCACAAAGCAGGTGAAGCTTCTGGTGAAGTGGACCTACAACCAGGAGCAGTATGTGCACTATGACAGCGATGTGGGTCACTTTGTGGCCGACACCCCCCTGGGTGAACCTGATGCCAAGTACTGGAACAGCCAACCGGACATACTGGAGAGGAAACGGGCTGAGGTGGACACG---TGTCGACACAACTACGAGGTGTCGACCCCTTTCCTCGTGGAGAGGAGA
>DAB2_Melierax_canorus_JAOBAN010000542.1:1431-1682 Melierax canorus isolate LACM 79106 542, whole genome shotgun sequence
GGGTTTTTCCAGGAGTTGAGTAAGTTTGAGTGTCTGTTCCTCAATGGCAACGAGAACGTCAGGTATCTGGAGAAGTACATCTACAACCGGGAGCAGAGGGTGCACTTTGACAGCGATGTGGGTCACTTTGTGGCTGACACCCCCCTGGGTGAGCCTGATGCCAAGTACTGGAACAGCCAGCCGGACCTGCTGGAGAGACATCGGGCTGCGGTGGACACATACTGCCGACACAACTACGAGGTGTCGACCCCTTTCCTCGTGGAGAGGAGA
>DAB2_Harpagus_bidentatus_JAOBAP010000073.1:649743-650012 Harpagus bidentatus isolate ANSP 31945 73, whole genome shotgun sequence
GGGTTTTTCCAGGAGATTTTTAAGGCTGAGTGTCACTACCTCAATGGCAACAAGAACGTCAGGTATCTGGAGAAGTACATCTACAACCGGGAGCAGAGGGCACACTTTGACAGCGATGTGGGTCACTATCTGGCCGACACCCCCCTGGGTGAGCCTGATGCCAAGTACTGGAACAGCCAGCCAGACCTACTGGAGAGGAAACGGGCTGAGGTGGACAGGTTGTGCCGACACAACTACGAGGTGGCAACCCCTTTCCTCGTGGAGAGGAGA
>DAB2_Elanoides_forficatus_JAOBAS010007243.1:2867-3136 Elanoides forficatus isolate TCWC 21022 7243, whole genome shotgun sequence
GGGTTTTTCCAGGAGATGGCTAAGTCTGAGTGTCACTACCTCCATGGCACCAAGAACGTGAGGTTTCTGCAGAAGTACTTCCACAACCGGGAGCAGTTAGTGCACTTTGACAGCGATGTGGGTCACTTTCTGGCCGACACCCCCCTGGGTGAGCCTGATGCCAAGTACTGGAACAGCCAGCCGGACCTACTGGAGAACAGACAGGCTGCTGTGGACACGTACTGCCGACACAACTACGAGGTGTCGACCCCTTTCATCGTGGAGAGGAGA
>DAB2_Micronisus_gabar_JAOEHL010000070.1:622536-622805 Micronisus gabar isolate KU 110795 70, whole genome shotgun sequence
GGGTTTTTCCAGCGCATGGTTAAGGCTGAGTGTCAATACCTCAATGGCAACAAGAACGTGAGGTTTCTGGCGAAGTACATCTACAACCGGGAGCAGATGGTGCACTTTGACAGCGATGTGGGTCACTTTGTGGCTGACACCCCCCTGGGTGAGCCTGATGCCAAGTACTGGAACAGCCAGCCGGACCTGCTGGAGAGACATCGGGCTGAGGTAGACAGGTTGTGCCAACACAACTACGAGGTGGTGAGCCCTTTCACCGTGGAGAGGAGA
>DAB2_Butastur_liventer_JAOEHN010001155.1:683-952 Butastur liventer isolate 6TRJ34J67C 1155, whole genome shotgun sequence
GGGTTTTTCGAGCTGATGTTTAAGTGTGAGTGTCACCACCTCAATGGCAACAAGAACGTCAGGTTTCTGGAGAAGCACATCTACAACCGGGAGCAGAGGGCGCACTTTGACAGCGATGTGGGTCACTTTGTGGCCGACACCCCCCTGGGTGAGCCTGATGCCAAGTACTGGAACAGCCTGCCAGACCTACTGGAGAGGAAACGGGCTAACGTGGACAGGTTGTGCCGACACAACTACGAGGTGTCGACCCCTTTCCTCGTGGAGAGGAGA
>DAB2_Haliaeetus_leucocephalus_NW_010972718.1:64304-64573 Haliaeetus leucocephalus isolate CR32 unplaced genomic scaffold, Haliaeetus_leucocephalus-4.0 Scaffold282
GGGTTTTTCCAGGAGATGACTAAGGCTGAGTGTCACTACCTCAACGGCAGAAAGCAGGTGAAGTTTCTGGTGAAGGACATCTACAACCGGGAGCAGAGGGCGCACTTTGACAGCGATGTGGGTCACTTTGTGGCCGACACCCTCCTGGGTGAGCCAGATGCCAAGTACTGGAACAGCCAGCCGGACATACTGGAGAGGCATCGGGCTGGGGTGGACACGTTCTGCCGACACAACTACGAGGTGTCGACCCCTTTCATCGTGGAGAGGAGA
>DAB2_Aquila_chrysaetos_NW_024470392.1:150665-150934 Aquila chrysaetos chrysaetos unplaced genomic scaffold, bAquChr1.4, whole genome shotgun sequence
GGGTTTTTCCAGGAGATGAATAAGTATGAGTGTCACTACCTCAATGGCAACAAAAATGTGAGGCTTTTGCACAAGAGATTCTACAACCGGGAGCAGTTAGTGCACTTTGACAGCGATGTGGGTCACTATGTGGCCGACACCCCCCTGGGTGAGCCTGATGCCAAGTACTGGAACAGCCAGCCGGACCTACTGGAGAACAGACGGGCTGAGGTTGACAGGGTCTGCCGACACAACTACGAGGTGTCGACCCCTTTCCTCGTGGAGAGGAGA
>DAB2_Sagittarius_serpentarius_VWYJ01061446.1:753-1052 Sagittarius serpentarius isolate B10K-DU-011-38 C10569092, whole genome shotgun sequence
GGGTTTTTCCAGGCGTTGTGTAAGTCTGAGTGTCAGTACCTCAATGGCACCGAGCGGGTGAGGTTTCTGCAAACGTACATCCACAACCGGGAGCAGTTCGTGCACTTTGACAGCGATGTGGGTCGCTTTGTGGCCGACGCCCCCCTGGGTGAGCCTTCTGCCAAGTACTGGAACAGCCAGCCGGAGGTGCTGGAGGACGAACAGGCTGCAGTGGACACGTTCTGCCGACACAACTACAAGGTGTCGACCCCTTTCATCGTGGAGAGAAGA
>DAB2_Pandion_haliaetus_VYZV01019243.1:2545-2273 Pandion haliaetus isolate B10K-DU-012-58 scaffold43658, whole genome shotgun sequence
GGGTTTTTCCAGGAGATGGGCAAGAGTGAGTGTCAGTACCTCAATGGCAACAAGAACGTGAGGTTTCTGGACAAGTACATCTACAACCGGGAGCAGATAGTGCACTTTGACAGCGATGTGGGTCGCTTTGTGGCCGACACCCCCCTGGGTGAGCCTGATGCCAAGTACTGGAACAGCCAGCCGGACTTACTGGAGCAGAGGCAGGCTGAGGTGGACAGGTTCTGCCGACACAACTACGAGGCGTTGACCCCCTTCATCACAGAGAGGAGA
>DAB2_Anas_platyrhynchos_NC_051788.1:1395844-1396112 Anas platyrhynchos isolate Z2 breed Pekin duck chromosome 17, ZJU1.0
GCGTTCTTCCAGGAGATGCTGGTGTCTGAGTGTCAGTACCTCAACGGCACCGAGCAGGTGAGGTTTCTGCAGAGGCTCATCCACAACCGGCAGCAGTTAGCGCACTATGACAGTGACCTGAAGCGTTTTGTGGCTGACACGGAACTGCTCAAGCCTGATGCTGACTACTGGAACAGTCAGCCCGAACTACTGGAGAACGCGCGGGCTGCAGTAGACACGTTCTGCCGATACAACTACTTTATGGCCTTTCATTCACACGTGGACAGGAGA
>DAB2_Nettapus_auritus_JAACYP010024949.1:647-916 Nettapus auritus breed African pygmy goose isolate SHBP007 NA55746.1, whole genome shotgun sequence
GGGTTCTTCCATGAGATGATGGTGGGTGAATGTCACTACCTGAACGGCACCGAGCGGGTGAGGCTTCTGATAAAGTGGATCCACAACCGGCAGCAGGACGTGCACTATGACAGCGACGTGGGGCGTTATGTGGCTGACACGGACCTGGGCAAGCCTGATGCCGACTCCTGGAACAGTCAGCCCGAAGAACTGGAGCAGAGACGGGCTGAAATAGATACGGTCTGCCGGAACAACTACAGGGTGTCAGAACCTTTCATCCTGAACAGGAGA
>DAB2_Aix_galericulata_JALLAJ010000240.1:86530-86799 Aix galericulata isolate NCHU-2012 Aplatyrhynchos.PEDO01004173.1_RagTag, whole genome shotgun sequence
GGGTTCTTCCAGTTCCTAGGGACTGCTGAGTGTCACTACCTCAACGGCACCGAGCGGGTGAGGTTTCTGGACACCTACATCTACAACCGGCAGCAGTTCGTGCACTATGACAGCGACCTGGGGCATTTTGTGGCTGACACAGAACTGGGCAAGCCTGATGCCGACTACTGGAACAGTCAGCCCGAAATACTGGAGGATGAGCGGGGTGCAGTAGACAGGTTCTGCCGGCACAACTATAACGTGTACGAAAATTTCATCCTGAACAGGAAA
>DAB2_Asarcornis_scutulata_VZSO01008928.1:13517-13786 Asarcornis scutulata isolate OUT-0051 scaffold113599, whole genome shotgun sequence
GGGTTCTTCCAGTTCCTAGGGACCTGTGAGTGTCACTACCTCAATGGCACCGAGCGGGTGAGGTTTCTGGACACATACATCTACAACCGGCAGCAGGACGTGCACTTTGACAGCGACGTGGGGCATTTTGTGGCTGACACGGAACTGGGCAAGCCTGATGCCGACTACTGGAACAGTCAGCCCGAAATACTGGAGGGCAGACGGGCTGCAGTAGACACGTTCTGCCGATACAACTATAAGCCGTTGGACCGTTACAACCTGCACAGGAGA
>DAB2_Anser_indicus_VDDG01000779.1:1013-1282 Anser indicus isolate heart tissue scaffold_2471, whole genome shotgun sequence
GGGTTCTTCCAGTTCCTAGGGGTGTCTGAGTGTCGCTACCTCAACGGCACCGAGCGGGTGAGGTATCTGCAGAGGTACATCTACAACCAGCAGCAGTACGTGCACTATGACAGCGAGGTGGAGAGTTTTGTGGCTGACACAGACCTGGGCAAGCCTGATGAGAAGTACTGGAACAGCCAGCCCGAACTACTGGAGGAGAGACGGGCTGCAGTAGATAGGTTCTGCCGGCACAACTATGGGGTGGACTACCCTATCACCATCAAGATGAGA
>DAB2_Aythya_fuligula_NC_045591.1:34241-34510 Aythya fuligula isolate bAytFul2 chromosome 33, bAytFul2.pri
GGGTTCTTCCAGAAGACGGCGGTGTCTGAGTGTCACTACCTCAACGGCACCGAGCGGGTGAGGTTTCTGGAGAGGCACATCTACAACCGGCAGCAGTACGTGCACTTTGACAGCGACGTGGGGCATTATGTGGCTGACACGGAACTGGGCAAGCCTACAGCTGACTACTGGAACAGTCTGCCCGAAGAAATGGAGTACAAACGGGGTCAAGTAGACAATTACTGCCGGCACAACTATAAGGTGTTGGAAAATTTCATCCAGAACAGGAGA
>DAB2_Stictonetta_naevosa_JAACYO010020532.1:612-881 Stictonetta naevosa breed freckled duck isolate SHBPF4130 SN33121.1, whole genome shotgun sequence
GGGTTCTTCCAGGATATGATGGTGGGTGAGTGTCACTACCTCAACGGCACCGAGCGAGTGAGGTTACTGCAGAGGTACAACTACAACCGGCAGCAGTACGTGCACTTTGACAGCGACGTGGGGCGTTTTGTGGCTGACACGGACCTGGGCAAGCCTTCAGCCGACTACTGGAACAGTCAGCCCGAATTACTGGAGGACAGACTGGCTGCAGTAGACACGTTCTGCCGGCACAACTATGTGGGGGTGACCCCTTTCACCATCGAGAGGAGA
>DAB2_Cygnus_atratus_NC_066394.1:695791-696060 Cygnus atratus isolate AKBS03 ecotype Queensland, Australia chromosome 33, CAtr_DNAZoo_HiC_assembly
GGGTTCTTCCAGAAGATGCTTGTGGCTGAGTGTCACTACCTCAACGGCACCGAACGGGTGAGGTTTCTGGTGAAGTCCATCTACAACCGGCAGCAGTACGTGCACTTCGACAGCGACGTGGGGCATTATGTGGCTGACACGGAGCTGGGCAAGCCTGTTGCTGACTACTGGAACAGTCAGCCCGAAATACTGGAGAATGCAAAGGCTGCAGTAGACAGGTTCTGCCGGCACAACTATGAGGTGTTGGACCCTTTCATCGTGAAGAGGAGA
>DAB2_Tachymarptis_melba_KJ162432.1:657-923 Tachymarptis melba MHC class II beta (MHCIIB) gene, MHCIIB-Apme-DAB*02 allele, partial cds
GGGTTTTTTCAGGAGTTGTGTAACTCCAAGTGTGAGTACCTCAACGGCACCGAGAAGGTGAGATTTGTGCAAATGTACAACTACAACCGGCAGCAGTACGTGCACTTCGACAGCGATGTGGGGCACTTTGTGGCTGACAGCCCCCTGGGCGAGCCTTCTGCCAAGTACTGGAACAGCCAGCCGGATGTGCTGGAGCAGACACGGGCTGCTGTGGACAGG---TGCCGACACAACTACGGGGTGTCGACCCCTTTCATTGTGGAGAGGAGA
>DAB2_Rissa_tridactyla_HQ822464.1:54-323 Rissa tridactyla MHC class II antigen (DRB1) gene, DRB1-KT-67 allele, partial cds
GGGTATTTCCAGCGCCAGTTTAAGGCTGACTGTTACTTCACCAATGGTACCGAGCGGGTGAGGTTTCTGGAGAGGCAGGTCTACAACCGGGAGCAGTACGTGCACTTTGACAGCGAGGTGGGGTACTACGTGGCTGACAATCTCCTGGGCGAGCCTAGTGCCAAATACTTCAACAGCCAGCCAGACATCCTGGAGGATGCACGGGCTGCTGTGGACACGTTCTGCCGGCACAACTACGGGGTGTTTACCCCTTTCGCTGTGGAGAGGAGA
>DAB2_Rissa_tridactyla_HQ822469.1:54-323 Rissa tridactyla MHC class II antigen (DRB1) gene, DRB1-KT-72 allele, partial cds
GGGTATTTCCAGGACCAGTTTAAGGCTGACTGTTACTTCACCAATGGTACCGAGCGGGTGAGGTTTCTGGAGAGGTACATCTACAACCGGGAGCAGAACGTGCACTTTGACAGCGAGGTGGGGTACTACGTGGCTGACAATCTCCTGGGGAAGCCTGATGCTGATTACTGGAACAGCCAGCCCGACGTCCTGGAGGATGCACGGGCTGCTGTGGACACGTTCTGCCGGCACAACTACGGGGTGGCGACCCCTTTCATCGTGGAGAGGAGA
>DAB2_Pagophila_eburnea_KJ162438.1:297-566 Pagophila eburnea MHC class II beta (MHCIIB) gene, MHCIIB-Paeb-DAB*01 allele, partial cds
GGGTATTTCCAGTACCAGTTTAAGGTTGACTGTTACTTCACCAATGGTACCGAGCGGGTGAGGTTTCTGGAGAGGCACATCTACAGCCGGCAGCCGCACATGCACTTTGACAGCGAGGTGGGGTACTACGTGGCTGACAATCTTCTGGGCGAGTCTAGTGCCAAATACTTCAACAGCCAGCCCGACATCCTGGAGCGGAAACGGGCTGCTGTGGACACGTTCTGCCGGCACAACTACGGGGTGGTGACCCCTTTCACTGTGGAGAGGAGA
>DAB2_Calidris_pygmaea_QJSC01028671.1:833-1102 Calidris pygmaea strain Meinypilgyno scaf_26711, whole genome shotgun sequence
GGGTTTTTCCAGGAGATGTATAAGGCTGAGTGTCATTACCTCAACGGCACCGAGCGGGTGAGGTTTGTGAACAGGTTAATGTACAACCGGGAGCAGTTTGTGCACTTCGACAGCGATGTGGGGCTCCATGTGGCTGACACCCCCCTGGGGAAGCCTGATGCCGACTACTTGAACAGCCAGACGGAGTTAATGGAGCAAGCACGGGCTGCTGTGGACACACTCTGTCGGCACAACTACCAGGTGTGGACCCCTTTCACCGTGGAGAGGAGA
>DAB2_Burhinus_oedicnemus_VFFE01007852.1:155894-156163 Burhinus oedicnemus isolate B10M00005 jcf7180000882921, whole genome shotgun sequence
GGGGTTTTCCAGGAGGTGTTTAAGGGCGAGTGTCACTTCCTCAACGGCAGCGAGAAGGTGAGGTTTGTGGTGAGGAACATTTACAACCGGGAGCAGTACGTGCACTACGACAGTGATGTGGGACGCTATGTGGCTGACACCCCCCTGGGAGAGTCTACTGCCCGGTACTGGAACAGCCAGCCGGATTTACTGGAGCAGAGACGGGCTGAGGTGGACACGTACTGCCGGCATAACTACGGGGTGTTTACCCCTTTCACCGTGGAGAGGAGA
>DAB2_Alca_torda_VMED01000075.1:21369-21639 Alca torda isolate 2006_11_07_Graehlm_vinge_78 scaffold_81_arrow_ctg1, whole genome shotgun sequence
GGGTATTTCCAGCACATGTTTAAGGCCGATTGTTACTTCACCAACGGCACCGAGCGGGTGAGGTATGTGGTGAGGTACATCTACAACCGGGAGCAGAATGTGCACTTTGACAGCGAAGTGGGGCACTACGTGGCTGACACCCCCCTGGGGAAGCCTGATGCCGAGTACTGGAACAGCCAGCCGGACATCCTGGAGCAGGAACGGGCTGCTGTGGACAGGTTCTGCCGGCAAAACTACGAGGTGGGGACCCCTTTCATCGTGGAGAGGAGA
>DAB2_Glareola_pratincola_VWPO01006430.1:459-728 Glareola pratincola isolate B10K-CU-031-08 scaffold_6418, whole genome shotgun sequence
GGATTTTTCCAGGAGATGGGTAAGTCTGAGTGTCACTACTTCAATGGCACCGAGCGGGTGAGGTTTGTGCAGAGGTACATCTACAACCGGGAGCAGTACGTGCACTTCGACAGCGATGTGGGGTACTACGTGGCTGACAATCTCCTGGGTGAGTCTACTGCCAAATACTGGAACAGCCAGCCAGCCATCCTGGAGGAGAAACGGACTGCTGTGGACAGGTTCTGCCGGCACAACTACGGGGTGGCGACCCCATTCATCGTGGAGAGGAGA
>DAB2_Arenaria_interpres_VXAK01021168.1:722-991 Arenaria interpres isolate B10K-DU-005-73 scaffold18478, whole genome shotgun sequence
GGGTATTTCGAGTTCCAGTTTAAGGGCGACTGTTACTTCACCAACGGCACCGAGCGGGTGAGGCTTGTGACCAGGCACATCTACAACCGGGAGCAGTTCGCGCACTTCGACAGCGATGTGGGGCACTATGAGGCTGACAATCTCCTGGGGAAGCCTGCTGCCGACTACTGGAACAGCCAGACGGACATCCTGGAGCGAACACGGGCTGAGGTGGACACAGTCTGTCGGCACAACTACAGGGTTTATACACCTTTCACCGTGGAGAGGAGA
>DAB2_Rhinoptilus_africanus_VXBO01012270.1:13220-13489 Rhinoptilus africanus isolate B10K-DU-002-36 scaffold3699, whole genome shotgun sequence
GGGTTTTTCCAGGAGCTGTTTGAGTCTGTGTGTCAGTATCTCAATGGCACCGAGCGGGTGAGGTTTGTGGAGTCGTACATCTACAACCGGGAGCAGTACGTGCACTTCGACAGCGATGTGGGGCACTACGTGGCTGACAATCTCCTGGGGAAGCCTATTGCTGAGGACTTTAACAGCCGGCCTGGTGTCCTGGACAATGCACGGGCTGCTGTGGACACGTTCTGCCGGCACAACTACGAGGTGTCAACTCCTTTCATCGTGGAGAGAAGA
>DAB2_Dromas_ardeola_VYZM01024995.1:515-784 Dromas ardeola isolate B10K-DU-012-55 scaffold24453, whole genome shotgun sequence
GGGTATTTCCAGCTCCAGTTTAAGGGCGATTGTTACTTCACCAACGGCACCGAGCGGGTGAGGTTTGTGGCGAGGTACATCTACAACCGGGAGCAGTACGTGCACTTTGACAGTGATGAGGGGCACTACGTGGCTGACAATCTCCTGGGGAAGCCTAGTGCCGAGTACTGGAACAGCCAGCCCGACATCCTGGAGCAGGAACGGACTGCTGTGGACTGGTACTGCCGGCACAACTACAGGGTGTCGACTCCTTTCATCGTGGAGAGGAGA
>DAB2_Jacana_jacana_VZTM01021214.1:1065-1334 Jacana jacana isolate B10K-DU-002-59 scaffold15717, whole genome shotgun sequence
GGCTTTTTCCAGGAGCTGTCTGAGTCTGAGTGTCAGTACCTCAACGGCACCCAGCGGGTGAGGTTTGTGGAGACGTACATCTACAACCGGGAGCAGTACGTGCACTTCGACAGCGACGTGGGGCACTTTGTGGCAGACACCCCCCTGGGGAAGCCTATTGCCGACTACTGGAACAGCCAGACAGACTTCCTGGAGACCAGACGGGCTGAGGTGGACAGGTTCTGCCGGCACAACTACCAGGTGGTGAGCCCGTTCACCGTGGAGAGGAGA
>DAB2_Cepphus_grylle_VZUD01000411.1:15180-15449 Cepphus grylle isolate OUT-0020 scaffold3450_cov42, whole genome shotgun sequence
GGGTTTTTCCAGGAGCTGGTTGAGTACATGTGTCAGTACCTCAACGGCACCGAGCAGGTGAGGTTTGTGGAGATGCACATCTACAACCGGGAGCAGTACGTGCACTTTGACAGCGATGTGGGGCACTATGTGGCTGACACCCCCCTGGGGAAGCCTATTGCCGAGTACTTGAACAGCCAGCCGGACATCCTGGAGCAGAAGCGGGCTACTGTGGACACGATCTGCCGGCACAACTACAGGGTGGCGACCCCTTTCATCGTGGACAGGAGA
>DAB2_Halcyon_malimbica_JANHZY010016014.1:2659-2928 Halcyon malimbica isolate 47OO6CGMHP 16014, whole genome shotgun sequence
GGGGTTTTCCAGGAGATGTTCAAGTCCGAGTGTCAGTACCTGAACGGCACCGAGCGGGTGAGGTATATGCAGAAATACATCTACAACCGGGAGCAGCTCGCGCACTTCGACAGCGATCTGGGGCTGTACGTGGCCGACACCCCCCTGGGTGAACCCATCGCCAAGTACTGGAACGGCCAGCCGGAGTTACTGGAGCGGGACCGGGCTGAGGTGGACACGGTCTGCCGGCACAACTACCAGGTGTACGACCCTTACATAGTGAAGAAAAGA
>DAB2_Todiramphus_saurophagus_JANIMW010210232.1:516-786 Todiramphus saurophagus isolate IRGN 2T7VB64F69 210232, whole genome shotgun sequence
GGGGTTTTCCAGGAGACGATCAAGGACGAGTGTCAGTACCTGAACGGCACCCAGCGGGTGAGGCTTGTCATGAGGTACAGCTACAACCGGGAGCAGTTCATGCACTTCGACAGCGATGTGGGGCTCTTTGTGGCCGACAATCCCCTGGGTGAGTGCCAAGCCAAGTTCTATAACAGCCACCCAGACTTACTGGAGCTGGCCCGAGCTGAAGTGGACATGTTCTGCCGACACAACTACCAGGCGATGAGTCCTTTCACCACGACGATGAAA
>DAB2_Todiramphus_chloris_JANVCC010009614.1:477-746 Todiramphus chloris collaris isolate FMNH_358326 93264, whole genome shotgun sequence
GGGGTTTTCCAGGAGGTGTTCAAGTCCGAGTGTCACTACCTGAACGGCACCCAGCGGGTGAGGCTTCTGGATAGGTACATCCACAACCGGGAGCAGTTCCTGCACTTCGACAGCGATGTGGGGCTGTTTGTGGCCGACAATGCCCTGGGTGAGCCCCAAGCCGAGTACTTGAACGGCCAGCCGGACGTACTGGAGGACGCACGGGCTGCGGTGGACACGTTCTGCCGGCACAACTACGAGCCGTTGACCCCTTTTGTCGTGGGGAGGAAA
>DAB2_Baryphthengus_martii_VWZK01005488.1:2163-2432 Baryphthengus martii isolate B10K-DU-001-21 scaffold9400, whole genome shotgun sequence
GGTTTTTTCCAGGAGATGATCAAGGCCGAGTGTCAGTACCTGAATGGCACCGAGCAGGTGAGGCTTGTGATGAGGTACATGTACAACCGGGAGCAGTTCATGCACTTCGACAGCTATGTGGGGCTCTTTGTGGCCGACACCCCCATGGGCGAGTGCCAAGCCAACTACTATAACAGCCATCCAGACTTACTGGAACTGACACGAGCTGAAGAGGACATGTTCTGCCGGCACAACTACAAGGTGTTTACCCCTTTCACCATGGAGAGGAGA
>DAB2_Actenoides_lindsayi_WTSP01148767.1:724-993 Actenoides lindsayi isolate 9SJTFMH8LE 148767, whole genome shotgun sequence
GGGGTTTTCCTGGAGATGTCCAAGCACGAGTGTCAGTACCTGAACGGCACCGAGCGGGTGAGGTATCTGGCGAGGTACAGCTACAACCGGGAGCAGTTCGCGCACTACGACAGCGATGTGGGGCTGTATGTGGCCGACACCCCCCTGGGTGAGCCCCAAGCCAAGCACTGGAACAGCCAGCCGGACGAACTGGAGCAGCGACGGGCTGAGGTGGACACGGGCTGCCGGCACAACTACCAGGTGGCGACCCCTTCTGTCGTGGGGAGGAAA
>DAB2_Actenoides_hombroni_WUAM01000233.1:1721702-1721971 Actenoides hombroni isolate 3441YUFN42 233, whole genome shotgun sequence
GGGGTTTTCCAGGAGATGGTGCAGTCCGAGTGTCAGTACCTGAACGGCACCGAGCGGGTGAGGTATCTGGTGAGGTACATCCACAACCGGGAGCAGTACGCGCACTTCGACAGCGATGTGGGGCTGCATGTGGCCGACACCCCCCTGGGTGAGCCCCAAGCCAAGTACTGGAACGGCCAGCCGGACGTACTGGAGCAGCGACGGGCTGAGGTGGACACGTTCTGCCGGTACAACTACCAGGTGGCAACCCCTTCTGTCGTGGGGAGGAAA
>DAB2_Numida_meleagris_NW_018364632.1:68175-68444 Numida meleagris isolate 19003 breed g44 Domestic line unplaced genomic scaffold, NumMel1.0 unplaced_Scaffold412
GCGTTTTTCCAGTGGAGCGCCGCCGTCGAGTGCCACTTCCTCAACGGCACCGAGCGGGTGAGGTTTGTGGCGAGGCACGTCTACAACCGGCAGCAGTACGTGCACTTCGACAGCGACGTCGGGCTCTTCGTGGCCGACACGGCCCTGGGAGAGAGCTCCGCCAAACTCTTCAACAGCCAGCCCGACGTGCTGGAGAAGAACAGGGCCGCGGCGGAAATGCTCTGCGCCTACAACTACGAGACCGTGGCCCCTTGGACGCTGCACAGGAGA
>DAB2_Penelope_pileata_WBMW01006332.1:6220-6489 Penelope pileata isolate B10K-DU-001-08 scaffold3517, whole genome shotgun sequence
GCATTTTTCCAATGGAGCGCGGCAATTGAGTGCCACTTCCTCAACGGCACCGAGCGGGTGAGGTTTTTGGTGAGGCACATCTACAACAGGCAGCCCTACGTCCACTTTGACAGCGATGTTGGGCTCTTCGTGGCTGATACACCGCTGGGTGAGCCTTCTGCTAAACTCTTCAACAGCCAGCCCGACGTACTGGAGAAGAACAGGGCTGCCGTGGAAATGCTCTGCAAGTACAACTATGAGATCGTGGCACCTCTCATCCTGCAGAGGAGA
>DAB2_Phasianus_colchicus_NW_022206017.1:7798-8067 Phasianus colchicus isolate SZU-A5-319 unplaced genomic scaffold, ASM414374v1 scaffold903_cov51
GCCTTTTTCCAGTGGAGCGCGACGGTCGAGTGCCGCTTCCTCAACGGCACGGAGCGGACGAGGTTCGTGGTGCGGCACGTCTACAACCGGCAGCAGTACGTGCACTTCGACAGCGACGTCGGTCTCTTCGTGGCCGACGCGGTCCTGGGCGAGCCCGCGGCGCGGCTCTTCAACGGCCAGCCGGACGTGCTGGAGAAGAACAGGGCCGCGGCGGAGATGCTGTGCGGCCACAACCACGAGATCGCGCTCCCTCTGACGCTGCAGAAGAGA
>DAB2_Syrmaticus_mikado_QGNR01000276.1:28640-28909 Syrmaticus mikado isolate TWDZ01 scaffold276, whole genome shotgun sequence
GCCTTTTTCCAGTGGAGCGCGACGGTCGAGTGCCACTTCCTCAACGGCACGGAGCGGGCGAGGTTCGTGGTGCGGCACGTCTACAACCGGCAGCAGTACGTGCACTTCGACAGCGACGTCGGTCTCTTCGTGGCCGACGCGGTCCTGGGAGAGCCCGCGGCTCGGCTCTTCAACAGCCAGCCGGACGTGCTGGAGAAGAACAGGGCCGCGGCGGAGATGCTGTGCGGCTACAACTACGAGATAGCGCTCCCTCTGACGCTGCAGAAGAGA
>DAB2_Lophura_nycthemera_JADANK010000329.1:44092-44361 Lophura nycthemera isolate School of Life Sciences, Shaanxi Normal University, China, voucher number B10 Contig00329, whole genome shotgun sequence
GCCTTTTTCCAGTGGAGCGCGACGGTCGAGTGCCACTTCCTCAACGGCACGGAGCGGACGAGGTTCGTGGTGCGGCACGTCTACAACCGGCAGCAGTACGTGCACTTCGACAGCGACGTCGGTCTCTTCGTGGCCGACGCGGTCCTGGGAGAGCCTGCGGCTCGGCTCTTCAACAGCCAGCCGGACGTGCTGGAGAAGAACAGGGCCGCGGCGGAGATGCTGTGCGGCTACAACTACGAGATAGCGGTCCCTTTGATGCTGCAGAAGAGA
>DAB2_Crossoptilon_mantchuricum_JACSYN010000482.1:94169-94438 Crossoptilon mantchuricum scaffold_481, whole genome shotgun sequence
GCCTTTTTCCAGTGGAGCGCGACGGTCGAGTGCCACTTCCTCAACGGCACGGAGCGGACGAGGTTCGTGGTGCGGCACGTCTACAACCGGCAGCAGTACGTGCACTTCGACAGCGACGTCGGTCTCTTCGTGGCCGACGCGGTCCTGGGAGAGCCTGCGGCTCGGCTCTTCAACGGCCAGCCGGACGTGCTGGAGAAGAACAGGGCCGCGGCGGAGATGCTGTGCGGCCACAACTACGAGATAGCGCTCCCTCTGACGCTGCAGAAGAGA
>DAB2_Chrysolophus_pictus_JRFT01041466.1:37-306 Chrysolophus pictus breed wild golden pheasant contig41466, whole genome shotgun sequence
GCCTTTTTCCAGTGGAGCGCGACGGTCGAGTGCCACTTCCTCAACGGCACGGAGCGGACGAGGTTCGTGGTGCGGCACGTCTACAACCGGCAGCAGTACGTGCACTTCGACAGCGACGTCGGTCTCTTCGTGGCCGACGCGGTCCTGGGAGAGCCTGCGGCTCGGCTCTTCAACAGCCAGCCGGACGTGCTGGAGAAGAACAGGGCCGCGGCGGAGATGCTGTGCGGCCACAACTACGAGATAGCGCTCCCTTTGACGCAGCAGAAGAGA
>DAB2_Coturnix_japonica_NC_029524.1:8541-8810 Coturnix japonica isolate 7356 chromosome 9, Coturnix japonica 2.1
GCATTTTTCCAGTGGAGTGCTACAATTGAGTGCCACTTCCTCAATGGCACCGAACGGGTGAGGTTTCTGGTCAGGCACGTCTACAACCGGCAGCAGTACGTGCACTTTGACAGCGATGTTGGTCTCTTTGTGGCCGATGCAGTCCTGGGAGAGTCTTCTGCTAAATTCTTCAACAGCCAGCAGGACGTGCTGGAGAAGAACAGGGCTGCGGTGGAAATGCTCTGCAACTACAACTACGAGATAGTGGCCCCTTTGATGTTGAAGAAGAGA
>DAB2_Pavo_cristatus_JAIFWW010000104.1:121350-121619 Pavo cristatus isolate JXP scaffold_103, whole genome shotgun sequence
GCATTTTTCCAGTGGAGTGCTACAGTTGAGTGCCACTTCCTCAATGGCTCCGAGCGGGTGAGGTTTCTGGTCAGGCACGTCTACAACCGGCAGCAGTACGTGCACTTTGACAGCGATGTTGGTCTCTTTGTGGCCGATACAGTCCTGGGAGAGCCTGCTGCTAAGCTCTTCAACAGCCAGCCGGACGTGCTGGAGAAGAACAGGGCTGCAGTGGAAATGCTCTGCAACTACAACTATGAGATAGCGGTCCCTTTGACGTTGCAGAAGAGA
>DAB2_Alectoris_rufa_JADBKV010003886.1:4963-4694 Alectoris rufa isolate MAOLO_4 scaffold3944, whole genome shotgun sequence
GCATTTTTCCAGTGGAGTGCTACAATTGAGTGCCACTTCCTCAATGGCACCGAGCGGGTGAGGTTTCTGGTGAGGCACGTCTACAACCGGCAGCAGTACGTGCACTTTGACAGCGATATTGGTTTCTTTGTGGCCGATACAGTCCTGGGAGAGTCTTCTGCTAAACTCTTCAACAGCCAGCTGGACGTGCTGGAGAAGAACAGGGCTGCAGTGGAAATGCTCTGCAACTACAATTACAAGATAGTGGCCCCTTTGACGTTGCAGAAGAGA
>DAB2_Gallus_gallus_NC_052547.1:1560198-1560467 Gallus gallus isolate bGalGal1 chromosome 16, bGalGal1.mat.broiler.GRCg7b
GCATTTTTCCAGTGGAGTGCTACAGTTGAGTGCCACTTCCTCAACGGCACCGAGCGGGTGAGGTTTCTGGTGAGGCACGTCTACAACCGGCAGCAGTACGTGCACTTCGACAGCGATGTTGGTCTCTTTGTGGCCGATACAGTCCTGGGAGAGCCTTCTGCTAAACTCTTCAACAGCCAGCCGGACGTGCTGGAGAAGAACAGGGCTGCAGTGGAAATGCTCTGCAACTACAACTACGAGATAGTGGCCCCTTTGACGCTGCAGAGGAGA
>DAB2_Lagopus_leucura_NW_024962731.1:1330-1599 Lagopus leucura isolate 7727_CA_CO unplaced genomic scaffold, USGS_WTPT01 34275-0_obj-0_obj
GCGTTTTTCCAGTGGAGCGCTACAGTTGAGTGCCACTTCCTCAATGGCACCGAGCGGATGAGGTTTCTGGTGAGGCACGTCTACAACCGGCAGCAGTACGTGCACTTTGACAGCGATGTCGGTCTCTTCGTGGCCGACACGGTCCTGGGAGAGCCTTCTGCTCGGCTCTTCAACAGCCAGCCGGACGTGCTGGAGAAGAACAGGGCTGCGGTGGAAATGCTCTGCAACTACAACCACGAGATAGTGGCCCCTCTGATGCTGCAGAAGAGA
>DAB2_Bambusicola_thoracicus_PPHD01100595.1:1027-1296 Bambusicola thoracicus isolate RTK389 B.A.C_100594, whole genome shotgun sequence
GCGTTTTTCCAGTGGAGCGCCACAATCGAGTGCCACTTCCTCAATGGCACCGAGCGGGTGAGGTTTCTGGTGAGGCACGTCTACAACCGGCAGCAGTACGTGCACTTTGACAGCGATGTCGGTCTCTTCGTGGCCGATACAGTCCTGGGAGAGCCTTCTGCTGCGCTCTTCAACAGCCAGCCGGACGTGCTGGAGAAGAACAGGGCTGCGGTGGAAATGCTCTGCAACTACAACTACGAGATAGTGGCCCCTTTGACGCTGCGGAAGAGA
>DAB2_Coturnix_japonica_NC_029531.1:158123-158392 Coturnix japonica isolate 7356 chromosome 16, Coturnix japonica 2.1
GCGTACTTCCAGCATTCTTTTATATCGGAGTGCCACTTCCTGAACGGCACCCAGCGGGTGAGGTTGGTGGACAGGTACATCTACAACCGGCAGCAGTACGTGCACTTTGACAGCGACGTGGGGAAATTTGTGGCCGATACAGCGCTGGGAGAGCGTCAGGCTGAGTACTGGAACAGCCAAACCGAGATTCTGGAGGATGCACGGGGTGCAGTGGACACGTACTGCCGGTACAACTACGGGGTGGATGAGCCCTTCACGGTGCAGAGGAGC
>DAB2_Lagopus_leucura_NW_024963502.1:25081-25350 Lagopus leucura isolate 7727_CA_CO unplaced genomic scaffold, USGS_WTPT01 200-1_obj-0_obj
GCGTTCTTCCTCTACGGTTATATATTTGAGTGCCACTACCTGAACGGCACCGAGCAGGTCAGGATTCTGGAGAGGCACGTCTACAACCGGCAGCAGTTAATGCACTTCGACAGCGAAGTGGGGAAATATGTGGCTGATTCACCGCTGGGAGAGCGCCAGGCTGAATACTTCAACAACAACACTGAGTATCTGGAGTACACACGGGGTGCAGTGGACACGGTCTGCCGGTACAACTACGAGGTGTTTGAGCCCTTCACGGTGCAGAGGAGC
>DAB2_Bambusicola_thoracicus_PPHD01117682.1:26-295 Bambusicola thoracicus isolate RTK389 B.A.C_117682, whole genome shotgun sequence
GCGTTCTTCTTATACGGTGTGAGAGCGGAGTGCCAATTCCTCAACGGCACCCAGCAGGTGAGGTTTGTGGCGAGGCAAATCTATAACCGGCAGCAGACATCACACTTCGACAGCGACGTGGGGAAATTTGTGGCTGATACACCGGTGGATGAGCGTCAGGTTGAAATCTGGAACAGCGACGCCGAGATTCTGGAGTACAACAGGGGTGTAGTGGACACGTTCTGCCGGCACAACTACGGGGTTGTGGAGTCCTTCACGGTGCAGAGGAGC
>DAB2_Pavo_cristatu_JAIFWW010000368.1:107423-107692 Pavo cristatus isolate JXP scaffold_367, whole genome shotgun sequence
GCGTTCTTCCAGTACTCGGTTTCAGGTGAGTGCCATTTCCTGAACGGCACCGAGCGGGTGAGGTTGGTGGTGAGGCTCATCTACAACCGGCAGCAGTTCGCGCACTTCGACAGCGACGTGGGGAAATTTGTGGCCGATACAGCCCTGGGAGAGCGGCCGGCTGAATACTGGAACAGCAACACCGAGTTACTGGAGGACCAAATGAATCGGGTGGACGCGGGCTGCCGGCACAACTACGAGGTTGTGGAGTCCTTCACGGTGCAGAGGAGC
>DAB2_Lophura_nycthemera_JADANK010000214.1:139780-140049 Lophura nycthemera isolate School of Life Sciences, Shaanxi Normal University, China, voucher number B10 Contig00214, whole genome shotgun sequence
GCGTTCTTCCTCTATGGTGTGATAGCTGAGTGCCGCTTCGTGAACGGCACCCAGCAGGTGAAGCTCGTGCAGAGGCAAATCTACAACCGGCAGCAGTACGCGCACTTCGACAGCGACGTGGGGAAATACGTGGCCGATACACCGCTGGGTGAGCTGCAAGCTGAATACTGGAACAACAACACCGAGTTTATGGAGTACCTGCGAGGTGCAGTGGACACGTACTGCCGGTACAACTACGAGGTTGGGGAGTCCTTCACGGTGCAGAGGAGC
>DAB2_Phasianus_colchicus_NW_022205624.1:184449-184718 Phasianus colchicus isolate SZU-A5-319 unplaced genomic scaffold, ASM414374v1 scaffold387_cov46
GCGTTCTTCCTCTACGGTGTGATATTTGAGTGCCACTTCGTGAACGGCACCCAGCAGGTGAGGTTTCTGGACAGGCAAATCTACAACCGGCAGCAGACATCGCACTTCGACAGCGACGTGGGGAAATACGTGGCCGATACACCGCTGGATGAGCTGCAAGCTGAATACTGGAACAACAACACCGCGTTACTGGAGCAACGAATGAATGAAGTGGACACGGTCTGCCGGCACAACTACGAGATTGTGGAGTCCTTCACGGTGCAGAGGAGC
>DAB2_Gallus_gallus_NC_052547.1:2186770-2187039 Gallus gallus isolate bGalGal1 chromosome 16, bGalGal1.mat.broiler.GRCg7b
GCGTTCTTCCAGTGGACTTTTAAAGCAGAGTGCCACTACCTGAACGGCACCGAGCGGGTGAGGTATCTGGTCAGGTATGTCTACAACCGGCAGGAGTACGCGCACTTCGACAGCGACGTGGGGAAACACGTGGCCGATACACCGCTGGGTGAGCCGCAAGCTGAATACTGGAACAGCAACGCCGAGATTCTGGAGAACCGAATGAATGAAGTGGACACGTACTGCCGGCACAACTACGGGGTTGTGGAGTCCTTCACGGTGCAGAGGAGC
>DAB2_Odontophorus_gujanensis_VXAB01003106.1:9242-9511 Odontophorus gujanensis isolate B10K-DU-001-53 scaffold4196, whole genome shotgun sequence
GCGTTCTTCCAGTTTGCCTTTAGAGCAGAGTGCCACTACCTCAACGGCACAGAGCAGGTGAGGCTTGTGGATAGGTACATCTACAACCGGCAGCAGCTCGCGCACTTCGACAGCGATGTGGGGAAATTTGTGGCCGATACACCCCTGGGTGAGCGGTCAGCTGAATACTGGAACAGCAACCCCGATATACTGGAGCAACAGATGAATGAGGTGGACAGGTTCTGCCGGCACAACTACGAGGTGTTGGAGTCCTTCACGGTGCAGAGGAGA
>DAB2_Grus_japonensis_BDFG01106831.1:1421-1690 Grus japonensis DNA, scaffold: Grja_106831, isolate: 451A, whole genome shotgun sequence
GCGGTTTTCCAGGATTGGTTTGTGGCCGAGTGTCATTACCTCAACGGCACCGAGCGGGTGAGGTTTGTGGAAGGGTACAGCTACAACCGGGTGCAGTACGTGCACTTTGACAGCGATGTGGGGCACTATGTGGGCGACACCCCCCTGGGTGAGTACCAAGCCAAGTACAGGAACAGCCAGCCAGAAATACTGGAAAATGCACAGGCTGCAGTGGACGCGTACTGCCGACACAACTACGGGGTGGTCCGGTCTTTCACCGTGGAGAGGAGA
>DAB2_Fulica_atra_JABXFB010012442.1:9862-10131 Fulica atra isolate Lodz_15173 Fatr_scaffold_01563_contig1, whole genome shotgun sequence
GGGTTTTTCCAGTTTGTGTTCAAGTCCGAGTGTGAGTACATCAACGGCACCGAGCGGGTGAGGTATGTGGCGAGGTTCATCTACAACCGGGTGCAGTTCGCACACTTCGACAGCGACGTGGGGTACTATGTGGGTGACAACGCCTGGGGCGAGCGCAGCGCCAAGTACTGGAATGAGCAGCCTGGTGAACTGGAGCAGAGGCGGGCTGCGGTGGACAGATTCTGCCGAAACAACTACGAGGCGGTCACGCCTTTCACTGTGGAGAGGAGA
>DAB2_Porphyrio_hochstetteri_JAJHSY010000153.1:927927-928196 Porphyrio hochstetteri isolate bPorHoc1 chromosome 31, whole genome shotgun sequence
GGGTTCTTCCAGTATTTGTTCAAGGCCGAGTGTGACTACATCAACGGCTCCGAGCAGGTGAGGCTTGTGGTGAGGAACATCTACAACCGGGTGCAGTTCACACACTTCGACAGCGAGGTGGGGTACTATGTGGGTGACACCCCCGCGGGCGAGCGCCAAGCCAAGGCCTGGAACAGCCAGCCTGATGTACTGGAGCAGAAGCGGGCTGAGGTGGACACATTCTGCCGAAACAACTACAAGGCGGTCAGGCCTTTCACCTTGGAGAGGAGA
>DAB2_Laterallus_jamaicensis_JAKCOX010000356.1:161829-162098 Laterallus jamaicensis coturniculus isolate 168171201 SCAF_356, whole genome shotgun sequence
GGGTTTTTCCAAGAAATGTTCAAGAGCGAGTGTGAGTACATCAACGGCTCCGAGCAGGTGAGGCATGTGGTGAGGCACATCTACAACCGGGTGCAGGATGTGCACTACGACAGCGAGGTGGGGTACTATGTGGGTGACACCCCCGCGGGCGAGTACCAAGCCAAGTACTGGAATGACCAGCCTGGTGTACTGGAGCAGAGGCGGGCTGAGGTGGACACATTCTGCAGAAACAACTACAGGGCGGTCAGGCCTTTCACCCTGGAGAGGAGA
>DAB2_Grus_nigricollis_SMUU01000974.1:94883-95152 Grus nigricollis isolate BSYUE-LAB-201903 ctg287, whole genome shotgun sequence
GCGGTTTTCCAGTATTGCTTTGTGCCCGAGTGTCATTACCTCAACGGCACCGAGCGGGTGAGGTTTCTGGAGAGGCACAGCTACAACCGGGTGCAGTGGGTGCACTTCGACAGCGATGTGGGGCACTATGTGGGCAACACCCCCCTGGGCGAGGCCGCAGCCAAGTACATAAACAGCCAGCCAGAAATACTGGAGCGGAAACAGGCTGCAGTGGACGCGTACTGCCGACACAACTACGGGGTGTTGAGGTCTTTCACCGTGGAGAGGAGA
>DAB2_Aramus_guarauna_VXBL01005540.1:2406-2675 Aramus guarauna isolate B10K-DU-002-11 scaffold3305, whole genome shotgun sequence
GGGGTTTTCCAGCATTGGTTTGTGACCGAGTGTCACCACCTCAACGGCACCGACCGGGTGAGGGCTGTGGTGAGGTACAGCTACAACCGGGTGCAGTACGCACACTTCGACAGCGATGTGGGGCTCTATGTGGGGGACACCCCCCTGGGTGAGAAGGTAGCCCGCACACATAACAACAATCCAGAAGTACTGGAACGGACACGGGATGAGGTGGACAGGGTCTGCCGACACAACTACGAGGTGGGGAGGTCTTTCACCGTGGAGAGGAGA
>DAB2_Zapornia_atra_VZTU01031877.1:115-1384 Zapornia atra isolate B10K-DU-011-47 scaffold9391, whole genome shotgun sequence
GGGTTTTTCCAGGAAATGGGCAAGTCCGAGTGTGACTACATCAACGGCACCGAGTGGGTGAGGAATGTGGTGAGGTACATCTACAACCGGGTGCAGTACACACACTACGACAGCGAGGTGGGGTACTATGTGGGTGACACCCCCTGGGGCGAGCGCCTAGCCAAGGCCTGGAATGACCAGCCTGGTGTACTGGAGCAGACACGGGCTGAGTTGGACACAGTCTGCAGAAACAACTACGAGACGGCCAGGCATGTCATCCTGGAGAGGAGA
>DAB2_Atlantisia_rogersi_VZUJ01091326.1:907-1176 Atlantisia rogersi isolate OUT-0055 NODE_27125_length_9475_cov_22.6981_ID_54249, whole genome shotgun sequence
GGGGTTTTCCAGGAAATGTTCAAGGCCGAGTGTGAGTACATGAACGGCACCGAGCAGGTGAGGCTTGTGGTGAGGTCCATCTACAACCGGGTGCAGTACACACACTACGACAGTGAGGTGGGGTACTATGTGGGTGACACCCCCGCGGGCGAGCGCCTAGCCAAGTACTGGAATGACCAGCCTGGTAAACTGGAGCAAAACCGGGCTGAGTTGGACACAGTCTGCAGAAACAACTACGAGACATCCAGGCGTATCATCCTTGAGAGGAGA
>DAB2_Otis_tarda_LC062952.1:260-529 Otis tarda Otta-DAB gene for MHC class II antigen beta, partial cds, allele: Otta-DAB*01
GGGTATTTCCAGCATTACTTTAAGCACAACTGTTACTTCACCAACGGCACCGAGCAGGTGAGGCTTGTGACGATGTACATCTACAACGGGCAGCCGTACGCGCACTTTGACAGCGAGGTGGGGTTCTACGTGGCTGACACCCCCTTGGGCGAGCCTGATGCCAAGTACTGGAACAGCCAACCAGAGGTACTGGAGAACACACGGGCTGAGGTGGACACAGTCTGCCGGCACAACTACGACGTGTTCACCCCTTTCACCGTGGACAGGAAA
>DAB2_Apteryx_mantelli_NW_013987543.1:6501-6770 Apteryx australis mantelli unplaced genomic scaffold, AptMant0 scaffold10652
GGGTATTTCCTGGAGATGGTTAAGGCCGAGTGTCAGTACCTCAATGGCACCGAGCGGGTGAGGTTCGTGGTGAGGAACATCCACAACCGGCAGCAGTTTGTACACTTCGACAGTGACGTGGGGGTCTTTGTGGCCGACAGCCCCCTGGGTGAGCCAACTGCCAAGTACTGGAACAGCCAGCCAGAGATACTGGAGCGTGCACAGAATGCTGTGGACACGATCTGCCGGCACAACTATGGGGTGTTCTCCCCTTTCACCGTGGAGAGGAGA
>DAB2_Apteryx_rowi_NW_020447613.1:11198-11463 Apteryx rowi isolate R43461 unplaced genomic scaffold, aptRow1 scaffold_1374
GGGTATTTCCTGGAGATGCATGCGTCCGAGTGTCAGTACCTCAATGACACCCAGCAAGTGAGGTACGTGGAGAGGTACCTCTACAACCGGCAGCAGTACGTGCACTTTGACAGCGACGTGGGGGTCTTCATGGCCAACAGCCCCCTGGGTGAACCAGATGCCAAGTACTGGAATGGCCAGCCAGACATCATTGAGGAGAAGCAGGCGGCTGTGGACACCATGTGCCGGCACAACTACTGGGTGGTAATCCCTTTCACCGTGGAGAGGAGA
>DAB2_Nothoprocta_perdicaria_NW_020455782.1:104654-104923 Nothoprocta perdicaria isolate Ctin4 unplaced genomic scaffold, notPer1 scaffold_524
GGGTTTTTCCAGGAGTTGGCTAAAGCTGAGTGCCACTACCTCAATGGCACCGAGAGGGTGAGACTTCTTATTTGGTTCATCTACAATGGGCAGCGGTGGCTGCACTTCGACAGCGACGTGGGGGTCTACGTGGCCGACATCCCCCTGGGTGAGCCAACTGCCAGATACTGGAACAGCCAAACAGACTTCATTGAGCAGAACCGGGCTGAGGTGGACACGTTCTGCCGGCACAACTATGGGGTGGCGAGCCCTTTCACTGTGGAGAGGAGA
>DAB2_Rhea_americana_PTEV01000601.1:71551-71780 Rhea americana isolate MKP2758 scaffold_600, whole genome shotgun sequence
GGGTTTTTCCAGGAGATGCTTAAGTTCGAGTGTCATTTCCTGAACGGCAGCGAGCAGGTGAGGTTCATGGTGAAGGACATCTACAATGGGCAGCAGGTTGTGCACTTCGACAGCGAGGTGGGGATCTTCGTGGCCGACAGCCCCGTGGGTGAGCCAGATGCCCAGTACTTCAACAGCCAGACAGACTTCATTGAGCAGAAACGGGCTGCGGTGGACACATACTGCCGGCACAACTACAGGGTGGGGAAGTCTTTCACCGTGGAGAGGAGA
>DAB2_Crypturellus_cinnamomeus_PTEZ01001347.1:28103-28372 Crypturellus cinnamomeus isolate 337707 scaffold_1346, whole genome shotgun sequence
GGGTTTTTCCAGGAAGTGCTTAAAGGTGAGTGTCATTACCTCAACGGCACCCAGCGGGTGAGACTTGTGGTTTGGAACATCCACAACCGGCAGCGATGGACACACTTCGACAGCGACCTGGGGCACTATGTGGCCGACAGCCCCCTAGGTGAGCCAGATGCCCGATACTGGAACAGCCTGACAGACTTCATTGAGCAGAGACGGGCTGAGGTGGACACGGTCTGCCGGCACAACTATGCGGTGGGGACCCCTTCCGTCGTGGAGAAGAAA
>DAB2_Crypturellus_cinnamomeus_PTEZ01001347.1:33108-33377 Crypturellus cinnamomeus isolate 337707 scaffold_1346, whole genome shotgun sequence
GGGTATTTCCAGTACACAGTTAAAGGTGAGTGTCAGTACCTCAACAGCACCCAGCAAGTGAGACTTGTGGTTTGGTTAATCTACAACCAGCAGCCGTGGCTGCACTTCGACAGCGACCTGGGGCACTTTGTGGCCGACAGCCCCCTGGGTGAGCCATCTGCCAGATCCTTGAACAGCCAGCCAGACGTCATTGAGCAGAAACAGGCTGAGGTGGACACGGTCTGCCGGCACAACTATGGGGTGTGGGCCCCTCACACAGTGGACAGGAGA
>DAB2_Apteryx_owenii_PTFC01001258.1:85415-85684 Apteryx owenii isolate O20599 scaffold_1257, whole genome shotgun sequence
GGGTATTTCCTGGAGATGCATGCGTCCGAGTGTCAGTACCTCAATGACACCCAGCAAGTGAGGTACGTGGAGAGGTACCTCTACAACCGGCAGCAGTACGTGCACTTTGACAGCGACGTGGGGGTCTTCATGGCCAACAGCCCCCTGGGTGAACCAGATGCCGAGTACTGGAATGGCCAGCCAGACATCATTGAGGAGAAGCAGGCGGCTGTGGACACCATGTGCCGGCACAACTACTGGGTGGTAATCCCTTTCACCGTGGAGAGGAGA
>DAB2_Apteryx_owenii_PTFC01001418.1:41471-41740 Apteryx owenii isolate O20599 scaffold_1417, whole genome shotgun sequence
GGGTATTTCCTGAGGATGTTTAAGGCCGAGTGCCAGTTCCTCAATGGCACCGAGCAGGTGAGGTTTGTGGCTAGGAGCATCTACAACCGGCAGCAGTTCGTGCACTTCGACAGTGACGTGGGGTTCTTCGTGGCCGACAGCCCCCTGGGTGAGCCAGATGCCAAGTACTGGAACAGCCAGCCAGACTTCATTGAGCAGAGACGGGGTGCGGTGGACACGTACTGCCGGCACAACTATGGGGTGGCTCAAGCAGACCATGTGGTTGGCCGG
>DAB2_Apteryx_haastii_PTFD01001851.1:24189-24458 Apteryx haastii isolate R29945 scaffold_1850, whole genome shotgun sequence
GGGTATTTCCTGGAGATGCATGCGTCCGAGTGTCAGTACCTCAATGACACCCAGCAAGTGAGGTACGTGGAGAGGTACCTCTACAACCGGCAGCAGTACGTGCACTTTGACAGCGACGTGGGGGTCTTCATGGCCAACAGCCCCCTGGGTGAACCAGATGCCGAGTACTGGAATGGCCAGCCAGACATCATTGAGGAGAAGCAGGCGGCTGTGGACACCATGTGCCGGCACAACTACTGGGTGGTAATCCCTTTCACCGTGGAGAGGAGA
>DAB2_Rhea_pennata_PTJI01000579.1:99212-99481 Rhea pennata isolate 206185 scaffold_588, whole genome shotgun sequence
GGGTTTTTCCAAGAGATGGTTAAGTTCGAGTGTCATTTCCTGAACGGCAGCGAGCAGGTGAGGCTCATAGTGAAGGACATCTACAATCAGCAGCAGCTTACGCACTTCGACAGCGAGGTGGGGATCTTCGTGGCCGACAGCCCCGTGGGTGAGCCAGATGCCCGGTACTGGAACAGCCAGACAGACTTCATTGAGCAGAAACGGGCTGAGGTGGACACAGTCTGTCGGCACAACTACGGGGTGGGGAAGTCTTTCACCGTGGAGAGGAGA
>DAB2_Crypturellus_undulatus_VWPW01002713.1:3569-3838 Crypturellus undulatus isolate B10K-MSB-37135 scaffold8001, whole genome shotgun sequence
GGGTATTTCCAGGTATTGGGTGCAAGCGAGTGCCATTACTTCAACGGCAGCCAGCGGGTGAGGTTTGTGGACTGGTACATCCACAACCGGCAGCGGTTGGTGCACTTTGACAGCGAGCTGGGGCACTTTGTGGCCGACAGCCCCCTGGGTGAGCCAGATGCCCAATACTGGAACAGCCAGACAGACATCATGGAGGATGAACGGGCTGCAGTGGACACGTACTGCCGGCACAACTATGGAGTGTGGGCCCCTTACACTGTGGAGAGGAGA
>DAB2_Crypturellus_soui_VWPX01001259.1:3222-3491 Crypturellus soui isolate B10K-MSB-42743 scaffold11206, whole genome shotgun sequence
GGGTATTTCCAGGAAATGTTTAAAACTAAGTGTCAGTACCTCAACGGCACCCAGAGGGTGAGGTTTGTGGAGTGGTACATCTACAACCAGCAGCGGTTGGTGCACTTTGATAGCGACCTGGGGCACTACGTCGCCGACAGCCCCCTGGGTGAGCCAGATGCCCGATACTTGAACAGCCAACCAGACCTCATAGAGCAGAAACGGGCTCGGGTGGACACGTACTGCCGGCACAACTATGGGGTGGCGACCCCTTTCACTGTGGACAGGAGA
>DAB2_Nothoprocta_pentlandii_VZSG01001636.1:24445-24714 Nothoprocta pentlandii isolate B10K-MSB-04 scaffold_1632, whole genome shotgun sequence
GGGTATTTCCAGGAAATGTTTAGAGCTGAGTGCCAGTACCTCAATGGCACTGAGCGGGTGAGATTTGTTGTTTGGATCGTCTACAATGGGCAGCGGTGGCTGCACTTCGACAGCGACGTGGGGCACTTCGTGGCCGACAGCCCCCTGGGTGAGCCAGATGCCAGATACTGGAACAGCCAAACGGACTACATTGAGCAGAAACGGGCTGAGGTGGACACGGTCTGCCGGCACAACTATGGGGTGGCGACCCCTTCCACCGTGGAGAAGAGA
>DAB2_Nothocercus_nigrocapillus_WBNA01000741.1:25324-26593 Nothocercus nigrocapillus isolate B10K-MSB-02 scaffold_739, whole genome shotgun sequence
GGGTGTTACCATGAAATGTTTAAAGCTGAGTGTCATTACCTCAACGGCACTGAGCGGGTGAAGTTTGTGGAGCGGTATATCCACAACCGGCAGCGGTTGGTGCACTTCGACAGCGATGTGGGGCACTACGTGGCCGACAGCCCCCTGGGTGAGCCAGATGCCAGATACTGGAACAGCCAGACAGACATCATTGAGCAGAAACAGGCTGCGGTGGACAGGTTCTGCCGGCACAACTATGGGGTGGTGACCCCTTTCACCGTGGAAAGGAGA
>DAB2_Nipponia_nippon_NW_009002100.1:38705-38974 Nipponia nippon isolate BGI_Y956 unplaced genomic scaffold, ASM70822v1 Scaffold488
GCGGTTTTCCAGGAGCTGGCTGTGTATGAGTGTCAGTTCCTCAACGGCACCGAGCGGGTGAGGTTTGTGGAGAGGCGCATCCACAACCGGGAGCAGTTCATGCACTTCGACAGCGATGTGGGGCTCTATGTGCCCGACACCCCCCTGGGCGAGCCCCAAGCCAAGTCCTGGAACAGCCAGCCGGACATACTGGAGCAGGCACGGGCTGCAGCGGACACGTACTGCCGACACAACTACGGGGTGGTGACCCCTTTCACCGTGGAGAGGAGA
>DAB2_Scopus_umbretta_VZTL01052888.1:9826-10095 Scopus umbretta isolate B10K-DU-002-70 scaffold3639, whole genome shotgun sequence
GGGTTTTTCCAGGAGTGCTTTGTGGCCGAGTGTCAGTACTCCAACGGCACCGAGAAGGTGAGGTTTCTGGAGAGCTATATCTACAACAGGCAGAAGACTCTGCACTTCGACAGCGATGTGGGGCAGTATGTGGCCGACAGCCCCCTGGGCGAGGCCCAAGCCCAGTACTGGAACAGCCAGCCGGACATCCTGGAGAGCGAACAGGCTGCGGTGGACACGTTTTGCCGGCACAACTATGGGGTGTCGACCCCTTTCATCGTGGAGAGGAGA
>DAB2_Semnornis_frantzii_VWYK01106564.1:6991-7260 Semnornis frantzii isolate B10K-DU-001-42 scaffold23274, whole genome shotgun sequence
GAGTTTTTTCAGGAGGTGTCTGAGCACGAGTGCGAGTTCTTCAATGGCACGGAGCGGGTGAAGTACACCTACCGATTGATCTACAACAAGCAGCAGTACATGCACTTTGACAGTGACCTGGGGTTCTTTGTGTCTGACCTCCCCATGGGTGAGGCTCATACCAAGTACTTCAACAGCCAGCCAGACATCCTGGACTACAGGAAGGCTGCGGTGGATACATTCTGTCGGCACAATTACAAGGTGGACACACCTTTTGCTGTGGAGAGGAGA
>DAB2_Ramphastos_sulfuratus_WBNM01014585.1:6533-6802 Ramphastos sulfuratus isolate B10K-DU-001-30 scaffold13589, whole genome shotgun sequence
GAGTTTTTTCAGGAGGTGTCTCAGCACGAGTGCAAGTTCTTCAATGGCACGGAGCAGGTGAAGTACATCTACCGATTCATCTACAACAGGCAGCAGTACCTGCACTTCGACAGCGATGTGGGGTTCTTTGCGGCTGACCTCCCCATGGGTGAGGCTACTGCCAAGCACCTGAACAGCCAGCCAGACATACTGGAGTACAGGAGGGCTGTGGTGGATACATCCTGTCGGCGCAATTACAAGGTGATCACACCTTTTGCTGTGGAGAGGAGA
>DAB2_Pachyptila_belcheri_FJ588549.1:573-842 Pachyptila belcheri MHC class II antigen (Pabe-DAB1) gene, complete cds
GGGTATATCCAGGCGATGTTTAAGGGCGACTGTTACTTCACCAACGGCACCGAGTGGGTGAGGCTTGTGACGAGGTACATCTACAACCGGCAGCAGTTTATGCACTTCGACAGCGATTTGGGGCACTATGTGGCCGACACCCCACTGGGCGAGCGTCATGCCAAGTACTTCAACAGCCAGCCAGACATAGTGGAGCAGACACGGGCTGAGGTGGACACCTACTGCCGGAACAACTACAGGGTGTCGACCCCTTTCATCGTGGAGAGGAGA
>DAB2_Phoebastria_albatrus_BMBH01009655.1:2354-2623 Phoebastria albatrus DNA, Phaa_9655, whole genome shotgun sequence
GGGTATTTCCAGGAGATGTTTAAGGCCGAGTGTCAGTACCTCAACGGCACCGAGAGGGTGAGGCTTGTGAAGAGGTACATCTTCAACCGGCAGCAGCTCGTGCACTTCGACAGCGATGTGGGGCACTATGTGGCTGACACCCCCCTGGGCGAGCCCTCAGCCAAGTACTGGAACAGCCAGCCGGACATCCTGGATAAAGATCAGGCTGAGGTGGACACCGTCTGCCGGCACAACTACAGGGTGGTGACCCCTTTCACCGTGGAGAGGAGA
>DAB2_Puffinus_mauretanicus_JAJKFH010001831.1:7665-7923 Puffinus mauretanicus isolate G18SaCella scf7180000016044, whole genome shotgun sequence
GGGGTTCTCCAGGAGCTGTTTGAGGCGGAGTGTCAGTACTTCAACGGCACCGAGCGGGTGAGGTATGTGGCGAGGTACATCTCCAACCGGCAGCAGAATGTGCACTTCGACAGCGATGTGGGGCACTTTCTGGCTGACAGCCCGCTGGGCGAGCCTGATGCCAAGTACTGGAACAGCCAGCCGGACATCCTGGAGCAGAAACGGGCTGAGGTAGACACCTACTGCCGGCACAACTACGGGGTGTACACCCCTTTCACCGTGGAGAGGAGA
>DAB2_Halobaena_caerulea_JF276893.1:70-339 Halobaena caerulea MHC class II antigen (Haca-DAB) mRNA, Haca-DAB*01L allele, partial cds
GGGGTTTTCCAGGAGCTGTCTGAGGCGGAGTGTCAGTACTTCAACGGCACCGAGCGGGTGAGGTTTGTGCACAGGTACATGTACAACCGGCAGCAGTATGTGCACTTCGACAGTGATGTGGGGCGCTATGTGGCTGACACCCCACTGGGCGAGCCTTCTGCCAAGTACTGGAACAGCCAGCCGGACATACTGGAGCAGAAACGGGCTGCAGTGGACACCTTCTGCCGGCACAACTACGGGGTGGTGACCCCTTTCACCGTGGAGAGGAGA
>DAB2_Procellaria_aequinoctialis_KJ162491.1:646-915 Procellaria aequinoctialis MHC class II beta (MHCIIB) gene, MHCIIB-Prae-DAB*01 allele, partial cds
GGGGTTTTCCAGTGGCTGGCTGAGTCGGAGTGTCAGTACTTCAACGGCACCGAGCGGGTGAGGTTTGTGGAGAAGCACATGTACCACCGGCAGCAGTTTGTGCACTTCGACAGCGATGTGGGGCTCTATGTGGCTGACACCTCACTGGGCGAGCCTACTGCCAAGTACTGGAACAGCCAGGCGGACATACTGGAGCGGAAACGGGCTGCAGTGGACACCTACTGCCGGCACAACTACGAGGTGGGGATCCCTTTCACCGTGGAGAGGAGA
>DAB2_Diomedea_exulans_KJ162500.1:639-908 Diomedea exulans MHC class II beta (MHCIIB) gene, MHCIIB-Diex-DAB*01 allele, partial cds
GGGTATTTCCAGGAGATGTTTAAGGCCGACTGTCAGTACCTCAACGGCACCGAGCGGGTGAGGCTTGTGAAGAGGTACATCTACAACCGGCAGCAGCTCGTGCACTTCGACAGCGATGTGGGGCAGTACGTGGCTGACACCCCCCTGGGCGAGCCCCAAGCCAAGTACTTGAACAGCCAGCCGGACATCCTGGATAAAGATCAGGCTGAGGTGGACACCGTCTGCCGGCACAACTACAGGGTGTTGACCCCTTTCATCGTGGAGAGGAGA
>DAB2_Halobaena_caerulea_KJ162504.1:649-918 Halobaena caerulea MHC class II beta (MHCIIB) gene, MHCIIB-Haca-DAB*02 allele, partial cds
GGGGTTTTCCAGGAGCTGGGTAAGGCGGAGTGTCAGTACTTCAACGGCACCGAGCGGGTGAGGTATGTGCAGAAGTACATCTACAACCGGCAGCAGTTTGTGCACTTCGACAGCGATGTGGGGCACTTTGTGGCCGACACCCCACTGGGCGAGCCTGATGCCAAGTACTGGAACAGCCAGCCGGACATACTGGAGCAGAAACGGGCTGAGGTGGACACCTACTGCCGGCACAACTACGGGGTGGTGACCCCTTTCACCGTGGAGAGGAGA
>DAB2_Oceanodroma_monteiroi_KJ162516.1:313-582 Oceanodroma monteiroi MHC class II beta (MHCIIB) gene, MHCIIB-Ocmo-DAB*04 allele, partial cds
GGGTATTTCCAGTATGTGTTCAAGGCCGACTGTTACTTCACCAACGGCACCGAGCGGGTGAGGCTTGTGGTGAGGAAAATCTACAACCGGCAGCAGTACGCGCACTTTGACAGCGATGTGGGGTTCTTTGTGGCCGACACCCCCCTGGGTGAGCCTAGTGCCAAGTACTGGAACAGCCAGCCGGACGTACTGGAGCAGGAACGGGCTGCGGTAGACACCTTCTGCCGGCACAACTACAGGGTGGGGACCCCTATCACTTTGGAGAGGAGG
>DAB2_Pachyptila_desolata_KJ162529.1:293-562 Pachyptila desolata MHC class II beta (MHCIIB) gene, MHCIIB-Pade-DAB*01 allele, partial cds
GGGTATTTCCAGGCGATGTTTAAGGGCGACTGTTACTTCACCAACGGCACCGAGCGGGTGTGGTATGTGACGAGGCTCATCTACAACCGGCAGCAGTTTATGCACTTCGACAGCGATTTGGGGCACTATGTGGCCGACACCCCACTGGGCGAGCGTCATGCCAAGTACTTCAACAGCCAGCCAGACATAGTGGAGCAGACACGGGCTGAGGTGGACACCTACTGCCGGAACAACTACAGGGTGTCGACCCCTTTCATCGTGGAGAGGAGA
>DAB2_Pachyptila_desolata_KJ162531.1:624-893 Pachyptila desolata MHC class II beta (MHCIIB) gene, MHCIIB-Pade-DAB*03 allele, partial cds
GGGGTTTTCCAGTATCTGGGTAAGGCGGAGTGTCAGTACTTCAACGGCACCGAGCGGGTGAGGCTTGTGGGGAGGTTCATCTACAACCGGCAGCAGTTTATGCACTTCGACAGCGATTTGGGGCACTTTGTGGCCGACACCGCACTGGGCGAGTCTACTGCCAAGTCCTGGAACAGCCAGCCGGACTTCCTGGAGCAGGCACGGGCTGAGGTGGACACCTTCTGCCGGCACAACTACGGGGTGTTTACCCCTTTCACCGTGGAGAGGAAA
>DAB2_Pachyptila_desolata_KJ162532.1:638-907 Pachyptila desolata MHC class II beta (MHCIIB) gene, MHCIIB-Pade-DAB*04 allele, partial cds
GGGTTTTTCCAGGAGCTGCTTGAGGGGGAGTGTCAGTACTTCAACGGCACCGAGCGGGTGAGGCTTGTGGTGAGGTCCATCTACAACCGGCAGCAGTACGCGCACTTCGACAGCGATGTGGGGCACTATGTGGCCGACACCCCACTGGGCGAGCCTGATGCGAAGTACTGGAACAGCCAGCCGGACATACTGGAGCGGAGACGGGCTGAGGTGGACACCTTCTGCCGGCACAACTACGGGGTGTCGACCCCTTTCATCGTGGAGAGGAGA
>DAB2_Pagodroma_nivea_KJ162535.1:297-566 Pagodroma nivea MHC class II beta (MHCIIB) gene, MHCIIB-Pani-DAB*03 allele, partial cds
GGGTATTTCCAGGAGATGTGTAAGGGCAACTGTTACTTTACCAACGGCACCGAGCGGGTGAGGTTTGTGGCGAGGTACATCTACAACCGGCAGCAGTACGTGCACTTCGACAGCGATGTGGGGCACTTTGTGGCTGACACCCCACTGGGCGAGTCTACTGCCAAGTACTTCAACAGCCAGACGGACTTCCTGGAGCAGGCACGGGCTGAGGTGGACACCTTCTGCCGGCACAACTACGGGGTGGCGACCCCTTCTGTTGTGGAGAGGAAA
>DAB2_Pelecanoides_urinatrix_VZTQ01011426.1:18714-18983 Pelecanoides urinatrix isolate B10K-DU-012-45 scaffold11437, whole genome shotgun sequence
GGGGTTTTCCAGGACCTTGTTGAGTCGGAGTGTCAGTACTTCAACGGCACCGAGCGGGTGAGGTATGTGAAAAAGTACATCTACAACCGGCTGCAGTTTGTGCACTTCGACAGCGATGTGGGGCACTTTGTGGCCGACACCCCACTGGGCGAGTCTGCTGCCGAGCAGTGGAACAGCCAGCCGGACATACTGGAGCAGAGGCGGGCTGCGGTGGACACCTTCTGCCGGTACAACTACGGGGTGGTGACCCCTTTCACCGTGGAGAGGAGA
>DAB2_Spheniscus_demersus_VUKX01014760.1:242-511 Spheniscus demersus isolate AP 173 2162, whole genome shotgun sequence
GGGTATTTCCAGGAGATGGCTAAGGCCGAGTGTCATTTCCTCAACGGCACCGAGCGGGTGAGGTATGTGGAGAGGTACATCCACAACCGGCAGGAGTTACTGCACTTCGACAGCGACGTGGGGTACTATGTGGCCGACACCCCCCTGGGTGAGCCTGATGCCAAGTACTGGAACAGCCAGACGGACATACTGGAGGATGAACGGGCTGCGGTGGACACGTACTGCCGACACAACTACGGGGTGGTGACCCCTTTCACTGTGGAGAGGAGA
>DAB2_Megadyptes_antipodes_VULA01012493.1:4255-4524 Megadyptes antipodes antipodes isolate OT 2 9/2/18 62564, whole genome shotgun sequence
GGGTATTTCCAGGAGATGGGTAAGTCCGAGTGTCATTTCCTCAACGGCACCGAGCGGGTGAGGTTTGTGCAGAGGTACATCTACAACCGGCAGGACTACGTGCACTTCGACAGCGACGTGGGGCGCTTTGTGGCCGACACCCCCCTGGGCGAGCCTATTGCCAAGTACTGGAACAGCCAGAAGGACTTCCTGGAGCAGAGACAGGCTGAGGTGGACAGATACTGCCGACACAACTACAGGGTGGTGACCCCTTTCACTGTGGAGAGGAGA
>DAB2_Eudyptula_albosignata_VULD01008182.1:197-466 Eudyptula albosignata isolate Fred 63832, whole genome shotgun sequence
GGGTATTTCCAGGAGATGGGTAAGGCCGAGTGTCAGTTCCTCAACGGCACCGAGCGGGTGAGGTATGTGGAGAGGTACATCTACAACCGGCAGGAGTACGCGCACTTCGACAGCGATGTGGGGCACTATGTGGCCGACACCCCCCTGGGCGAGCCTGATGCCAAGTACTGGAACAGCCAGACGGACATACTGGAGCGGAAACGGGCTGCTGTGGACACGTACTGCCGACACAACTACGGGGTGGGGGCCCCTTTCACTGTGGAGAGGAGA
>DAB2_Asio_otus_EF641223.1:1-267 Asio otus MHC class II antigen beta (Asot-DAB2) mRNA, Asot-DAB2*01 allele, partial cds
---GTTTTCCTGGAGATGGGTGAGAGTGAGTGTCAGTACCTCAATGGCACCGAGCGGGTGAGGTTTGTGGAGAGGTACATCCACAACCGGGAGCAGTTAGTGCACTTCGACAGCGACGTGGGGCTCTTTGTGGCTGACAGCCCCCTGGGTGAGCCCCAAGCCCAGTACTGGAACAGCCAGCCAGACAGACTGGAGGATGAACGGACTGCAGTGGACACGTTCTGCCGGCACAACTACCAGGGTTTGACCCCCTTCATCACGGAGAGGAAA
>DAB2_Surnia_ulula_EF641226.1:1-267 Surnia ulula MHC class II antigen beta (Suul-DAB2) mRNA, Suul-DAB2*01 allele, partial cds
---GATTTCCTGGCCATGTGTGAAAGCGAGTGTCAGTACCTCAACGGCACCGAGCGGGTGAGGTATGTGGAGAGGTACATCTACAACCGGGAGCAGTTACTGCACTTCGACAGCGACGTGGGGCTCTTTGTGTCCGACACCCCCATGGGTGAGCCCCAAGCCCAGTACTGGAACAGACAGCCAGAATTCATGGAGCAGAGACGCGCTGCAGTGGACATGTTCTGCCGGCACAACTACCAGGTTGGAACCCCCTACATCACAGAGAGGAAA
>DAB2_Bubo_scandiacus_EF641233.1:1-267 Bubo scandiacus MHC class II antigen beta (Busc-DAB2) mRNA, Busc-DAB2*01 allele, partial cds
---GTTTTCCTGGAGATGCTTGAGGCCGAGTGTCAGTACCTCAACGGCACCGAGCGGGTGAGGTTTGTGGTGGGGTACATCCACAACCGGGAGCAGTTTGTGCACTTCGACAGCGATGTGGGGCTCTACGTGGCCGATACCCCCCTGGGTGAGCACACAGCCAAGTACTGGAACAGCCAGCCGGATATACTGGAGAATGCACGGCTTGCTGTGGACACGTTCTGCCGGCACAACTACCAGGTTTTGACCCCCTTCATCACGGAGAGGAAA
>DAB2_Bubo_bubo_EF641236.1:1-267 Bubo bubo MHC class II antigen beta (Bubu-DAB2) mRNA, Bubu-DAB2*01 allele, partial cds
---GTTTTCCTGGCAATGGGTGAGGCCGAGTGTCAGTACTTCAACGGCACCGAGCGGGTCAGGTTTGTGGAGAGGCGGTCCCACAACCGGGAGCAGTTACTGCACTTCGACAGCGACGTGGGGCTCTTTGTGGCCGACACCCCCCTGGGTGAGCCCCAAGCCAAGTACTTGAACAGCCAACCGGACACACTGGAGAATGCACGGCTTGCTGTGGACACGTTCTGCCGGCACAACTACCAGGTCTCGACCCCCTACATCACGGAGAGGAAA
>DAB2_Strix_nebulosa_EF641240.1:1-267 Strix nebulosa MHC class II antigen beta (Stne-DAB2) mRNA, Stne-DAB2*01 allele, partial cds
---GTTTTCCTGGATATGAGTGTGAACGAGTGTCAGTACCTCAACGGCACCAAGCGGGTGAGGCTTCTGGAGAGGTGCATCCACAACCGGGAGCAGTACACGCACTTCGACAGCGACGTGGGGCTCTATGTGGCCGACACTGCCCTGGGTGAGCTCCAAGCCCAGTACAGGAACAGCCAGCTGGAATTACTGGAGCAGAAACGGGCTGAGGTGGACACGTTCTGCCGGCACAACTACCAGGTTTTGACCCCCTTCATCACGGAGAGGAAA
>DAB2_Strix_uralensis_EF641242.1:1-267 Strix uralensis MHC class II antigen beta (Stur-DAB2) mRNA, Stur-DAB2*01 allele, partial cds
---GTTTTCCTGGAGATGGAAGAGGCTGAGTGTCAGTACCTCAATGGCTCCGAGCAGGTGAACTTTGTGGTGAGGTTCATCTACAACCGGGAGCAGTTTGTGCACTTCGACAGTGACATGGGGCTCTTTGTGGCCGACACCCCCCTGGGTGAGCACCCAGCCAAGTACTTGAACAGTCAGCCAGACTTACTGGAGCGTGTACGGTCTGTGGGGGACACAGCCTGCCGGCACAACTACCAGGCTTTGACCCCCTTCATCACGGAGAGGAAA
>DAB2_Bubo_africanus_EF641244.1:1-267 Bubo africanus MHC class II antigen beta (Buaf-DAB2) mRNA, Buaf-DAB2*01 allele, partial cds
---GTTTTCCTGGAGATGACTGAGGCCGAGTGTCAGTACCTCAACGGCACCGAGCGGGTGAGGCTTGTGGTGAGGTGGATCCACAACCGGGAGCAGTTACTGCACTTCGACAGCGACGTGGGGCTCTTTGTGGCCGACACCCCCCTGGGTGAGCCCCAAGCCAAGTACTTGAACAGCCAGCCGGAGAAACTGGAGCAGGGACGGGCTGAGGTGGACAGGTTCTGCCGGCACAACTACCAGGTTTCGACCCCCTTCATCACGGAGAGGAAA
>DAB2_Athene_noctua_EF641247.1:1-267 Athene noctua MHC class II antigen beta (Atno-DAB2) mRNA, Atno-DAB2*01 allele, partial cds
---GTTTTCCTGGAGATGGGTGTGGGTGAGTGTCAGTACCTCAACGGCACCGAGCGGGTGAGGTTTGTGGAGAGGCACATCCACAACCGGGAGCAGTTACTGCACTTCGACAGCGACGTGGGGCTCTTTGTGGCCGACACCCCCCTGGGTGAGCCCCAAGCCAAGTACTGGAACAGCCAGCCGGAGATACTGGAGGACAGACGGGCTGCAGTGGACAGG---TGCCGGCACAACTACCAGGTTTTGACCCCCTTCATCACGGAGAGGAAA
>DAB2_Asio_flammeus_EF641250.1:1-267 Asio flammeus MHC class II antigen beta (Asfl-DAB2) mRNA, Asfl-DAB2*01 allele, partial cds
---GTTTTCCTGGAGTTACGTGTGGCCGAGTGTCAGTACCTCAATGGCACCGAGCGGGTGAGGTATGTGGAGAGGCAAATCCACAACCGGGAGCAGTTTACGCACTTCGACAGCGACGTGGGGCTCTATTTGGCTGACACCCCCCTGGGTGAGTACCAAGCCCAGTACTTCAACAGCCTGCCAGAGATACTGGAGGATGAACGGGCTGCAGTGGACACGTTCTGCCGGCACAACTACCAGGTTGCTACCCCCTTCATCACGGAGAGGAAA
>DAB2_Aegolius_funereus_EF641252.1:1-267 Aegolius funereus MHC class II antigen beta (Aefu-DAB2) mRNA, Aefu-DAB2*01 allele, partial cds
---GTTTTCCTGGAGATGTATGAGGCCGAGTGTCAGTACCTCAACGGCACCGAGCGGGTGAGGTATGTAGCAAGGTACATCTACAACCGGGAGCAGTACACGCACTTCGACAGTGACGTGGGGCTCTTTGTGGCCGACACCCCCCTGGGTGAGCCCCAAGCCAAGTATTACAACAGCCTGCCAGACTTCATGGAGCAGAGACGGGCTGCAGTAGACAGGTTCTGCCGGCACAACTACCAGGTTTTGACCCCCTCCGTCACAGAGAGGAAA
>DAB2_Strix_aluco_EF641254.1:1-267 Strix aluco MHC class II antigen beta (Stal-DAB2) mRNA, Stal-DAB2*01 allele, partial cds
---GTTTTCCTGCGGATGGATGAGGCCGAGTGTCAGCACCTCAACGGCACCGAGCGGGTGAGGTTTGTGCTGAGGCAAATCTACAACCGGGAGCAGTTTGTGCACTTCGACAGCGACGTGGGGCTCTTTGTGGCTGACACCGCCCTGGGTGAGTTCCAAGCCCAGTACTTCAACAGCCAGCCGGATGTACTGGAGCAGGAACGGGCTGAGGTGGACAGGTACTGCCGGCACAACTACCAGGCTTTGACCCCCTTCATCACAGAGAGGAAA
>DAB2_Otus_scops_EF641257.1:1-267 Otus scops MHC class II antigen beta (Otsc-DAB2) mRNA, Otsc-DAB2*01 allele, partial cds
---GTTTTCCTGGCAATGGGTGAGTCTGAGTGTCAGTACCTCAACGGCACCGAGCGGGTGAGGTATTTGGAGCGGTACATCCACAACCGGGAGCTGTACACGCACTTCGACAGCGACTTGGGGCTCTTTGTGGCCGACACCCCGCTGGGTGAGCCCACAACCAAGTACTGGAACAGCCAGCCAGAATTACTGGAGGGTGAACGGACTGCAGTGGACTGGTTCTGCCGGAAGAGCTACCAGGTTTCGACCCCCTTCATCACGGAGAGGAAA
>DAB2_Phalacrocorax_pelagicus_NFMD01001881.1:53904-54173 Phalacrocorax pelagicus isolate AR-AK-E1 scaffold1872, whole genome shotgun sequence
GGGTTCTTCCAGGAGGTGTTTGAGGCTGAGTGTCAGTACCTCAATGGCACCGAGCAGGTGAGGCTTCTGATCAATTACATCTACAACCGGCAGCAGTATGCGCACTTCGACAGCGTTGTGGGGCACTATGTGGCCGACAGCCCCGCGGGCGAGCCTTCTGTCAGACACTGGAACAGCCAGCCGGACATACTGGAGCAGACCCGGGCTGAGGTGGACACAGTCTGCCGCCACAACTACGGGGTGGGGGCCCGTTTCACCGTGGAGAGGCGC
>DAB2_Phalacrocorax_brasilianus_NFME01014412.1:14708-14977 Phalacrocorax brasilianus isolate IPA14M001 scaffold14519, whole genome shotgun sequence
GGGTTCTTCCAGGAGGTGTTTGAGGGTGAGTGTCAGTACCTCAATGGCACCGAGCAGGTGAGGGGTCTGGTCAAGAACATCTACAACCGGCAGCAGTATGCGCACTTCGACAGCGTTGTGGGGCACTATGTGGCCGACAGCCCCGCGGGCGAGCGTTCTGTCAGATACTGGAACAGCCAGCCGGACATACTGGAGCAGAGACGGGCTGAGGTGGACACAGTCTGCCGCCACAACTACGGGGTGTCGGCCCCTTTCACCGTGGAGAGGCGT
>DAB2_WAAD01026721.1:2112-2381 Fregata magnificens isolate B10K-DU-002-48 scaffold22542, whole genome shotgun sequence
GCGGTTTTCCAGGAGGTGGGTGAATCCGAGTGTCAGTACCTCAACGGCACCGAGCAGGTGGTGTTTGTGGAGAGGTACATCTACAACCGGCAGCAGTACGTGCACTTCGACAGCAGTGTGGGGGTCTATGTGGCCGACAGCCCCCTGGGCGAGCCTAGTGCCAAGTACTGGAACAGCCAGCCGGACATACTGGAGCAGAGACGGGCTGTGGTGGACACATACTGCCGCCACAACTACGGGGTGGTGACCCCTTTCACTGTGGAGAGGAGA
