# Supplementary material for: Ancient duplication, coevolution, and selection at the MHC class IIA and IIB genes of birds
Source: Front Immunol. 2023 Oct 27;14:1250824. doi: 10.3389/fimmu.2023.1250824 (PMC10641522; doi:10.3389/fimmu.2023.1250824)
Supplement: Appendix 3 — Consensus Bayesian topologies for the upstream region (90 nt) of MHC class IIA and IIB exon 3 in Palaeognathae and 17 orders of non-passerine Neognathae birds. [file DataSheet_3.zip › Appendix 4/DAB2 exon 3.fasta]

>DAB2_Accipiter_cooperii_JANBPI010000069.1:500991-501268 Accipiter cooperii isolate ANSP 33350 69, whole genome shotgun sequence
CCCAAGGTGAGGGTCTCCCCCATGCAGTCGAGTTCCCTGCCCCAGACCAACAGGCTGGTTTGCTACGTGACGGGGTTTTACCCCGCGGAGATTGAGGTGAAGTGGTTCAAGAACGGGCGGGAGGAGACGGAGCACGTGGTGTCCACGGACATGATCCAGAACGGAGACTGGACCTACCAGGTGCTGGTGATGCTGGAAACCACCCCGCAGCGCGGGGACACCTACGTGTGCCAGGTGGAGCACGTCAGCCTGCAGCACCCCGTCACCCAGCAGTGG
>DAB2_Aegypius_monachus_JANUXQ010007614.1:1683-1960 Aegypius monachus isolate KU 91378 7614, whole genome shotgun sequence
CCCAAGGTGAGGGTCTCCCCCATGCAGTCGAGCTCCCTGCCCCAGACCAACAGGCTGGTTTGCTACGTGACGGGGTTTTACCCTGCGGAGATTGAGGTGAAGTGGTTCAAGAACGGGCAGGAGGAGACGGAGCACGTGGTGTCCACGGACATGATCCAGAACGGAGACTGGACCTACCAGGTGCTGGTGATGCTGGAAACCACCCCACAGCACGGGGACACCTACGTGTGCCAGGTGGAGCACGTCAGCCTGCAGCACCCCGTCACCCAGCACTGG
>DAB2_Aquila_chrysaetos_NW_024470392.1:150120-150397 Aquila chrysaetos chrysaetos unplaced genomic scaffold, bAquChr1.4, whole genome shotgun sequence
CCCAAGGTGAGGGTCTCCCCCATGCAGTCGAGCTCCCTGCCCCAGACCAACAGGCTGGTTTGCTACGTGACGGGGTTTTACCCCGCGGAGATTGAGGTGAAGTGGTTCAAGAACGGGCAGGAGGAGACGGAGCACGTGGTGTCCACGGACATGATCCAGAACGGAGACTGGACCTACCAGGTGATGGTGATGCTGGAAACCACCCCGCAGCGCGGGGACACCTACGTGTGCCAGGTGGAGCACGTCAGCCTGCAGCACCCCGTCACCCAGCAGTGG
>DAB2_Butastur_liventer_JAOEHN010001155.1:1217-1494 Butastur liventer isolate 6TRJ34J67C 1155, whole genome shotgun sequence
CCCAAGGTGAGGGTCTCCCCCATGCAGTCGAGCTCCCTGCCCCAGACCAACAGGCTGGTTTGCTACGTGACGGGGTTTTACCCCGCGGAGATTGAGGTGAAGTGGTTCAAGAACGGGCAGGAGGAGACGGAGCACGTGGTGTCCACGGACATGATCCAGAACGGAGACTGGACCTACCAGGTGCTGGTGATGCTGGAAACCACCCCGCAGCACGGGGACACCTACGTGTGCCAGGTGGAGCACGTCAGCCTGCAGCACCCCGTCACCCAGCAGTGG
>DAB2_Buteo_albonotatus_JANVAB010000071.1:595803-596080 Buteo albonotatus isolate TCWC 15864 71, whole genome shotgun sequence
CCCAAGGTGAGGGTCTCCCCCATGCAGTCGAGCTCCCTGCCCCAGACCAACAGGCTGGTTTGCTACGTGACGGGGTTTTACCCCGCGGAGATCGAGGTGAAGTGGTTCAAGAACGGGCAGGAGGAGACGGAGCACGTGGTGTCCACGGACGTGATCCAGAACGGAGACTGGACCTACCAGGTGCTGGTGATGCTGGAAACCACCCCGCAGCGCGGGGACACCTACGCGTGCCAGGTGGAGCACGTCAGCCTGCAGCACCCCGTCACCCAGCAGTGG
>DAB2_Cryptoleucopteryx_plumbea_JANZME010026121.1:81-358 Cryptoleucopteryx plumbea 26121, whole genome shotgun sequence
CCCAAGGTGAGGGTCTCCCCCATGCAGTCGAGCTCCCTGCCCCAGACCAACAGGCTGGTTTGCTACGTGACGGGGTTTTACCCGGCGGAGATCGAGGTGAAGTGGTTCAAGAACGGGCAGGAGGAGACGGAGCACGTGGTGTCCACGGACATGATCCAGAACGGAGACTGGACCTACCAGGTGCTGGTGATGCTGGAAACCACCCCGCAGCGCGGGGACACCTACGTGTGCCAGGTGGAGCACGTCAGCCTGCAGCACCCCGTCACCCAGCAGTGG
>DAB2_Elanoides_forficatus_JAOBAS010007243.1:3404-3681 Elanoides forficatus isolate TCWC 21022 7243, whole genome shotgun sequence
CCCAAGGTGAGGGTCGCCCCCATGCAGTCGAGCTCCCTGCCCCAGACCAACAGGCTGGTTTGCTACGTGACGGGGTTTTACCCCGCGGAGATTGAGGTGAAGTGGTTCAAGAACGGGCAGGAGGAGACGGAGCACGTGGTGTCCACGGACATGATCCAGAACGGAGACTGGACCTACCAGGTGCTGGTGATGCTGGAAACCACCCCGCAGCGCGGGGACACCTACATGTGCCAGGTGGAGCACGTCAGCCTGCAGCACCCCGTCACCCAGCACTGG
>DAB2_Haliaeetus_leucocephalus_NW_010972718.1:64841-65118 Haliaeetus leucocephalus isolate CR32 unplaced genomic scaffold, Haliaeetus_leucocephalus-4.0 Scaffold282
CCCAAGGTGAGGGTCTCCCCCATGCAGTCGAGCTCCCTGCCCCAGACCAACAGGCTGGTTTGCTACGTGACGGGGTTTTACCCCGCGGAGATTGAGGTGAAGTGGTTCAAGAACGGGCAGGAGGAGACGGAGCACGTGGTGTCCACGGACATGATCCAGAACGGAGACTGGACCTACCAGGTGCTGGTGATGCTGGAAACCACCCCGCAGCGCGGGGACACCTACGTGTGCCAGGTGGAGCACGTCAGCCTGCAGCACCCCATCACCCAGCAGTGG
>DAB2_Harpagus_bidentatus_JAOBAP010000073.1:650262-650539 Harpagus bidentatus isolate ANSP 31945 73, whole genome shotgun sequence
CCCAAGGTGAGGGTCTCCCCCATGCAGTCGAGCTCCCTGCCCCAGACCAACAGGCTGGTTTGCTACGTGACGGGGTTTTACCCCGCGGAGATTGAGGTGAAGTGGTTCAAGAACGGGCAGGAGGAGACGGAGCACGTGGTGTCCACGGACATGATCCAGAACGGAGACTGGACCTACCAGGTGCTGGTGATGCTGGAAACCACCCCGCAGCGCGGGGACACCTACGTGTGCCAGGTGGAGCACGTCAGCCTGCAGCACCCCGTCACCCAGCAGTGG
>DAB2_Melierax_canorus_JAOBAN010000542.1:874-1151 Melierax canorus isolate LACM 79106 542, whole genome shotgun sequence
CCCAAGGTGAGGGTCTCCCCCATGCAGTCGAGCTCCCTGCCCCAGACCAACAGGCTGGTTTGCTACGTGACGGGGTTTTACCCCGCGGAGATTGAGGTGAAGTGGTTCAAGAACGGGCAGGAGGAGACGGAGCACGTGGTGTCCACGGACATGATCCAGAACGGAGACTGGACCTACCAGGTGCTGGTGATGCTGGAAACCACCCCGCAGCGCGGGGACACCTACGTGTGCCAGGTGGAGCACGTCAGCCTGCAGCACCCCGTCACCCAGCAGTGG
>DAB2_Micronisus_gabar_JAOEHL010000070.1:623067-623344 Micronisus gabar isolate KU 110795 70, whole genome shotgun sequence
CCCAAGGTGAGGGTCTCCCCCATGCAGTCGAGCTCCCTGCCCCAGACCAACAGGCTGGTTTGCTACGTGACGGGGTTTTACCCCGCGGAGATTGAGGTGAAGTGGTTCAAGAACGGGCAGGAGGAGACGGAGCACGTGGTGTCCACGGACATGATCCAGAACGGAGACTGGACCTACCAGGTGCTGGTGATGCTGGAAACCACCCCGCAGCGCGGGGACACCTACGTGTGCCAGGTGGAGCACGTCAGCCTGCAGCACCCCGTCACCCAGCAGTGG
>DAB2_Nisaetus_nipalensis_BJES01022773.1:1378-1655 Nisaetus nipalensis DNA, Nini_22773, whole genome shotgun sequence
CCCAAGGTGAGGGTCTCCCCCATGCAGTCGAGCTCCCTGCCCCAGACCAACAGGCTGGTTTGCTACGTGACGGGGTTTTACCCCGCGGAGATTGAGGTGAAGTGGTTCAAGAACGGGCAGGAGGAGACGGAGCACGTGGTGTCCACGGACATGATCCAGAACGGAGACTGGACCTACCAGGTGATGGTGATGCTGGAAACCACCCCGCAGCGCGGGGACACCTACGTGTGCCAGGTGGAGCACGTCAGCCTGCAGCACCCCGCCACCCAGCAGTGG
>DAB2_Pandion_haliaetus_VYZV01019243.1:2809-3086 Pandion haliaetus isolate B10K-DU-012-58 scaffold43658, whole genome shotgun sequence
CCCAAGGTGAGGGTCTCCCCAATGCAGTCGAGCTCCCTGCCCCAGACCGACAGGCTGGTTTGCTACGTGACGGGGTTCTACCCCGCGGAGATTGAGGTGAAGTGGTTCAAGAACGGGCAGGAGGAGACGGAGCGCGTGGTGTCCACGGACGTGATCCAGAACGGAGACTGGACCTACCAGGTGCTGGTGATGCTGGAAACCACCCCGCAGCATGGGGACACCTACATGTGCCAGGTGGAGCACGTCAGCCTGCAGCACCCCGTCACCCAGCACTGG
>DAB2_Sagittarius_serpentarius_VWYJ01061446.1:240-517 Sagittarius serpentarius isolate B10K-DU-011-38 C10569092, whole genome shotgun sequence
CCCAAGGTGAGGGTCTCCCCCATGCAGTCGAGCTCCCTGCCCCAGACCAACAGGCTGGTTTGCTACGTGACGGGGTTTTACCCGGCGGAGATTGAGGTGAAGTGGTTCAAGAACGGGCAGGAGGAGACAGAGCGCGTGGTGTCCACGGACGTGATCCAGAATGGAGACTGGACCTACCAGGTGCTGGTGATGCTGGAAACCACCCCGCAGCACGGAGACGCCTACATGTGCCAGGTGGAGCACGTCAGCCTGGAGCACCCCGTCACCCAGCGCTGG
>DAB2_Aix_galericulata_JALLAJ010000240.1:86980-87245 Aix galericulata isolate NCHU-2012 Aplatyrhynchos.PEDO01004173.1_RagTag, whole genome shotgun sequence
CCCAAGGTGAGGGTCTCTCCCATGCAGTCGAGCTCGCTGCCCCAGACCGACAGGCTGGCGTGCTACGTGACGGGCTTCTACCCCGCCGAGATCGAGGTGAAGTGGTTCAAGAACGGCCAGGAGGAGACGAAGCACGTGGTGTCCACGGACGTGATCCAGAACGGGGACTGGACCTACCAGGTGCTGGTGATGCTGGAAAGCACCCCGCAGCACGGGGACACCTACAAGTGCCACGTGCAGCACGCCAGCCTGAAAAGCCCCATC------------
>DAB2_Anas_platyrhynchos_NC_051788.1:1396293-1396558 Anas platyrhynchos isolate Z2 breed Pekin duck chromosome 17, ZJU1.0
CCCAAGGTGAGGGTCTCTCCCATGCAGTCGAGCTCGCTGCCCCAGACCGACAGGCTGGCGTGCTACGTGACGGGCTTCTACCCCGCCGAGATCCAGGTGAAGTGGTTCAAGAACGGCCAGGAGGAGACGAAGCACGTGGTGTCCACGGACGTGATCCAGAACGGGGACTGGACCTACCAGGTGCTGGTGATGCTGGAAAGCACCCCGCAGCACGGGGACACCTACGAGTGCCACGTGCAGCACGCCAGCCTGAAAAGCCCCATC------------
>DAB2_Anser_indicus_VDDG01000779.1:537-806 Anser indicus isolate heart tissue scaffold_2471, whole genome shotgun sequence
CCCAAGGTGAGGGTCTCTCCCATGCAGTCGAGCTCGCTGCCCCAGACCGACAGGCTGGCGTGCTACGTGACGGGCTTCTACCCCGCCGAGATCGAGGTGAAGTGGTTCAAGAACGGCCAGGAGGAGACGAAGCACGTGGTGTCCACGGACGTGATCCAGAACGGGGACTGGACCTACCAGGTGCTGGTGATGCTGGAAAGCACCCCGCAGCACGGGGACACCTACAAGTGCCAGGTGGAGCACGCCAGCCTGCAGAGCCCCATCACC---------
>DAB2_Anseranas_semipalmata_VXAA01010325.1:30-307 Anseranas semipalmata isolate B10K-DU-001-57 C11566486, whole genome shotgun sequence
CCCAAGGTGAGGGTCTCTCCCATGCAGTCGAGCTCCCTGCCCCAAACCGACAGGCTGGCGTGCTACGTGACGGGCTTCTACCCCGCCGAGATCGAGGTGAAGTGGTTCAGGAACGGCCAGGAGGAGACGGAGCGCGTGGTGTCCACGGACGTCATCCAGAACGGGGACTGGACCTACCAGGTGCTGGTGATGCTGGAAAGCACCCCGCAGCGCGGGGACACCTACACGTGCCAGGTGGAGCACGTCAGCCTGCAGCGCCCCATCACCCACCACTGG
>DAB2_Asarcornis_scutulata_VZSO01008928.1:13071-13336 Asarcornis scutulata isolate OUT-0051 scaffold113599, whole genome shotgun sequence
CCCAAGGTGAGGGTCTCTCCCATGCAGTCGAGCTCGCTGCCCCAGACCGACAGGCTGGCGTGCTACGTGACGGGCTTCTACCCCGCCGAGATCGAGGTGAAGTGGTTCAAGAACGGCCAGGAGGAGACCAAGCACGTGGTGTCCACGGACGTGATCCAGAACGGGGACTGGACCTACCAGGTGCTGGTGATGCTGGAAAGCACCCCGCAGCACGGGGACACCTACGAGTGCCACGTGCAGCACGCCAGCCTGAAAAGCCCCATC------------
>DAB2_Aythya_fuligula_NC_045591.1:34691-34956 Aythya fuligula isolate bAytFul2 chromosome 33, bAytFul2.pri
CCCAAGGTGAGGGTCTCTCCCATGCAGTCGAGCTCGCTGCCCCAGACCGACAGGCTGGCGTGCTACGTGACGGGCTTCTACCCCGCCGACATCCAGGTGAAGTGGTTCAAGAACGGCCAGGAGGAGACCAAGCACGTGGTGTCCACGGACGTGATCCAGAACGGGGACTGGACCTACCAGGTGCTGGTGATGCTGGAAAGCACCCCGCAGCACGGGGACACCTACGAGTGCCACGTGCAGCACGCCAGCCTGAAAAGCCCCATC------------
>DAB2_Branta_canadensis_SNRU01026115.1:956-1221 Branta canadensis isolate SJ_97 contig11954_0, whole genome shotgun sequence
CCCAAGGTGAGGGTCTCTCCCATGCAGTCGAGCTCGCTGCCCCAGACCGACAGGCTGGCGTGCTACGTGACGGGCTTCTACCCCGCCGAGATCGAGGTGAAGTGGTTCAAGAACGGCCAGGAAGAGACGAAGCACGTGGTGTCCACGGACGTGATCCAGAACGGGGACTGGACCTACCAGGTGCTGGTGATGCTGGAAAGCACCCCGCAGCACGGGGACACCTACAAGTGCCAGGTGGAGCACGCCAGCCTGCAGAGCCCCATC------------
>DAB2_Chauna_torquata_VXAL01007518.1:9-286 Chauna torquata isolate B10K-DU-011-36 scaffold7138, whole genome shotgun sequence
CCGAAGGTGAGGGTCTCTCCCATGCAGTCGAGCTCCCTGCCCCAAACCGACAGGCTGGCGTGCTACGTGACGGGCTTCTACCCCGCCGAGATCGAGGTGAAGTGGTTCAGGAACGGCCGGGAGGAGACGGAGCGCGTGGTGTCCACGGACGTGATCCAGAACGGGGACTGGACCTACCAGGTGCTGGTGATGCTGGAAAGCACCCCGCAGCGCGGGGACACCTACGCGTGCCAGGTGGAGCACGTCAGCCTGCAGCACCCCATCACCCAGCACTGG
>DAB2_Cygnus_atratus_NC_066394.1:696268-696537 Cygnus atratus isolate AKBS03 ecotype Queensland, Australia chromosome 33, CAtr_DNAZoo_HiC_assembly
CCCAAGGTGAGGGTCTCTCCCATGCAGTCGAGCTCGCTGCCCCAGACCGACAGGCTGGCGTGCTACGTGACGGGCTTCTACCCCGCCGAGATCGAGGTGAAGTGGTTCAAGAACGGCCAGGAGGAGACGAAGCACGTGGTGTCCACGGACGTGATCCAGAACGGGGACTGGACCTACCAGGTGCTGGTGATGCTGGAAAGCACCCCGCAGCACGGGGACACCTACAAGTGCCAGGTGGAGCACGTCAGCCTGCAGAGCCCCATCACC---------
>DAB2_Nettapus_auritus_JAACYP010024949.1:1073-1350 Nettapus auritus breed African pygmy goose isolate SHBP007 NA55746.1, whole genome shotgun sequence
CCCAAGGTGAGGGTCTCTCCCATGCAGTCCAGCTCGCTGCCGCAGACCGACAGGCTGGCGTGCTACGTGACGGGCTTCTACCCCGCCGAGATCGAGGTGAGGTGGTTCAAGAACGGCCGGGAGGAGACGAAGCACGTGGTGTCCACGGACGTGATCCGCAACGGGGACTGGACCTACCAGGTGCTGGTGATGCTGGAGAGCTCCCCGCAGCGCGGGGACACCTACACGTGCCAGGTGGAGCACGCCAGCCTGCGGCGCCCCATCGCCCACGACTGG
>DAB2_Oxyura_jamaicensis_NW_023310713.1:188-457 Oxyura jamaicensis isolate SHBP4307 breed ruddy duck unplaced genomic scaffold, BPBGC_Ojam_1.0 oxyUn_random_OJ71833
CCCAAGGTGAGGGTCTCGCCCATGCAGTCGAGCTCGCTGCCCCAGACCGACCGGCTGGCGTGCTACGTGACGGGCTTCTACCCCGCCGAGATCGAGGTGAAGTGGTTCAAGAACGGCCAGGAGGAGACGAAGCACGTGGTGTCCACGGACGTGATCCGGAACGGGGACTGGACCTACCAGGTGCTGGTGATGCTGGAAAGCACCCCGCAGCACGGGGACACCTACCAGTGCCAGGTGGAGCACGCCAGCCTGAAGCGCCCCATCACC---------
>DAB2_Stictonetta_naevosa_JAACYO010020532.1:1089-1358 Stictonetta naevosa breed freckled duck isolate SHBPF4130 SN33121.1, whole genome shotgun sequence
CCCAAGGTGAGGGTCTCTCCCATGCAGTCGAGCTCGCTGCCCCAGACCGACAGGCTGGCGTGCTACGTGACGGGCTTCTACCCCGCCGAGATCGAGGTGAAGTGGTTCAAGAACGGCCAGGAGGAGACGAAGCACGTGGTGTCCACGGACGTGATCCGGAACGGGGACTGGACCTACCAGGTGCTGGTGATGCTGGAAAGCACCCCGCAGCACGGGGACACCTACAAGTGCCAGGTGGAGCACGCCAGCCTGCAGCGCCCCGTCACC---------
>DAB2_Podargus_strigoides_VZTK01010134.1:268-549 Podargus strigoides voucher USNM:612703 isolate B10K-DU-001-40 scaffold16993, whole genome shotgun sequence
CCCAGGGTGAGGGTCTCCCCCATGCAGTCGGGCTCCCTGCCCCAGCCCGACCGGCTGCTCTGCTACGTGACCGGCTTCTACCCGGCGGAGCTGGAGGTGAAGTGGTTCCGCAACGGGCGGGAGGAGACGGAGCGCGTGGTGTCCACGGACGTGATCCAGAACGGGGACTGGACCTACCAGGTGCTGGTGATGCTGGAAACCAGCCCGCAGCGCGGGGACACCTACGCCTGCCAGGTGGAGCACGCCAGCCTGCAGCACCCCCTCCGCCAGCACTGG
>DAB2_Chaetura_pelagica_NW_009952692.1:12578-12842 Chaetura pelagica isolate M959 unplaced genomic scaffold, ChaPel_1.0 scaffold483, whole genome shotgun sequence
CCCAAGGTGCGGGTCTCCCCGATGCAGTCGGGCTCCCTGCCCCAGACCGACAGGCTGGTTTGCTACGTGAGCGGATTCTACCCGCCGGAGATCGAGGTGAAATGGTTCAAGGACGAGCAGGAGGAGACGGAGCGCGTGGTGTCCACGGACGTGATCCAGAACGGAGACTGGACGTACCAGGTGCTGGTGATGCTGGAGACCAGCCCTGAGCGCGGGGAGAGCTACAGGTGCCAGGTGGAGCACGCCAGCCTGCAGCAG------------------
>DAB2_Tachymarptis_melba_KJ162433.1:1329-1610 Tachymarptis melba MHC class II beta (MHCIIB) gene, MHCIIB-Apme-DAB*03 allele, partial cds
CCCAAGGTGCGGGTCTCCCCGATGCAGTCGGGCTCCCTGCCCCAGACCGACAGGTTGGTTTGCGCCGTAACCGGATTTTACCCGCCGGAGATCGAGGTGAAATGGTTCAAGGACGAGCAGGAGGAGACGGAGCGCGTGGTGTCCACGGACGTGATCCAGAACGGAGACTGGACCTACCAGGTGCTGGTGATGCTGGAGACCAGCCCGCAGCGCGGGGAGACCTACAGGTGCCAGGTGGAGCACGCCAGCCTGCAGCAGCCGCTCAGCCGGCGCTGG
>DAB2_Tachymarptis_melba_KJ162432.1:1179-1460 Tachymarptis melba MHC class II beta (MHCIIB) gene, MHCIIB-Apme-DAB*02 allele, partial cds
CCCAAGGTGAGGGTCTCCCCCATGCAGTCGAGCTCCCTGCCCCAGACCGACAGGCTGGTTTGCGCCGTGACGGGCTTTTACCCCGCGGAGATTGAGGTGAAGTGGTTCAAGAACGGGCATGAGGAGACGGAGCGTGTGGTGTCCACGGACGTGATCCAGAACGGAGACTGGACCTACCAGGTGCTGGTGATGCTGGAAACCACCCCGCAGCGCGGGGAGACCTACATGTGCCAGGTGGAGCACGTCAGCCTGCAGCACCCCGTCAGCCAGCACTGG
>DAB2_Alca_torda_VMED01000075.1:21839-22116 Alca torda isolate 2006_11_07_Graehlm_vinge_78 scaffold_81_arrow_ctg1, whole genome shotgun sequence
CCCAAGGTGAAGGTCTCCCCAGTGCAGTCGAGCTCCCTGCCCCAGACCGACAGGCTGGTTTGCGCCGTGACGGGGTTTTACCCTGCGGAGATTGAGGTGAAGTGGCTGAAGAACGGGCAGGAGGAGACGGAGCACGTGGTGTCCACGGAGGTGATGCAGAACGGAGACTGGACCTACCAGGTGTTGGTGATGCTGGAAACCGCCCCGCAGCGCGGGGACACCTACACGTGCCAGGTGGAGCACGTCAGCCTGCAGCACCCCGTCACCCAGCACTGG
>DAB2_Arenaria_interpres_VXAK01021168.1:245-522 Arenaria interpres isolate B10K-DU-005-73 scaffold18478, whole genome shotgun sequence
CCCAAGGTGAAGGTCTCCCCCGTGCAGTCGGGCTCCCTGCCCCAGACCAACAGGCTGGTTTGCGCCGTGACGGGGTTTTACCCGGCGGAGATCGAGGTGAAGTGGTTGAGGAACGGGCAGGAGGAGACGGAGCACGTGGTGTCCACGGAGGTGATGCAGAACGGGGACTGGACCTACCAGGTGCTGGTGATGCTGGAAACCACCCCGCAGCGCGGGGACACCTACACCTGCCACGTGGAGCACGTCAGCCTGCAGCACCCCGTCACCCAGCACTGG
>DAB2_Burhinus_oedicnemus_VFFE01007852.1:155421-155698 Burhinus oedicnemus isolate B10M00005 jcf7180000882921, whole genome shotgun sequence
CCCAAGGTGAGGGTCTCCCCCATGCAGTCGAGCTCCCTGCCCCAGACCGACAGACTGGTGTGCTACGTGACCGGGTTTTACCCCGCGGAGATTGAGGTGAAGTGGTTCAAGAACGGGCAGGAGGAGACGGAGCGCGTGGTGTCCACGGACGTGATACAGAACGGGGACTGGACCTACCAGGTGCTGGTGATGCTGGAAACCACCCCGCAGCGCGGGGACACCTACACGTGCCAGGTGGAGCACGTCAGCCTGCAGCACCCCGTCACCCAGCACTGG
>DAB2_Calidris_pygmaea_QJSC01028671.1:1521-1802 Calidris pygmaea strain Meinypilgyno scaf_26711, whole genome shotgun sequence
CCGAAGGTGAAGGTCTCCCCCGTGCAGTCGGGCTCCCTGCCCCAGACCGACAGGCTGGTTTGTGCCGTGACGGGCTTTTACCCCGCGGAGATTGAGGTGAAGTGGTTGAGGAACGGGCAGGAGGAGACGGAGCACGTGGTGTCCACGGAGGTGATGCAGAACGGGGACTGGACCTACCAGGTGCTGGTGATGCTGGAAACCACCCCGCAGCGCGGGGACACCTACACCTGCCACGTGGAGCACGTCAGCCTGCAGCACCCCGTCACCCTGCACTGG
>DAB2_Cepphus_grylle_VZUD01000411.1:14704-14981 Cepphus grylle isolate OUT-0020 scaffold3450_cov42, whole genome shotgun sequence
CCCAAGGTGAAGATCTCCCCAGTGCAGTCGAGCTCCCTGCCCCAGACCGACAGGCTGGTTTGCGCTGTGACGGGGTTTTACCCCGCGGAGATTGAGGTGAAGTGGTTGAAGAACGGGCAGGAGGAGACGGAGCACGTGGTGTCCACGGAGGTGATGCAGAACGGAGACTGGACCTACCAGGTGCTGGTGATGCTGGAAACCACCCCGCAGCGCGGGGACACCTACACGTGCCAGGTGGAGCACGTCAGCCTGCAGCACCCCGTCGCCCAGCACTGG
>DAB2_Dromas_ardeola_VYZM01024995.1:48-325 Dromas ardeola isolate B10K-DU-012-55 scaffold24453, whole genome shotgun sequence
CCCAAGGTGAGGGTCTCCCCCATGCAGTCGAGCTCCCTGCCCCAGACCGACAGGCTGGTTTGCGCCGTGACGGGGTTTTACCCCATGGAGATTGAGGTGAAGTGGTTGAAGAACGGGCAGGAGGAGACGGAGCGCGTGGTGTCCACGGAGGTGATGCAGAACGGAGACTGGACCTACCAGGTGCTGGTGATGCTGGAAACCACCCCGCAGCGCGGGGACACCTACACGTGCCAGGTGGAGCACGTCAGCCTGCAGCACCCCATCATCCAGCACTGG
>DAB2_Glareola_pratincola_VWPO01006430.1:1-260 Glareola pratincola isolate B10K-CU-031-08 scaffold_6418, whole genome shotgun sequence
CCCAAGGTGAGGGTCTCCCCGCTGCAGTCCAGCTCCCTGCCCCAGACGGACAGGCTGGTTTGCGCCGTGACGGGGTTTTACCCTGAGGATATTGAGGTGAAGTGGTTGAAGAACGGGCGGGAGGAGACGGAGCACGTGGTGTCCACGGAGGTGATGCAGAACGGAGACTGGACCTACCAGGTGCTGGTGATGCTGGAAACCACCCCGCAGCGCGGGGACACCTACACGTGCCAGGTGGAGCACGTCAGCCTGCAGCAC------------------
>DAB2_Jacana_jacana_VZTM01021214.1:554-831 Jacana jacana isolate B10K-DU-002-59 scaffold15717, whole genome shotgun sequence
CCCAAGGTGAGGGTCTCCCCCATGCAGTCCAGCTCCCTGCCCCAGACCAACAGGCTGGTCTGTGCCGTGATGGATTTCTACCCGGCGGAGATTGAGGTGAAGTGGCTGAAGAACGGGCAGGAGGAGACGGAGCGGGTGGTGTCCACGGAGGTGATACAGAACGGGGACTGGACCTACCAGGTGCTGGTGATGCTGGAAACCAGCCCGCAGCGCGGGGACAGCTACGCCTGCCGGGTGGAGCACGTCAGCCTGCAGCACCCCATCACCCAGCACTGG
>DAB2_Pagophila_eburnea_KJ162438.1:760-1041 Pagophila eburnea MHC class II beta (MHCIIB) gene, MHCIIB-Paeb-DAB*01 allele, partial cds
CCCAAAGTGAGGGTCTCCCCCATGCAGTCGAGCTCCCTGCCCCAGACTGACAGGCTGGTTTGCGCCGTGACGGGGTTTTACCCCCCGGAGATTGAGGTGAAGTGGTTGAAGAACGGGCAGGAGGAGACGGAGCACGTGGTGTCCACGGAGGTGATGCAGAACGGAGACTGGACCTACCAGGTGCTGGTGATGCTGGAAACCACTCCACAGCGCGGGGACACCTACACGTGCCAGGTGGAGCACGTCAGCCTGCAGCACCCCATCACACAGCACTGG
>DAB2_Rhinoptilus_africanus_VXBO01012270.1:13689-13966 Rhinoptilus africanus isolate B10K-DU-002-36 scaffold3699, whole genome shotgun sequence
CCCAAGGTGAGGGTCTCCCCCATGCAGTCAAGCTCCCTGCCCCAGACGGACAGGCTGGTTTGCGCCGTGACGGGGTTTTACCCCGCGGAGATTGAGGTGAAGTGGTTGAAGAACGGGCAGGAGGAGACGGAGCGCGTGGTGTCCACGGAGGTGATGCAGAACGGAGACTGGACCTACCAGGTGCTGGTGATGCTGGAAACCAGCCCCCAGCGCGGGGACACCTACACGTGCCAGGTGGAGCACGTCAGCCTGCAGCACCCCGTCACCCAGCACTGG
>DAB2_Rissa_tridactyla_HQ822464.1:517-798 Rissa tridactyla MHC class II antigen (DRB1) gene, DRB1-KT-67 allele, partial cds
CCCAAAGTGAGGGTCTCTCCCATGCAGCCGAGCTCCCTGCCCCAGACCGACAGGCTGGTTTGCGCCGTGACGGGGTTTTACCCTGCGGAGATTGAGGTGAAGTGGTTGAAAAACGGGCAGGAGGAGACGGAGCACGTGGTGTCCACGGAGGTGATGCAGAACGGAGACTGGACCTACCAGGTGCTGGTGATGCTGGAAACCACCCCGCAGCGCGGGGACACCTACACGTGCCAGGTGGAGCACGTCAGCCTGCAGCACCCCATCACCCAGCACTGG
>DAB2_Rissa_tridactyla_HQ822469.1:517-798 Rissa tridactyla MHC class II antigen (DRB1) gene, DRB1-KT-72 allele, partial cds
CCCAAAGTGAGGGTCTCCCCCATGCAGTCGAGCTCCCTGCCCCAGACCGACAGGCTGGTTTGCGCCGTGACGGGGCTTTACCCTGCGGAGATTGAGGTGAAGTGGTTGAAGAACGGGCAGGAGGAGACGGAGCATGTGGTGTCCACGGAGGTGATGCAGAACGGAGACTGGACCTACCAGGTGCTGGTGATGCTGGAAACCACCCCGCAGCGCGGGGACACCTACACGTGCCAGGTGGAGCACGTCAGCCTGCAGCACCCCGTCACCCAGCACTGG
>DAB2_Actenoides_hombroni_WUAM01000233.1:1722138-1722415 Actenoides hombroni isolate 3441YUFN42 233, whole genome shotgun sequence
CCCAAGGTGAGGGTCTCCCCGATGCAGTCGAGCTCCCTGCCCCAGACCGACCGGCTGGTTTGCTACGTGACGGGCTTTTACCCGGCCGAGGTGGAGGTGAAGTGGTTCAAGAACGGGCAGGAGGAGACGGAGCGCGTGGTGTCCACGGACGTGATCCAGAACGGAGACTGGAGCTACCAGGTGCTGGTGCTGCTGGAAACCAGCCCGCAGCGCGGGGACACCTACACGTGCCGGGTGGAGCACGTCAGCCTGCAGCACCCCGTCAGCCAGCACTGG
>DAB2_Actenoides_lindsayi_WTSP01148767.1:280-557 Actenoides lindsayi isolate 9SJTFMH8LE 148767, whole genome shotgun sequence
CCCAAGGTGAGGGTCTCCCCGATGCGGTCGAGCTCCCTGCCCCAGACCGACCGGCTGGCTTGCTACGTGACGGGCTTTTACCCGGCCGAGGTGGAGGTGAAGTGGTTCAAGAACGGGCGGGAGGAGACGGAGCGCGTGGTGTCCACGGACGTGATCCAGAACGGAGACTGGACCTACCAGGTGCTGGTGCTGCTGGAAACCAGCCCGCAGCGCGGGGACACCTACACGTGCCGGGTGGAGCACGTCAGCCTGCAGCACCCCGTCAGCCAGCACTGG
>DAB2_Halcyon_malimbica_JANHZY010016014.1:3082-3359 Halcyon malimbica isolate 47OO6CGMHP 16014, whole genome shotgun sequence
CCCAAGGTGAGGGTCTCCCCGATGCACTCGGGCTCCCTGCCCCAGATCGACCGGCTGGTTTGCTCCGTGACGGGCTTTTACCCGGCCGAGGTGGAGGTGAAGTGGTTCAGGAACGGGCAGGAGGAGACGGAGCGCGTGGTGTCCACGGACGTGATCCAGAACGGAGACTGGACCCACCAGGTGCTGGTGCTGCTGGAAACCAGCCCGCAGCGCGGGGACACCTACACGTGCCGGGTGGAGCACGTCAGCCTGCAGCACCCCGTCAGCCAGCACTGG
>DAB2_Todiramphus_chloris_JANVCC010009614.1:915-1192 Todiramphus chloris collaris isolate FMNH_358326 93264, whole genome shotgun sequence
CCCAAGGTGAGGGTCTCCCCGATGCAGTCGAGCTCCCTGCCCCAGACCGACCGGCTGCTTTGCTACGTGACGGGCTTTTACCCGGCCGAGGTGGAGGTGAAGTGGTTCAAGAACGGGCAGGAGGAGACGGAGCGCGTGGTGTCCACGGACGTGATCCAGAACGGAGACTGGAGCTCGCAGGTGCTGGTGGTGCTGGAAACCAGCCCGCAGCGCGGGGACACCTACACCTGCCGGGTGGAGCACGGCAGCCTGCAGCGCCCCGTCAGCCAGCACTGG
>DAB2_Todiramphus_saurophagus_JANIMW010210232.1:72-349 Todiramphus saurophagus isolate IRGN 2T7VB64F69 210232, whole genome shotgun sequence
CCCAAGGTGAGGGTCTCCCCGGTGCAGTCGAGCTCCCTGCCCCAGATCGACCGGCTGCTTTGCTACGTGACGGGCTTTTACCCGGCCGAGGTGGAGGTGAAGTGGTTCAAGAACGGGCAGGAGGAGACGGAGCGCGTGGTGTCCACGGACGTGATCCAGAACGGAGACTGGAGCTACCAGGTGCTGGTGGTGCTGGAAACCAGCCCGCAGCGCGGGGACACCTACACCTGCCGGGTGGAGCACGGCAGCCTGCAGCACCCCGTCAGCCAGCACTGG
>DAB2_Baryphthengus_martii_VWZK01005488.1:1642-1919 Baryphthengus martii isolate B10K-DU-001-21 scaffold9400, whole genome shotgun sequence
CCCAAGGTGAGGGTCTTCCCAGTGCAGTCGAGCTCCCTGCCCCAGATCGACCGGCTGGTTTGCTCCGTGACGGGTTTTTACCCTGCGGAGGTGGAGGTGAAGTGGTTCAAGAATGGGCAGGAGGAGACGGAGCTGGTGGTGTCCACGGACGTGATGCAGAACGGAGACTGGACCTACCAGGTGCTGGTGATGCTGGAAACCAGCCCGCAACATGGGGACACCTACACGTGCCAGGTGTCGCACGTCAGCCTGCAGCACCCCGTCAGCCAGCACTGG
>DAB2_Alectoris_rufa_JADBKV010003886.1:4311-4588 Alectoris rufa isolate MAOLO_4 scaffold3944, whole genome shotgun sequence
CCCAAGGTGAGGATCTCTGCGCTGCAGTCGGGCTCCCTGCCCCAAACTGACCGGCTGGCTTGCTACGTGACGGACTTCTACCCTCCCGAGATCGAGGTGAAGTGGTTCCGGAATGGGCAGGAGGAGACAGAGTGCGTGGTGTCCACGGATGTGATCCAGAACGGGGACTGGACCTACCAGGTGCTGGTGGTGCTGGAGACCAGCCCACAGCACGGGGACAGCTACGCGTGCCAGGTGGAGCACGCCAGCCTGCGGCTGCCCATCACCCAGCTGTGG
>DAB2_Bambusicola_thoracicus_PPHD01100595.1:642-919 Bambusicola thoracicus isolate RTK389 B.A.C_100594, whole genome shotgun sequence
CCCAAGGTGAGGATCTCTGCGCTGCACTCGGGCTCCCTGCCCCAAACCGACCGGCTGGCTTGCTACGTGACGGGCTTCTACCCGCCGGAGATCGAGGTGAAGTGGTTCCAGAACGGGCAGGAGGAGACGGAGCGTGTGGTGTCCACGGACGTGATCCAGAACGGGGACTGGACCTACCAGGTGCTGGTGGTGCTGGAGACCAACCCACGGCACGGGGACGGCTACGTGTGCCAGGTGGAGCACAGCAGCCTGCAGCAGCCCATCAGCCAGCGCTGG
>DAB2_Bambusicola_thoracicus_PPHD01117682.1:383-664 Bambusicola thoracicus isolate RTK389 B.A.C_117682, whole genome shotgun sequence
CCCAAGGTGAGGGTCTCGGCGCTGCAGTCGGGCTCCCTGCCCGAAAGCGACCGCCTGGCGTGCTACGTGACGGGCTTCTACCCGCCGGAGATCGAGGTGAAGTGGTTCCAGAACGGGCGGGAGGAGACGGAGCGCGTGGTGTCCACGGACGTGATGCAGAACGGGGACTGGACGTACCAGGTGCTGGTGGTGCTGGAGGCCGTCCCGCGGCGCGGGGACAGCTACGTGTGCCGGGTGGAGCACGCCAGTCTGCGGCAGCCCATCAGCCAGGCCTGG
>DAB2_Callipepla_squamata_MCFN01001554.1:770-1047 Callipepla squamata strain Texas jcf7180005231480, whole genome shotgun sequence
CCCAAGGTGAGGGTCTCGGCGCTGCAGTCGGGCTCGCTGCCCCAAAGCGACCGCCTGGCTTGCTACGTGACGGGCTTCTACCCGCCGGAGATCGAGGTGAAGTGGTTCCAGAACGGGCGCGAGGAGACGGAGCGCGTGGTGTCCACGGACGTGATGCAGAACGGGGACTGGACCTACCAGGTGCTGGTGGTGCTGGAGGGCGTCCCGCGGAGCGGGGACAGCTACGAGTGCCACGTGGAGCACGCCAGCCTGCAGCAGCCCATCGTGCAGCGCTGG
>DAB2_Callipepla_squamata_MCFN01028339.1:151-435 Callipepla squamata strain Texas jcf7180005230120, whole genome shotgun sequence
CCCGGGGTGAGGGTGTCGGCACTGCAGTCGGGCTCCGTGCCCCAGAGCGACCGCCTGGCTTGCTCCGTGTCGGGGTTCTACCCTCCGGAGATCGAGGTGAAGTGGTTCCACAATGGGAAGGAGCAGTGGGAGCGTGTGGTGTCCACGGATGAGGTACGCAATGGGGACTGGACCTACCAGGTGCTGCTGCTGCTGGACACCGGCCCGCAGCGCGGGGACACCTACGTGTGCCACGTGGAGCACGCCAGCCTGCTGCACCCCAAAACCCAGCCCTGG
>DAB2_Chrysolophus_pictus_JRFT01041466.1:407-686 Chrysolophus pictus breed wild golden pheasant contig41466, whole genome shotgun sequence
CCCAAGGTGAGGATCCGCGCGCTGCACTCGGGCTCCCCGCGCCAAGCCGAGCGGCTGGCTTGCTACGTGACGGGCTTCTACCCGCCCGAGATCGAGGTGAAGTGGTTCCACAACGGGCGGGAGGAGACGGAGCGCGTCGTGTCCACGGACGTGATCCAGAACGGGGACTGGACCTACCAGGTGCTGCTGGTGCTGGAGACCGGCCCGCGGCACGGGGACGGCTACGTGTGCCGGGTGCAGCACGTCAGCCTGCGGCAGCCCGTCAGCCGGCTGTGG
>DAB2_Colinus_virginianus_VONY02003651.1:119-403 Colinus virginianus isolate B-91918 sc3652, whole genome shotgun sequence
CCCAGGGTGAGGGTGTCGGCACTGCAGTCGGGCTCCGTGCCCCAGAGCGACCGCCTGGCTTGCTCCGTGTCGGGGTTCTACCCTCCGGAGATCGAGGTGAAGTGGTTCCACAACGGGAAGGAGCAATGGGAGCGTGTGGTGTCCACGGATGTGGTGCGCAATGGGGACTGGACCTACCAGGTGCTGCTGCTGCTGGACACCGGCCCGCAGCGCGGGGACACCTACGTGTGCCACGTGGAGCACGCCAGCCTGCTGCACCCCAAAACCCAGCCCTGG
>DAB2_Coturnix_japonica_NC_029524.1:8915-9194 Coturnix japonica isolate 7356 chromosome 9, Coturnix japonica 2.1
CCCAAAGTGAGGATCTCTGCACTGCAGTCGGGCTCCCTTCCCCAAACCGACCGGCTGGCTTGCTATGTGACAGGCTTCTACCCGCCTGAGATTGAGGTGAAGTGGTTCCAGAACGGGCAGGAGGAGACAGAGAGTGTGGTGTCCACAGATGTGATCCAGAATGGGGACTGGACCTACCAGGTGCTGGTGGTGCTGGAGACCAGCCCAAGACATGGGGACAGCTATGTGTGCCAGGTGGAGCACGCCAGCCTGTGGCTGCCCATCACCCAGCTCTGG
>DAB2_Coturnix_japonica_NC_029531.1:157754-158032 Coturnix japonica isolate 7356 chromosome 16, Coturnix japonica 2.1
CCCAAGGTGAGGGTCTCGGCGCTGCAGTCGGGCTCCCTGGGCGAAAGCGACCGGCTGGCGTGCTACGTGACGGGCTTCTACCCGCCGGAGATCGAGGTGAAGTGGTTCCAGAACGGGAGGGAGGAGACGGAGCGCGTGGTGTCCACGGACGTGATGCAGAACGGGGACTGGACGTACCAGGTGCTGGTGGTGCTGGAGACCGTCCCGCGGCGCGGGGACAGCTACGAGTGCCGGGTGGAGCACGCCAGCCTGCCGCAAGGCATCAGCCAGCCCTGG
>DAB2_Crossoptilon_mantchuricum_JACSYN010000482.1:94539-94818 Crossoptilon mantchuricum scaffold_481, whole genome shotgun sequence
CCCAAGGTGAGGATCCGCGCGCTGCACTCGGGCTCCCCGCCCCAAGCCGAGCGGCTGGCTTGCTACGTGACGGGCTTCTACCCGCCCGAGATCGAAGTGAAGTGGTTCCACAACGGCCGGGAGGAGACGGAGCGCGTCGTGTCCACGGACGTGATCCAGAACGGGGACTGGACCTACCGGGTGCTGCTGGTGCTGGAGACCGGCCCGCGGCACGGGGACGCCTACGTGTGCCGGGTGGAGCACGTCAGCCTGCGGCAGCCCGTCAGCCGGCTGTGG
>DAB2_Gallus_gallus_NC_052547.1:1560578-1560857 Gallus gallus isolate bGalGal1 chromosome 16, bGalGal1.mat.broiler.GRCg7b
CCCAAGGTGAGGATCTCTGCGCTGCAGTCGGGCTCCCTGCCCCAAACCGACCGGCTGGCTTGCTACGTGACGGGCTTCTACCCGCCGGAGATCGAGGTGAAGTGGTTCCAGAACGGGCAGGAGGAGACAGAGCGCGTGGTGTCCACGGACGTGATCCAGAACGGGGATTGGACGTACCAGGTGCTGGTGGTGCTGGAGATCAGCCCACGGCACGGGGACAGCTATGTGTGCCAGGTGGAGCACACCAGCCTGCAGCAGCCCATCACCCAGCGCTGG
>DAB2_Gallus_gallus_NC_052547.1:2186408-2186680 Gallus gallus isolate bGalGal1 chromosome 16, bGalGal1.mat.broiler.GRCg7b
CCCAAGGTGAGGGTCTCGGCGCTGCAGTCGGGCTCCCTGCCCGAAACCGACCGTCTGGCGTGCTACGTGACGGGCTTCTACCCGCCGGAGATCGAGGTGAAGTGGTTCCTGAACGGGCGGGAGGAGACGGAGCGCGTGGTGTCCACGGACGTGATGCAGAACGGGGACTGGACGTACCAGGTGCTGGTGGTGCTGGAGACCGTCCCGCGGCGCGGGGACAGCTACGTGTGCCGGGTGGAGCACGCCAGCCTGCGGCAGCCCATCAGCCAG------
>DAB2_Lagopus_leucura_NW_024962731.1:1703-1982 Lagopus leucura isolate 7727_CA_CO unplaced genomic scaffold, USGS_WTPT01 34275-0_obj-0_obj
CCCAAGGTGAGGATCTGTGCGCTGCAGTCGGGCTCCCAGCCCCAAACCGACCGGCTGGCTTGCTACGTGACAGGCTTCTACCCCCCCGAGATCGAAGTGAAGTGGTTCCAGAATGGGCGGGAGGAGATGGAGCGCGTCGTGTCCACGGACGTGATCCAGAACGGAGACTGGACCTACCAGGTGCTGGTGCTGCTGGAGACCAGCCCACGGCACGGGGACAGCTACGCGTGCCAGGTGGAGCACACCAGCCTGCGGCAGCCCATCATCCAGCTCTGG
>DAB2_Lagopus_leucura_NW_024963502.1:24712-24991 Lagopus leucura isolate 7727_CA_CO unplaced genomic scaffold, USGS_WTPT01 200-1_obj-0_obj
CCCAAGGTGCGGGTGTCGGCGCTGCAGTCGGGCTCCCTGCCCGAAACGGACCGCCTGGCGTGCTACGTGACGGGCTTCTACCCGCCGGAGGTCGAGGTGAAGTGGCTCGTGAACGGGCGCGAGGAGACGGAGCGCGTGGTGTCCACGGACGTGATGCAGAACGGGGACTGGACGTACCAGGTGCTGGTGGTGCTGGAGACCGTCCCGCGGAGCGGGGACAGCTACGTGTGCCGGGTGGAGCACGGCAGCCTGCGGCAACCCGTCAGCCAGCCTTGG
>DAB2_Lophura_nycthemera_JADANK010000214.1:139411-139690 Lophura nycthemera isolate School of Life Sciences, Shaanxi Normal University, China, voucher number B10 Contig00214, whole genome shotgun sequence
CCCAAGGTGAGGGTGTCGGCGCTGCAGTCGGGCTCCCTGCCCGAAGCGGACCGCCTGGCGTGCTACGTGACGGGCTTCTACCCGCCGGAGATCGAGGTGAAGTGGTTCCACAACGGGCGCGAGGAGACGGAGCGCGTGGTGTCCACGGACGTGATGCAGAACGGGGACTGGACGTACCAGGTGCTGGTGGTGCTGGAGGCCGTCCCGCGGCGCGGGGACAGCTACGTGTGCCGGGTGGAGCACGCCAGCCTGCGGCAGCCCGTCAGCCAGCCTTGG
>DAB2_Lophura_nycthemera_JADANK010000329.1:44462-44741 Lophura nycthemera isolate School of Life Sciences, Shaanxi Normal University, China, voucher number B10 Contig00329, whole genome shotgun sequence
CCCAAGGTGAGGATCGCGACGCTGCACTCGGGCTCCCCGCCCCAAACCGAGCGGCTGGCTTGCTACGTGACGGGCTTCTACCCGCCCGAGATCGAAGTGAAGTGGTTCCACAACGGGCGGGAGGAGACGGAGCGCGTCGTGTCCACGGACGTGATCCAGAACGGGGACTGGACCTACCAGGTGCTGCTGGTGCTGGAGACCGGCCCGCGGCACGGGGACACCTACGTGTGCCGGGTGGAGCACGTCAGCCTGCGGCAGCCCGTCAGCCGGCTGTGG
>DAB2_Meleagris_gallopavo_NW_011198682.1:176-453 Meleagris gallopavo isolate NT-WF06-2002-E0010 breed Aviagen turkey brand Nicholas breeding stock unplaced genomic scaffold, Turkey_5.1 ChrUn_random_7180001936731
CCCGAGGTGAGGATCTGCGCGCTGCAGTCGGGCTCCCTGCCCCGAACCGACCGGCTGGCTTGCTTCGTGACGGGCTTCTACCCACCCGAGATCGAAGTGAAGTGGTTCCAGAACGGACAGGAGGAGACGGAGCGCGTCGTGTCCACGGACGTGATCCAGAACGGGGACTGGACCTACCAGGTGCTGGTGGTGCTGGAGACCGGCCCGCGGCGCGGGGACAGCTACGTGTGCCGGGTGGAGCACGTCAGCCTGCGGCAGCCCATCAGCCGGCTCTGG
>DAB2_Meleagris_gallopavo_NW_011208254.1:26-305 Meleagris gallopavo isolate NT-WF06-2002-E0010 breed Aviagen turkey brand Nicholas breeding stock unplaced genomic scaffold, Turkey_5.1 ChrUn_random_7180001946427
CCCAAGGTGCGGGTCTCGGCGCTGCAGTCGGGCTCCCTGCCCGAAACGGACCGCCTGGCGTGCTACGTGACGGGCTTCTACCCGCCGGAGATCGAGGTGAAGTGGTTCCTGAACGGGCGCGAGGAGACGGAGCGCGTGGTGTCCACGGACGTGATGCAGAACGGGGACTGGACGTACCAGGTGCTGGTGGTGCTGGAGACCGTCCCGCGGCGCGGGGACAGCTACGTGTGCCGGGTGGAGCACGCCAGCCTGCGGCAGCCCGTCAGCCAGCCTTGG
>DAB2_Numida_meleagris_NW_018364632.1:68557-68834 Numida meleagris isolate 19003 breed g44 Domestic line unplaced genomic scaffold, NumMel1.0 unplaced_Scaffold412
CCCAAGGTGAGGGTCTCTGCGCTGCGCTCGGGCTCCGCGCCCCGAACCGACCGGCTGGCGTGCTACGTGACGGGCTTCTACCCGCCCGAGATCCGGGTGAAGTGGTTCCGGAACGGGCGCGAGGAGACGGAGCGCGTGGTGTCCACGGACGTGATCCAGAACGGGGACTGGACCTACCAGGTGCTGGCGGTGCTGGAGAGCGGCCCGCGGCGCGGGGACACCTACGCGTGCCACGTGGAGCACGCCAGCCTGCGGCGGCCCATCGTGCGGCCCTGG
>DAB2_Odontophorus_gujanensis_VXAB01003106.1:8873-9154 Odontophorus gujanensis isolate B10K-DU-001-53 scaffold4196, whole genome shotgun sequence
CCCAAGGTGAGGGTGACGGCGCTGCCGTCGGGCTCCCTGCCCGAAAGCGACCGTCTGGCTTGCTACGTGACGGGCTTCTACCCGCCGGAGATCGAGGTGAAGTGGTTCCAGAACGGGCGCGAGGAGACGGAGCGCGTGGTGTCCACGGACGTGATCCAGAACGGGGACTGGACCTACCAGGTGCTGGTGGTGCTGGAGGGCAGCCCGCGGAGCGGGGACAGCTACGAGTGCCATGTGGAGCACGCCAGCCTGCAGCAGCCCATCATCCAGCGCTGG
>DAB2_Pavo_cristatus_JAIFWW010000104.1:121723-122002 Pavo cristatus isolate JXP scaffold_103, whole genome shotgun sequence
CCCAAGGTGAGGATCTCTGCGCTGCAGTCGGGCTCCCTGCCCCAAACCGACCGGCTGGCTTGCTACGTGACGGGCTTCTACCCGCCCGAGATCGAGGTGAAGTGGTTCCAGAATGGGCAGGAGGAGACGGAGCACGTGGTGTCCACGGACGTGATCCAGAACGGGGACTGGACCTACCAGGTGCTGGTGGTGCTGGAGACCAGCCCACGGCACGGGGACAGCTACGCGTGCCAGGTGGAGCACGCCAGCCTGAGGCAGCCCATCACCCAGCTCTGG
>DAB2_Pavo_cristatus_JAIFWW010000368.1:107055-107334 Pavo cristatus isolate JXP scaffold_367, whole genome shotgun sequence
CCCAAGGTGAGGGTGTCGGCGCTGCAGTCGGGCTCCCTGCCCGAAACGGACCGGCTGGCGTGCTACGTGACGGGCTTCTACCCGCCCGAGATCGAGGTGAAGTGGTTCCAGAACGGGCAGGAGGAGACGGAGCGCGTGGTGTCCACGGACGTGATGCAGAACGGGGACTGGACGTACCAGGTGCTGGTGGTGCTGGAGGCCGTCCCGCGGCGCGGGGACAGCTACGTGTGCCGGGTGGAGCACGCCAGCCTGCGGCAGCCCATCAGCCAGCCCTGG
>DAB2_Penelope_pileata_WBMW01006332.1:6631-6908 Penelope pileata isolate B10K-DU-001-08 scaffold3517, whole genome shotgun sequence
CCCAAGGTGAGGGTCTCTGCGCTGCAGTCGGGCTCCCTGCCCCAGCCCGACAGGCTGGCTTGCTACGTGACGGGCTTCTACCCGCCGCAGATCGAGGTGAAGTGGTTCCACAACGGGCAGGAGGAGACGCAGCACGTGGTGGCCACGGACGTCACCCAGAACGGGGACTGGACCTACCAGGTGCTGGTGCTGCTGGAGACCAGCCCGCGGCGCGGGGACACCTACGCGTGCCAGGTGGAGCACGCCAGCCTGCAGCACCCCATCACCCAGCACTGG
>DAB2_Phasianus_colchicus_NW_022205624.1:184080-184359 Phasianus colchicus isolate SZU-A5-319 unplaced genomic scaffold, ASM414374v1 scaffold387_cov46
CCCAAGGTGAGGGTGTCGGCGCTGCAGTCGGGCTCCCTGCCCGAAACGGACCGCCTGGCGTGCTACGTGACGGGCTTCTACCCGCCGGAGATCGAGGTGAAGTGGTTCCACAACGGGCGCGAGGAGACGGAGCGCGTGGTGTCCACGGACGTGATGCAGAACGGGGACTGGACGTACCAGGTGCTGGTGGTGCTGGAGGCCGTCCCGCGGCGCGGGGACAGCTACGTGTGCCGGGTGGAGCACGCCAGCCTGCGGCAGCCCGTCAGCCAGCCTTGG
>DAB2_Phasianus_colchicus_NW_022206017.1:7418-7697 Phasianus colchicus isolate SZU-A5-319 unplaced genomic scaffold, ASM414374v1 scaffold903_cov51
CCCAAGGTGAGGATCCGCGCGCTGCGCTCGGGCTCCCCGCCCCAGACCGAGCGGCTGGCTTGCTACGTGACGGGCTTCTACCCGCCCGAGATCGACGTGAAGTGGTTCCACAACGGCCGGGAGGAGACGGAGCGCGTCGCGTCCACGGGCGTGATCCAGAACGGGGACTGGACGTACCAGGTGCTGCTGGTGCTGGAGGCCGGCCCGCGGCTCGGGGACGGCTACGTGTGCCGGGTGCAGCACGTCAGCCTGCGGCAGCCCGTCAGCCGGCTGTGG
>DAB2_Syrmaticus_mikado_QGNR01000276.1:29007-29286 Syrmaticus mikado isolate TWDZ01 scaffold276, whole genome shotgun sequence
CCCAAGGTGAGGATCCGTGCGCTGCGCTCGGGCTCCCCGCCCCAAACCGAGCGGCTGGCTTGCTACGTGACGGGCTTCTACCCGCCCGAAATCGAAGTGAAGTGGTTCCACAACGGCCGGGAGGAGACGGAGCGCGTCGTGTCCACGGACGTGATCCAGAACGGGGACTGGACCTACCAGGTGCTGCTGGTGCTGGAGACCGGCCCGCGGCACGGGGACGACTACGTGTGCCGGGTGCAGCACGTCAGCCTGCGGCAGCCCGTCAGCCGGCTGTGG
>DAB2_Aramus_guarauna_VXBL01005540.1:1937-2218 Aramus guarauna isolate B10K-DU-002-11 scaffold3305, whole genome shotgun sequence
CCCGAGTTGAGCGTCTTCCCCGTGCAGTCGAGCTCCCTGCCCCAGACCAACCGGCTGGTTTGCTCCGTGACGGGATTTTACCCCGCGGAGATCGAGGTGAAGTGGTACAAGAACGGGCAGGAGGAGACGGAGCGCGTGGTGTCCACGGACGTGATGCAGAACGGAGACTGGACCTACCAGGTGCTGGTGATGCTGGAGACCACCCCGCAGCGCGGGGACACCTACATGTGCCAGGTGGAGCACGTCAGCCTGCAGCACCCCATCACCCATTACTGG
>DAB2_Atlantisia_rogersi_VZUJ01091326.1:342-623 Atlantisia rogersi isolate OUT-0055 NODE_27125_length_9475_cov_22.6981_ID_54249, whole genome shotgun sequence
CCCAAGCTGAGCGTCTTCCCCATGCAGTCGAGCTCCCTGCCTGAGACTGACAGGCTGGTTTGCCACGTGACGGGTTTTTACCCCTCGGAGATCGAGGTGAAGTGGTTCAAGAACGGGCAGGAGGAGACAGAGCACGTGGTGTCCACGGATGTGATACAGAACGGAGACTGGACCTACCAGGTGATGGTGATGCTGGAAACCACCCCGCAGCGTGGGGACACCTACATGTGCCAGGTGGAGCATGCCAGCCTGCATCACCCCATCACCCACCACTGG
>DAB2_Fulica_atraJABXFB010012442.1:10333-10614 Fulica atra isolate Lodz_15173 Fatr_scaffold_01563_contig1, whole genome shotgun sequence
CCCAAGCTGAGCGTCTTCCCCATGCAGTCCAGCTCCCTGCCTGAGACCGACAGGCTGGTTTGCCACGTGACGGGTTTCTACCCCTCGGAGATTGAGGTGAAATGGTTCAAGAATGGGAAGGAGGAGACGGAGCACGTGGTGTCCACGGAGGTGATACAGAACGGAGACTGGACCTACCAGGTGATGGTGATGCTGGAAACCACCCCGCAGCATGGGGACACCTACATGTGCCAGGTGGAGCATGCCAGCCTGCAGCACCCCGTCACCCGCCTCTGG
>DAB2_Grus_americana_WEIX01031395.1:105-386 Grus americana isolate B10K-DU-012-65 C9635947, whole genome shotgun sequence
CCCGAGTTGAGCGTCTTCCCCATGCAGTCGAGCTCCCTGCCCCAGACCAACAGGCTGGTTTGCTCCGTGACGGGATTTTACCCCGCCGAGATCGAGGTGAAGTGGTACAAGAACGGGCAGGAGGAGACGGAGCGCGTGGTGTCCACGGACGTGATCCAGAACGGAGACTGGACCTACCAGGTGCTGGTGATGCTGGAGACCGTCCCGCAGCGCGGGGACACCTACATGTGCCAGGTGGAGCACGCCAGCCTGCAGCACCCCCTCACCCAGCACTGG
>DAB2_Grus_japonensis_BDFG01106831.1:918-1199 Grus japonensis DNA, scaffold: Grja_106831, isolate: 451A, whole genome shotgun sequence
CCCGAGTTGAGCGTCTTCCCCATGCAGTCGAGCTCCCTGCCCCAGACCAACAGGCTGGTTTGCTCCGTGACGGGATTTTATCCCGCCGAGATCGAGGTGAAGTGGTACAAGAACGGGCAGGAGGAGACGGAGCGCGTGGTGTCCACGGACGTGATCCAGAACGGAGACTGGACCTACCAGGTGCTGGTGATGCTGGAGACCGTCCCGCAGCGCGGGGACACCTACATGTGCCAGGTGGAGCACGCCAGCCTGCAGCACCCCCTCACCCACTACTGG
>DAB2_Grus_monacha_BJET01036676.1:106-387 Grus monacha DNA, Grmo_36676, whole genome shotgun sequence
CCCGAGTTGAGCGTCTTCCCCATGCAGTCGAGCTCCCTGCCCCAGACCAACAGGCTGGTTTGCTCCGTGACGGGATTTTATCCCGCCGAGATCGAGGTGAAGTGGTACAAGAACGGGCAGGAGGAGACGGAGCGCGTGGTGTCCACGGACGTGATCCAGAACGGAGACTGGACCTACCAGGTGCTGGTGATGCTGGAGACCGTCCCGCAGCGCGGGGACACCTACATGTGCCAGGTGGAGCACGCCAGCCTGCAGCACCCCCTCACCCAGCACTGG
>DAB2_Grus_nigricollis_SMUU01000974.1:95374-95655 Grus nigricollis isolate BSYUE-LAB-201903 ctg287, whole genome shotgun sequence
CCCGAGTTGAGCGTCTTCCCCATGCAGTCGAGCTCCCTGCCCCAGACCAACAGGCTGGTTTGCTCCGTGACGGGATTTTATCCCGCTGAGATTGAGGTGAAGTGGTACAAGAACGGGCAGGAGGAGACGGAGCGCGTGGTGTCCACGGACGTGATCCAGAACGGAGACTGGACCTACCAGGTGCTGGTGATGCTGGAGACCGTCCCGCAGCGCGGGGACACCTACATGTGCCAGGTGGAGCACGCCAGCCTGCAGCACCCCCTCACCCAGCACTGG
>DAB2_Laterallus_jamaicensis_JAKCOX010000356.1:161357-161638 Laterallus jamaicensis coturniculus isolate 168171201 SCAF_356, whole genome shotgun sequence
CCCAAGCTGAGCGTCTTCCCCATGCAGTCGGGCTCCCTGCCTGAGACTGACAGGCTGGTTTGCCACGTGTCGGATTTTTACCCCTCGGAGATCGAGGTGAAGTGGTTCAAGAACGGGCAGGAGGAGACAGAGCACGTGGTGTCCACGGATGTGATACGGAATGGAGACTGGACCTACCAGGTGATGGTGATGCTGGAAACCACCCCGCAGCGCGGGGACACCTACATGTGCCAGGTGGAGCATGCCAGCCTGCAGCACCCCATCACCCACCACTGG
>DAB2_Porphyrio_hochstetteri_JAJHSY010000153.1:927438-927719 Porphyrio hochstetteri isolate bPorHoc1 chromosome 31, whole genome shotgun sequence
CCCAAGCTGAGCGTCTTCCCCATGCAGTCGAGCTCCCTGCCCGAGACAGACAGGCTGGTTTGCCACGTGACGGGGTTTTACCCCTCGGAGATTGAGGTGAAGTGGTTCAAGAACGGGCAGGAGGAGACAGAGCACGTGGTGTCCACGGAGGTGATACAGAACGGAGACTGGACCTACCAGGTGATGGTGATGCTGGAAACCACCCCGCAGCGCGGGGACACCTACATGTGCCAGGTGGAGCATGCCAGCCTGCAGCACCCCATCACCCGCCTCTGG
>DAB2_Psophia_crepitans_VWZZ01008383.1:5854-6127 Psophia crepitans isolate B10K-DU-001-60 scaffold6094, whole genome shotgun sequence
CCCCAGCTGAGCGTCTTCCCCATGCAGTCGAGCTCCCTGCCCCAGACCAACAGGCTGGTTTGCGCCGTCACGGGCTTCTACCCGGCGCAGATTGAGGTGAAGTGGTACAAGAACGGGCAGGAGGAGACGGAGCGCGTGGTGTCCACGGACGTGATCCAGAACGGAGACTGGACCTACCAGGTGCTGGTGATGCTGGAAACCACCCCGCAGCGCGGGGACACCTACCTGTGCCAGGTCGAGCACGTCAGCCTGCAGCACCCCGCCACCCA-------
>DAB2_Zapornia_atra_VZTU01031877.1:637-918 Zapornia atra isolate B10K-DU-011-47 scaffold9391, whole genome shotgun sequence
CCCCAGCTGAGCGTCTTCCCCATGCAGTCGAGCTCCCTGCCTGAGACTGACAGGCTGGTTTGCCACGTGACGGGTTTTTACCCCTCGGAGATCGAGGTGAAGTGGTTCAAGAACGGGCAGGAGGACACAGAGCACGTGGTGTCCACGGATGTGATACAGAACGGGGACTGGACCTACCAGGTGCTGGTGATGCTGGAAACCACCCCGCAGCACGGGGACACCTACATGTGCCAGGTGGAGCACGCCAGCCTGCAGCACCCCATCACCCACCAGTGG
>DAB2_Otis_tarda_LC062952.1:791-1072 Otis tarda Otta-DAB gene for MHC class II antigen beta, partial cds, allele: Otta-DAB*01
CCCAAGGCGAGGGTCGTGCCCATGCAGTCGGGCTCCCTGCCGGAGACCAACAGGCTGGCTTGCTACGTGACGGGGTTTTACCCCGCGGAAATTGAGGTGAAGTGGTTCAAGAACGGGCAGGAGGAGCTGGAGCGCGTGGTGTCCACGGACGTGATCCAGAACGGAGACTGGACCTACCAGGTGCTGGTGATGCTGGAAACCAGCCCGCAGCGCGGGGACAGCTACATCTGCCAGGTGGAGCACGTCAGCCTGCAGCAGCCCCTCACACACCACTGG
>DAB2_Apteryx_haastii_PTFD01001851.1:23687-23964 Apteryx haastii isolate R29945 scaffold_1850, whole genome shotgun sequence
CCCAAGGTGCTGGTGTCCCCCATGCAGTCGGGGTCCCTGCCCCAAACAGACAGGCTGCTCTGCTACGTGACGGGCTTTTACCCACCGGAGATCGAGGTCAAGTGGTTCAAGAACGGGCGGGAGGAGACGGAGCGCGTGGTGGCCACGGACGTGATCCAGAACGGCGACTGGACCTACCAGGTGCTGGTGATGCTGGAAAGCATGCCGCAGAGCGGGGACACCTACACCTGCCAGGTGGAGCACGCCAGCCTGCAGCAGCCGCTCACCCAGCACTGG
>DAB2_Apteryx_mantelli_NW_013987543.1:7130-7407 Apteryx australis mantelli unplaced genomic scaffold, AptMant0 scaffold10652
CCCAAGGTGCTGGTGTCCCCCATGCAGTCGGGGTCCCTGCCCCAAACGGACAGGCTGCTCTGCTACGTGACGGGCTTTTACCCGCCGGAGATCGAGGTCAAGTGGTTCAAGAACGGGCGGGAGGAGACGGAGCGCGTGGTGGCCACGGACGTGATCCAGAACGGCGACTGGACCTACCAGGTGCTGGTGATGCTGGAAAGCATGCCGCAGAGCGGGGACACCTACACCTGCCAGGTGGAGCACGCCAGCCTGCAGCAGCCGCTCACCCAGCACTGG
>DAB2_Apteryx_owenii_PTFC01001258.1:84913-85190 Apteryx owenii isolate O20599 scaffold_1257, whole genome shotgun sequence
CCCAAGGTGCTGGTGTCCCCCATGCAGTCGGGGTCCCTGCCCCAAACAGACAGGCTGCTCTGCTACGTGACGGGCTTTTACCCACCGGAGATCGAGGTCAAGTGGTTCAAGAACGGGCGGGAGGAGACGGAGCGCGTGGTGGCCACGGACGTGATCCAGAACGGCGACTGGACCTACCAGGTGCTGGTGATGCTGGAAAGCATGCCGCAGAGCGGGGACACCTACACCTGCCAGGTGGAGCACGCCAGCCTGCAGCAGCTGCTCACCCAGCACTGG
>DAB2_Apteryx_owenii_PTFC01001418.1:42100-42377 Apteryx owenii isolate O20599 scaffold_1417, whole genome shotgun sequence
CCCAAGGTGCTGGTGTCCCCCATGCAGTCGGGGTCCCTGCCCCAAACGGACAGGCTGCTCTGCTACGTGACGGGCTTTTACCCGGCGGAGATCGAGGTCAAGTGGTTCAAGAATGGGCGGGAGGAGACGGAGCGTGTGGTGGCCACGGACGTGATCCAGAACGGCGACTGGACCTACCAGGTGCTGGTGATGCTGGAAAGCATGCCGCAGAGCGGGGACACCTACACCTGCCAGGTGGAGCACGCCAGCCTGCAGCAGCCGCTCACCCAGCACTGG
>DAB2_Apteryx_rowi_NW_020447613.1:11688-11969 Apteryx rowi isolate R43461 unplaced genomic scaffold, aptRow1 scaffold_1374
CCCAAGGTGCTGGTGTCCCCCATGCAGTCGGGGTCCCTGCCCCAAACAGACAGGCTGCTCTGCTACGTGACGGGCTTTTACCCACCGGAGATCGAGGTCAAGTGGTTCAAGAACGGGCGGGAGGAGACGGAGCGCGTGGTGGCCATGGACGTGATCCAGAACGGCGACTGGACCTACCAGGTGCTGGTGATGCTGGAAAGCATGCCGCAGAGCGGGGACACCTACACCTGCCAGGTGGAGCACGCCAGCCTGCAGCAGCCGCTCACCCAGCACTGG
>DAB2_Crypturellus_cinnamomeus_PTEZ01001347.1:28633-28910 Crypturellus cinnamomeus isolate 337707 scaffold_1346, whole genome shotgun sequence
CCCAAGGTGATGGTCTCCCCCATGCAGTCGGGGTCGCTGCCCCAAACCGACAGGCTGGTTTGCTACGTGACGGGGTTTTACCCTCCGGAGATTGAGGTGAAGTGGTTCAAGAACGGGCGGGAGGAGACGGAGCGCGTGGTGGCCACGGACGTGATCCAGAACGGAGACTGGACCTACCAAGTGCTGGTGATCCTGGAGACCACCCCGCAGTCCGGGGACACCTACACCTGCCACGTGGAGCACGTCAGCCTGCAGCACCCGCTCACGCAGGACTGG
>DAB2_Crypturellus_cinnamomeus_PTEZ01001347.1:33646-33923 Crypturellus cinnamomeus isolate 337707 scaffold_1346, whole genome shotgun sequence
CCCAAGGTGATGGTCTCCCCCATGCAGTCGGGGTCGCTGCCCCAAATGAACAGGCTGGTTTGCTACGTGACGGGGTTTTACCCTCCGGAGATCGAGGTGAAGTGGTTCAAGAACGGGCGGGAGGAGACGCAGCGCGTGGTGGCCACAGACGTGATGCAGAACGGAGACTGGACCTACCAAGTGCTGGTGATCCTGGAGACCACCCCGCAGTCCCGGGACACCTACACCTGCCACGTGGAGCACGTCAGCCTGCAGCACCCGCTCACGCAGGACTGG
>DAB2_Crypturellus_soui_VWPX01001259.1:3761-4021 Crypturellus soui isolate B10K-MSB-42743 scaffold11206, whole genome shotgun sequence
CCCAAGGTGATGGTCTCCCCCATGCAGTCGGGGTCGCTGCCCCAAACGGACAGGCTGGTTTGCTACGTGACGGGGTTTTACCCGCCGGAGATCGAAGTGAAGTGGTTCAAGAACGGGCGGGAGGAGACGGAGCGCGTGGTGGCCACGGACGTGATGCAGAACGGAGACTGGACCTACCAAGTGCTGGTGATCCTGGAGACCACCCCGCAGTCCGGGGACACCTACACCTGCCACGTGGAGCACGTCAGCCTGCAGCAC------------------
>DAB2_Crypturellus_undulatus_VWPW01002713.1:3020-3297 Crypturellus undulatus isolate B10K-MSB-37135 scaffold8001, whole genome shotgun sequence
CCGAAGGTGATGGTGTCCCCCATGCAGTCGGGCTCGCTGCCCCAAACCGACAGGCTGGTTTGCTACGTGACGGGGTTTTACCCTCCGGAAATCGAGGTGAAGTGGTTCAAGAACGGGCGGGAGGAGACGGAGCGCGTGGTGGCCACGGACGTGATCCGGAATGGAGACTGGACCTACCAAGTGCTGGTGATCCTGGAGACCACCCCGCAGTCCCGGGACACCTACACCTGCCACGTGGAGCACGTCAGCCTGCAGCACCCGCTCACGCAGGACTGG
>DAB2_Nothocercus_nigrocapillus_WBNA01000741.1:25767-26044 Nothocercus nigrocapillus isolate B10K-MSB-02 scaffold_739, whole genome shotgun sequence
CCCAAGGTGATGGTCTCCCCCATGCAGTCGGGGTCGCTGCCCCAAACGGACAGGCTGCTTTGCGCCGTCATGGATTTCTACCCGCCCGAGATCGAGGTCAAGTGGTTCAAGAACGGGCAGGAGGAGACGGAGCGCGTGGTGGCCACGGACGTGATCCAGAACGGAGACTGGACCTACCAAGTGCTGGTGATGCTGGAGACCACCCCGCAGTCCGGGGACACCTACACCTGCCACGTGGAGCACGTCAGCCTGCAGCATCCGCTCACGCAGGACTGG
>DAB2_Nothoprocta_pentlandii_VZSG01001636.1:24994-25254 Nothoprocta pentlandii isolate B10K-MSB-04 scaffold_1632, whole genome shotgun sequence
CCCAAGGTGATGGTCTCCCCCATGCAGTCGGGGTCGCTGCCCCAAACGGACAGGCTGGTCTGCTACGTGACGGGGTTTTACCCGCCGGAGATCGAGGTCAAGTGGTTCAAGAACGGGCGGGAGGAGACGGAGCGCGTGGTGGCCACGGACGTGATCCAGAACGGAGACTGGACCTACCAAGTGCTGGTGATGCTGGAGACCAGCCCGCAGGCCGGGGACACCTACACCTGCCACGTGGAGCACGTGAGCCTGGAGCGC------------------
>DAB2_Nothoprocta_perdicaria_NW_020455782.1:104114-104374 Nothoprocta perdicaria isolate Ctin4 unplaced genomic scaffold, notPer1 scaffold_524
CCCAAGGTGATGGTCTCCCCCATGCAGTCGGGCTCGCTGCCCCAAACGGACAGGCTGGTCTGCTACGTGACGGGGTTTTACCCACCGGAGATCGAGGTGAAGTGGTTCAAGAACGGGCGGGAGGAGACGGAGCGTGTGGTGGCCACGGACGTGATCCAGAACGGAGACTGGACCTACCAAGTGCTGGTGATGCTGGAGACCAGCCCGCAGGCCGGGGACACCTACACCTGCCACGTGGAGCACGTGAGCCTGGAGCGC------------------
>DAB2_Rhea_americana_PTEV01000601.1:71008-71285 Rhea americana isolate MKP2758 scaffold_600, whole genome shotgun sequence
CCCAAGGTGATGATCTCCCCCATGCAGTCGGGGTCGCTGCCCCAGACGGACAGGCTGGCTTGCTACGTGACGGGCTTTTACCCCGCCGAGATCGAGGTCAAGTGGTTCAAGAACGGCCAGGAGGAGACGGAGCGCGTGGTGGCCACGGACGTGATCCAGAACGGAGACTGGACCTACCAGGTGCTGGTGATGCTGGAAACCAGCCCGCAGCGCGGGGACGCCTACACCTGCCAGGTGGAGCACAGCAGCCTGCAGCGCCCGCTCACCCACCAGTGG
>DAB2_Rhea_pennata_PTJI01000579.1:98709-98986 Rhea pennata isolate 206185 scaffold_588, whole genome shotgun sequence
CCCAAGGTGATGATCTCCCCCATGCAGTCGGGGTCGCTGCCCCAGACGGACAGGCTGGCTTGCTACGTGACGGGCTTTTACCCCGCCGAGATCGAGGTCAAGTGGTTCAAGAACGGCCAGGAGGAGACGGAGCGCGTGGTGGCCACGGACGTGATCCAGAACGGAGACTGGACCTACCAGGTGCTGGTGATGCTGGAAACCAGCCCGCAGCGCGGGGACGCCTACACCTGCCAGGTGGAGCACAGCAGCCTGCAGCGCCCGCTCACCCACCAGTGG
>DAB2_Tinamus_guttatus_NW_010608677.1:25-302 Tinamus guttatus isolate BGI_N309 unplaced genomic scaffold, ASM70537v2 C15461415
CCCAAGGTGATGGTCTCCCCCATGCAGTCGGGGTCTCTGCCCCAAACGGACAGACTGGTTTGCTACGTGACGGGGTTTTACCCTCCGGAGATCGAGGTGAAGTGGTTCAAGAATGGGCAGGAGGAGACGAAGCGCGTGGTGGCCACGGACGTGATGCAGAACGGAGACTGGACCTACCAAGTGCTGGTGATCCTGGAGACCACCCCGCAGTCCGGGGACACCTACACGTGCCACGTGGAGCACGTCAGCCTGCAGCACCCGCTCACGCAGGACTGG
>DAB2_Gorsachius_goisagi_BOSO01001206.1:169-446 Gorsachius goisagi DNA, Gogo_1206, whole genome shotgun sequence
CCCAAGGTGAGGGTCTCGCCCATGCAGTCGGGCTCCCTGCCCCAGACCGACATGCTGGCTTGCTACGTGACGGGGTTTTACCCAGCGGAGATTGAGGTGAAGTGGTTCAAGAACGGGCAGGAGGAGACGGAGCGCGTGGTGTCCACGGACGTGATCCAGAACGGGGACTGGACCTACCAGGTGCTGGTGATGCTGGAAACCACCCCGCAGCGCGGGGACACCTACATGTGCCAGGTGGAGCACGTCAGCCTGCAGCACCCCGTCACCCGCCTCTGG
>DAB2_Nipponia_nippon_NW_009002100.1:38175-38452 Nipponia nippon isolate BGI_Y956 unplaced genomic scaffold, ASM70822v1 Scaffold488
CCCAAGGTGAAGGTCTCCCCCATGCAGTCGAGCTCCCTGCCCCAGACGGACAGGCTGGTTTGCGCCGTGACGGGATTTTACCCCGCGGAGATTGAGGTGAAGTGGTTCAAGAACGGGCAGGAGGAGACGGAGCGCGTGGTGTCCACGGACGTGATCCAGAACGGAGACTGGACCTACCAGGTGCTGGTGATGCTGGAAACCACCCCGCAGCGCGGGGACACCTACACGTGCCAGGTGGAGCACGTCAGCCTGCAGCACCCCGTCACCCAGGACTGG
>DAB2_Balaeniceps_rex_VYZW01119014.1:351-628 Balaeniceps rex isolate B10K-DU-012-56 C7355277, whole genome shotgun sequence
CCCGAGGTGAGGGTCTCCCCCCTGCAGTCGAGCTCCCTGCCCCAGACCGACAGGCTGGCTTGCTACGTGACGGGGTTTTACCCCGCGGAGATTGAGGTGAAGTGGTTCAAGAACGGGCAGGAGGAGACGGAGCGCGTGGTGTCCACGGATGTGATGCAGAACGGAGACTGGACCTACCAGGTGCTGGTGATGCTGGAAACCACCCCGCAGCGCGGGGACACCTACGCGTGCCAGGTGGAGCACGTCAGCCTGCAGCACCCCGTCACCCAGCACTGG
>DAB2_Scopus_umbretta_VZTL01052888.1:9290-9567 Scopus umbretta isolate B10K-DU-002-70 scaffold3639, whole genome shotgun sequence
CCGGAGGTGAGGGTCTCCCCCCTGCAGTCGAGCTCCTTGCCCCAGACCAACAGGCTGGCTTGCTACGTGACGGGGTTTTACCCCGCGGAGATGGAGGTGAAGTGGTTCAAGAACGGGCAGGAGGAGACGGAGCACGTGGTGTCCACGGACGTGATACCGAACGGAGACTGGACCTACCAGGTGCTGGTGATGCTGGAAACCACCCCGCAGCGCGGGGACACCTACACGTGCCAGGTGGAGCACGCCAGCCTGCAGCACCCCATCACCCATCACTGG
>DAB2_Ramphastos_sulfuratus_WBNM01014585.1:6015-6292 Ramphastos sulfuratus isolate B10K-DU-001-30 scaffold13589, whole genome shotgun sequence
CCCAAGGTGACAGTCATCCTTGTGCAGTCCAGCTCCCTGCCTAAGACCAAAAGCCTGGCTTGCTACGTGATGGGGTTCTACCCCTCCGAGGTAGAGGTGAAGTGGTTCAAGAATGGTCAGGAGGAGACAGACCAGGTGGTGTCCACTGATGTGATGCAGAATGGAGACTGGACCTATCAGGTCCTGGTGATGCTGGAAATCACCCCACAACATGGGGACACCTACACGTGCCAGGTGGAGCATGCCAGCCTGCAGCACCCCATCACCCAGCAATGG
>DAB2_Semnornis_frantzii_VWYK01106564.1:7501-7778 Semnornis frantzii isolate B10K-DU-001-42 scaffold23274, whole genome shotgun sequence
CCCAAGGTGACAGTCACCCTTGTGCAGTCCAGCTCCCTGTCTAAGACCAACAGCCTGGCTTGCTTCGTGATGGGGTTCTACCCCTCCGAGGTAGAGGTGAAGTGGTTCAAGAATGGTCAGGAGGAGAGAGAGCAGGTGGTGTCCACTGATGTGATGCAGAATGGAGACTGGACCTACCAGGTCCTGGTGATCCTGGATACCACCCCACAACGTGGGGACACCTACATGTGCCAGGTGGAGCATGCCAGCCTGCAGCACCCCATCACCCGGCAATGG
>DAB2_Calonectris_borealis_VZUG01025081.1:14-291 Calonectris borealis isolate OUT-0025 scaffold49174, whole genome shotgun sequence
CCCAAGGTGAGGGTCTCCCCCATGCAGTCGAGCTCCCTGCCCCAGACCGACAGGCTGGTTTGTGCCGTGATGGATTTCTACCCCGCGGAGATTGAGGTGAAGTGGTTCAAGAACGGGCAGGAGGAGACGGAGCGCGTGGTGTCCACGGACGTGATCCAGAACGGAGACTGGACCTACCAGGTGCTGGTGATGCTGGAGACCACCCCGCAGCGCGGGGAGACCTACATGTGCCAGGTGGAGCACGTCAGCCTGCAGCACCCCCTCACCCAGCTCTGG
>DAB2_Diomedea_exulans_KJ162500.1:1164-1445 Diomedea exulans MHC class II beta (MHCIIB) gene, MHCIIB-Diex-DAB*01 allele, partial cds
CCCAAGGTGAGGGTCTCCCCCATGCAGTCAAGCTCCCTGCCCCAGACCGACAGGCTGGTTTGCTACGTGACGGGGTTTTACCCCGCGGAGATTGAGGTGAAGTGGTTCAAGAACGGGCAGGAGGAAACGGAGCGTGTGGTGTCCACGGACGTGATCCAGAACGGAGACTGGACCTACCAGGTGCTGGTGATGCTGGAAACCACCCCGCAGCGCGGGGATGCCTACGTGTGCCAGGTGGAGCACGTCAGCCTGCAGCACCCTGTCACCCAGCACTGG
>DAB2_Halobaena_caerulea_JF276893.1:341-622 Halobaena caerulea MHC class II antigen (Haca-DAB) mRNA, Haca-DAB*01L allele, partial cds
CCCAAGGTGAGGGTCTCCCCCATGCAGTCGAGCTCCCTGCCCCAGACCGACAGGCTGGTTTGCTACGTGACGGGGTTTTACCCCGCGAAGATTGAGGTGAAGTGGTTCAAGAACGGGCAGGAGGAAACGGAGCGCGTGGTGTCCACGGACGTGATCCAGAACGGAGACTGGACCTACCAGGTGCTGGTGATGCTGGAAACCACCCCGCAGCGCGGGGACACCTACATGTGCCAGGTGGAGCACGTCAGCCTGCAGCACCCCCTCACCCAGCACTGG
>DAB2_Halobaena_caerulea_KJ162504.1:1161-1442 Halobaena caerulea MHC class II beta (MHCIIB) gene, MHCIIB-Haca-DAB*02 allele, partial cds
CCCAAGGTGAGGGTCTCCCCCATGCAGTCGAGCTCCCTGCCCCAGACCGACAGGCTGGTTTGCGCCGTGATGGATTTCTACCCCGCGGAGATTGAGGTGAAGTGGTTCAAGAACGGGCAGGAGGAGACGGAGCGCGTGGTGTCCACGGACGTGATCCAGAACGGAGACTGGACCTACCAGGTGCTGGTGATGCTGGAAACCACCCCGCAGCGCGGGGACACCTACATGTGCCAGGTGGAGCACGTCAGCCTGCAGCACCCCCTCACCCAGCTCTGG
>DAB2_Oceanodroma_monteiroi_KJ162516.1:840-1121 Oceanodroma monteiroi MHC class II beta (MHCIIB) gene, MHCIIB-Ocmo-DAB*04 allele, partial cds
CCCAAGGTGAGGGTCTCCCCCATGCAGTCGAGCTCCCTGCCCCAAACCGACAGGCTGGTTTGCTACGTGACGGGGTTTTACCCCGCGGAGATTGAGGTGAAGTGGTTCAAGAACGGGCAGGAGGAGACGGAGCGCGTGGTGTCCACGGACGTGATCCAGAACGGAGACTGGACCTACCAGGTGCTGGTGATGCTGGAAACCACCCCGCAGCGCGGGGACACCTACACGTGCCAGGTGGAGCACGTCAGCCTGCAGCACCCCCTCACCCAGCACTGG
>DAB2_Pachyptila_belcheri_FJ588549.1:1098-1379 Pachyptila belcheri MHC class II antigen (Pabe-DAB1) gene, complete cds
CCCAAGGTGAGGGTCTCCCCCATGCAGTCGAGCTCCCTGCCCCAGACCGACAGGCTGGTTTGCGCCGTGATGGATTTCTACCCCGCGGAGATTGAGGTGAAGTGGTTCAAGAACGGGCAGGAGGAGACGGAGCGCGTGGTGTCCACGGACGTGATCCAGAACGGAGACTGGACCTACCAGGTGCTGGTGATGCTGGAAACCACCCCGCAGCGTGGGGACAGCTACATGTGCCAGGTGGAGCACGTCAGCCTGCAGCACCCCCTCACCCAGCTCTGG
>DAB2_Pachyptila_desolata_KJ162529.1:818-1099 Pachyptila desolata MHC class II beta (MHCIIB) gene, MHCIIB-Pade-DAB*01 allele, partial cds
CCCAAGGTGAGGGTCTCCCCCATGCAGTCGAGCTCCCTGCCCCAGACCGACAGGCTGGTTTGCGCCGTGATGGATTTCTACCCCGCGGAGATTGAGGTGAAGTGGTTCAAGAACGGGCAGGAGGAGACGGAGCGCGTGGTGTCCACGGACGTGATCCAGAACGGAGACTGGACCTACCAGGTGCTGGTGATGCTGGAAACCACCCCGCAGCGCGGGGACACCTACATGTGCCAGGTGGAGCACGTCAGCCTGCAGCACCCCCTCACCCAGCTCTGG
>DAB2_Pachyptila_desolata_KJ162531.1:1149-1430 Pachyptila desolata MHC class II beta (MHCIIB) gene, MHCIIB-Pade-DAB*03 allele, partial cds
CCCAAGGTGAGGGTCTCCCCCATGCAGTCGAGCTCCCTGCCCCAGACCGACAGGCTGGTTTGCTACGTGATGGATTTCTACCCCGCGGAGATTGAGGTGAAGTGGTTCAAGAACGGGCAGGAGGAGAAGGATCGCGTGGTGTCCACGGACGTGATCCAGAACGGAGACTGGACCTACCAGGTGCTGGTGATGCTGGAAACCACCCCGCAGCGCGGGGACAGCTACATGTGCCAGGTGGAGCACATCAGCCTGCAGCACCCCCTCACCCAGCTCTGG
>DAB2_Pachyptila_desolata_KJ162532.1:1163-1444 Pachyptila desolata MHC class II beta (MHCIIB) gene, MHCIIB-Pade-DAB*04 allele, partial cds
CCCAAGGTGAGGGTCTCCCCCATGCAGTCGAGCTCCCTGCCCCAGACCGACAGGCTGGTTTGCTACGTGACGGGGTTTTACCCCGCAAAGATTGAGGTGAAGTGGTTCAAGAACGGGCAGGAGGAGATGGAGCGCGTGGTGTCCACGGACGTGATCCAGAACGGAGACTGGACCTACCAGGTGCTGGTGATGCTGGAAACCACCCCGCAGCGCGGGGACACCTACATGTGCCAGGTGGAGCACGTCAGCCTGCAGCACCCCCTCACCCAGCTCTGG
>DAB2_Pagodroma_nivea_KJ162535.1:822-1103 Pagodroma nivea MHC class II beta (MHCIIB) gene, MHCIIB-Pani-DAB*03 allele, partial cds
CCCAAGGTGAGGGTCTCCCCCATGCAGTCGAGCTCCCTGCCCCAGACCGACAGGCTGGTTTGCTACGTGACGGGGTTTTACCCCATGGAGATTGAGGTGAAGTGGTTCAAGAACGGGCAAGAGGAGACGGAGCGCGTGGTGTCCACGGACGTGATCCAGAACGGAGACTGGACCTACCAGGTGCTGGTGATACTGGAAACCACCCCGCAGCGCGGGGACACCTACATGTGCCAGGTGGAGCACGTCAGCCTGCAGCACCCCCTCACCCAGCTCTGG
>DAB2_Pelecanoides_urinatrix_VZTQ01011426.1:19231-19512 Pelecanoides urinatrix isolate B10K-DU-012-45 scaffold11437, whole genome shotgun sequence
CCCAAGGTGAGGGTCTCCCCCATGCAGTCGAGCTCCCTGCCCCAGACCGACAGGCTGGTTTGTGCCGTGATGGATTTCTACCCCCCGGAGATTGAGGTGAAGTGGTTCAAGAACGGGCAGGAGGAGACGGAGCGCGTGGTGTCCACGGACGTGATCCAGAACGGAGACTGGACCTACCAGGTGCTGGTGATGCTGGAAACCACCCCGCAGCGCGGGGACACCTACACGTGCCAGGTGGAGCACGTCAGCCTGCAGCACCCCCTCGCCCAGCCCTGG
>DAB2_Phoebastria_albatrus_BMBH01009655.1:1817-2094 Phoebastria albatrus DNA, Phaa_9655, whole genome shotgun sequence
CCCAAGGTGAGGGTCTTCCCCATGCAGTCAAGCTCCCTGCCCCAGACCGACAGGCTGGTTTGCTACGTGACGGGGTTTTACCCCGCGGAGATTGAGGTGAAGTGGTTCAAGAACGGGCAGGAGGAAACGGAGCGTGTGGTGTCCACGGACGTGATCCAGAACGGAGACTGGACCTACCAGGTGCTGGTGATGCTGGAAACCACCCCGCAGCGCGGGGATGCCTACATGTGCCAGGTGGAGCACGTCAGCCTGCAGCACCCTGTCACCCAGCACTGG
>DAB2_Procellaria_aequinoctialis_KJ162491.1:1171-1452 Procellaria aequinoctialis MHC class II beta (MHCIIB) gene, MHCIIB-Prae-DAB*01 allele, partial cds
CCCAAGGTGAGGGTCTCCCCCATGCAGTCGAGCTCCCTGCCCCAGACCGACAGGCTGGTTTGCTACGTGACGGGGTTTTACCCTGCGGAGATTGAGGTGAAGTGGTTCAAGAACGGGCAGGAGGAGACGGAGCGCGTGGTGTCCACGGATGTGATCCAGAACGGAGACTGGACCTACCAGGTGCTGGTGATGCTGGAAACCACCCCGCAGCGTGGGGACACCTACATGTGCCAGGTGGAGCACGTCAGCCTGCAGCAGCCCCTCACCCAGCTCTGG
>DAB2_Puffinus_mauretanicus_JAJKFH010001831.1:7133-7410 Puffinus mauretanicus isolate G18SaCella scf7180000016044, whole genome shotgun sequence
CCCAAGGTGAGGGTCTCCCCCATGCAGTCGAGCTCCCTGCCCCAGACCAACAGGCTGGTTTGTGCCGTGATGGATTTCTACCCCGCGGAGATTGAGGTGAAGTGGTTCAAGAACGGGCAGGAGGAGACGGAGCGCGTGGTGTCCACGGACGTGATCCAGAACGGAGACTGGACCTACCAGGTGCTGGTGATGCTGGAAACCACCCCGCAGCGCGGGGAGACCTACATGTGCCAGGTGGAGCACGTCAGCCTGCAGCACCCCCTCACCCAGCTCTGG
>DAB2_Pterocles_gutturalis_NW_010124262.1:499-606 Pterocles gutturalis isolate BGI_N339 unplaced genomic scaffold, ASM69924v1 scaffold37308
CCCAGGGTGAGGGTCTCTCCCATGCTGTCAAGCTCCCTGCCCCAGACCAACAGGCTGGTTTGCTACGTGACGGGGTTTTACCCTGCGGAGATCGAGGTGAAGTGG---------------------------------------------------------------------------------------------------------------------------------------------------------------------------
>DAB2_Aptenodytes_forsteri_NW_008803198.1:299-576 Aptenodytes forsteri isolate BGI_AS27 unplaced genomic scaffold, ASM69914v1 C13261975
CCCAAGGTGAGGGTCTCCCCCATGCAGTCGAGCTCCCTGCCCCGGACCGACAGGCTGGTTTGCTACGTGACGGGCTTTTACCCCGCGGAGATCGAGGTGAAGTGGTTCAAGAACGGGCAGGAGGAGACGGAGCGCGTGGTGTCCACGGACGTGATGCAGAACGGAGACTGGACCTACCAGGTGCTGGTGATGCTGGAAACCACCCCGCAGCGCGGGGACACCTACACGTGCCAGGTGGAGCACGTCAGCCTGCAGCACCCCGTCACCCAGCACTGG
>DAB2_Eudyptes_moseleyi_VULI01004090.1:284-561 Eudyptes moseleyi isolate NRP 118-1 C11923551, whole genome shotgun sequence
CCCAAGGTGAGGGTCTCCCCCATGCAGTCGAGCTCCCTGCCCCAGACCGACAGGCTGGTTTGCTACGTGACGGGCTTCTACCCCGCGGAGATCGAGGTGAAGTGGTTCAAGAACGGGCAGGAGGAGACGGAGCGCGTGGTGTCCACGGACGTGATCCAGAACGGAGACTGGACCTACCAGGTGCTGGTGATGCTGGAAACCACCCCGCAGCGCGGGGACACCTACGCGTGCCAGGTGGAGCACGTCAGCCTGCAGCACCCCGTCACCCAGCACTGG
>DAB2_Eudyptula_albosignata_VULD01008182.1:726-1003 Eudyptula albosignata isolate Fred 63832, whole genome shotgun sequence
CCCAAGGTGAGGGTCTCCCCCATGCAGTCGAGCTCCCTGCCCCAGACCGACAGGCTGGTTTGCTACGTGACGGGCTTCTACCCCGCGGAGATCGAGGTGAAGTGGTTCAAGAACGGGCAGGAGGAGACGGAGCGCGTGGTGTCCACGGACGTGATCCAGAACGGAGACTGGACCTACCAGGTGCTGGTGATGCTGGAAACCACCCCGCAGCGCGGGGACACCTACGCGTGCCAGGTGGAGCACGTCAGCCTGCAGCACCCCGTCACCCAGCACTGG
>DAB2_Megadyptes_antipodes_VULA01012493.1:3726-4003 Megadyptes antipodes antipodes isolate OT 2 9/2/18 62564, whole genome shotgun sequence
CCCAAGGTGAGGGTCTCCCCCATGCAGTCGAGCTCCCTGCCCCAGACCGACAGGCTGGTTTGCTACGTGACGGGCTTCTACCCCGCGGAGATCGAGGTGAAGTGGTTCAAGAACGGGCAGGAGGAGACGGAGCGCGTGGTGTCCACGGACGTGATCCAGAACGGAGACTGGACCTACCAGGTGCTGGTGATGCTGGAAACCACCCCGCAGCGCGGGGACACCTACACGTGCCAGGTGGAGCACGTCAGCCTGCAGCACGCCGTCACCCAGCACTGG
>DAB2_Pygoscelis_adeliae_NW_008821353.1:47-324 Pygoscelis adeliae isolate BGI_AS28 unplaced genomic scaffold, ASM69910v1 C10198215
CCCAAGGTGAGGGTCTCCCCCATGCAGTCGAGCTCCCTGCCCCGGACCGACAGGCTGGCTTGCTACGTGACGGGCTTCTACCCCGCGGAGATCGAGGTGAAGTGGTTCAAGAACGGGCAGGAGGAGACGGAGCGCGTGGTGTCCACGGACGTGATCCAGAACGGAGACTGGACCTACCAGGTGCTGGTGATGCTGGAAACCACCCCGCAGCGCGGGGACACCTACGCGTGCCAGGTGGAGCACGTCAGCCTGCAGCACCCCGTCACCCAGCACTGG
>DAB2_Spheniscus_demersus_VUKX01014760.1:772-1049 Spheniscus demersus isolate AP 173 2162, whole genome shotgun sequence
CCCAAGGTGAGGGTCTCCCCCATGCAGTCGAGCTCCCTGCCCCAGACCGACAGGCTGGTTTGCTACGTGACGGGCTTCTACCCCGCGGAGATCGAGGTGAAGTGGTTCAAGAACGGGCAGGAGGAGACGGAGCGCGTGGTGTCCACGGACGTGATCCAGAACGGAGACTGGACCTACCAGGTGCTGGTGATGCTGGAAACCGCCCCGCAGCGCGGGGACACCTACGCGTGCCAGGTGGAGCACGTCAGCCTGCAGCACCCCGTCACCCAGCACTGG
>DAB2_Aegolius_funereus_EF641252.1:269-483 Aegolius funereus MHC class II antigen beta (Aefu-DAB2) mRNA, Aefu-DAB2*01 allele, partial cds
CCCAAGGTGAGGGTCGCCCCCGTGCAGTCGAGCTCCCTGCCCCAGACCGACAGGCTGGCTTGCTACGTGACGGGCTTTTACCCGGCGGAGATCGAGGTGAAGTGGTTCCAGAACGGGCGGGAGGAGACGGAGCGCGTGGTGTCCACGGAGGTGATCCCCAACGGAGACTGGACCTACCAGGTGCTGGTGATGCTGGAAACCAGCCCGCAG------------------------------------------------------------------
>DAB2_Asio_flammeus_EF641250.1:269-483 Asio flammeus MHC class II antigen beta (Asfl-DAB2) mRNA, Asfl-DAB2*01 allele, partial cds
CCCAAGGTGAGGGTCGCCCCCGTGCAGTCGAGCTCCCTGCCCCAGACCGACAGGCTGGCTTGCTACGTGACGGGCTTTTACCCGGCGGAGATCGAGGTGAAGTGGTTCCAGAACGGGCGGGAGGAGACGGAGCGCGTGGTGTCCACGGACGTGATCCAGAACGGAGACTGGACCTACCAGGTGCTGGTGATGCTGGAAACCACCCCGCAG------------------------------------------------------------------
>DAB2_Asio_otus_EF641223.1:269-483 Asio otus MHC class II antigen beta (Asot-DAB2) mRNA, Asot-DAB2*01 allele, partial cds
CCCAAGGTGAGGGTCGCCCCCGTGCAGTCGAGCTCCCTGCCCCAGACCGACAGGCTGGCTTGCTACGTGACGGGCTTTTACCCGGCGGAGATCGAGGTGAAGTGGTTCCAGAACGGGCGGGAGGAGACGGAGCGCGTGGTGTCCACGGACGTGATCCAGAACGGAGACTGGACCTACCAGGTGCTGGTGATGCTGGAAACCACCCCGCAG------------------------------------------------------------------
>DAB2_Athene_noctua_EF641247.1:269-483 Athene noctua MHC class II antigen beta (Atno-DAB2) mRNA, Atno-DAB2*01 allele, partial cds
CCCAAGGTGAGGGTCGCCCCCGTGCAGTCGAGCTCCCTGCCCCAGACCGACAGGCTGGCTTGCTACGTGACGGGCTTTTACCCGGCGGAGATCGAGGTGAAGTGGTTCCAGAACGGGCGGGAGGAGACGGAGCGCGTGGTGTCCACGGACGTGATCCCCAACGGAGACTGGACCTACCAGGTGCTGGTGATGCTGGAAACCAGCCCGCGG------------------------------------------------------------------
>DAB2_Bubo_africanus_EF641244.1:269-483 Bubo africanus MHC class II antigen beta (Buaf-DAB2) mRNA, Buaf-DAB2*01 allele, partial cds
CCCAAGGTGAGGGTCGCCCCCGTGCAGTCGAGCTCCCTGCCCCAGACCGACAGGCTGGCTTGCTACGTGACGGGCTTTTACCCGGCGCAGATCGAGGTGAAGTGGTTCCAGAACGGGCGGGAGGAGACGGAGCGCGTGGTGTCCACGGACGTGATCCCCAACGGAGACTGGACCTACCAGGTGCTGGTGATGCTGGAAACCAGCCCGCAG------------------------------------------------------------------
>DAB2_Bubo_bubo_EF641236.1:269-483 Bubo bubo MHC class II antigen beta (Bubu-DAB2) mRNA, Bubu-DAB2*01 allele, partial cds
CCCAAGGTGAGGGTCGCCCCCGTGCAGTCGAGCTCCCTGCCCCAGACCGACAGGCTGGCTTGCTACGTGACGGGCTTTTACCCGGCGCAGATCGAGGTGAAGTGGTTCCAGAACGGGCGGGAGGAGACGGAGCGCGTGGTGTCCACGGACGTGATCCCCAACGGAGACTGGACCTACCAGGTGCTGGTGATGCTGGAAACCAGCCCGCAG------------------------------------------------------------------
>DAB2_Bubo_scandiacus_EF641233.1:269-483 Bubo scandiacus MHC class II antigen beta (Busc-DAB2) mRNA, Busc-DAB2*01 allele, partial cds
CCCAAGGTGAGGGTCGCCCCCGTGCAGTCGAGCTCCCTGCCCCAGACCGACAGGCTGGCTTGCTACGTGACGGGCTTTTACCCGGCGGAGATCGAGGTGAAGTGGTTCCAGAACGGGCGGGAGGAGACGGAGCGCGTGGTGTCCACGGACGTGATCCCCAACGGAGACTGGACCTACCAGGTGCTGGTGATGCTGGAAACCACCCCGCAG------------------------------------------------------------------
>DAB2_Otus_scops_EF641257.1:269-483 Otus scops MHC class II antigen beta (Otsc-DAB2) mRNA, Otsc-DAB2*01 allele, partial cds
CCCAAGGTGAGGGTCGCCCCCGTGCAGTCGAGCTCCCTGCCCCAGACCGACAGGCTGGCTTGCTACGTGACGGGCTTCTACCCGGCGCAGATCGAGGTGAAGTGGTTCCAGAACGGGCGGGAGGAGACGGAGCGCGTGGTGTCCACGGACGTGATCCAGAACGGAGACTGGACCTACCAGGTGCTGGTGATGCTGGAAACCACCCCGCAG------------------------------------------------------------------
>DAB2_Strix_aluco_EF641254.1:269-483 Strix aluco MHC class II antigen beta (Stal-DAB2) mRNA, Stal-DAB2*01 allele, partial cds
CCCAAGGTGAGGGTCGCCCCCGTGCAGTCGAGCTCCCTGCCCCAGACCGACAGGCTGGCTTGCTACGTGACGGGCTTTTACCCGGCGCAGATCGAGGTGAAGTGGTTCCAGAACGGGCGGGAGGAGACGGAGCGCGTGGTGTCCACGGACGTGATCCCCAACGGAGACTGGACCTACCAGGTGCTGGTGATGCTGGAAACCACCCCGCAG------------------------------------------------------------------
>DAB2_Strix_nebulosa_EF641240.1:269-483 Strix nebulosa MHC class II antigen beta (Stne-DAB2) mRNA, Stne-DAB2*01 allele, partial cds
CCCAAGGTGAGGGTCGCCCCCGTGCAGTCGAGCTCCCTGCCCCAGACCGACAGGCTGGCTTGCTACGTGACGGGCTTTTACCCGGCGCAGATCGAGGTGAAGTGGTTCCAGAACGGGCGGGAGGAGACGGAGCGCGTGGTGTCCACGGACGTGATCCCCAACGGAGACTGGACCTACCAGGTGCTGGTGATGCTGGAAACCACCCCGCAG------------------------------------------------------------------
>DAB2_Strix_uralensis_EF641242.1:269-483 Strix uralensis MHC class II antigen beta (Stur-DAB2) mRNA, Stur-DAB2*01 allele, partial cds
CCCAAGGTGAGGGTTGCACCCGTGCAGTCGAGCTCCCTGCCCCAGACCGACAGGCTGGCTTGCTACGTGACGGGCTTTTACCCGGCGCAGATCGAGGTGAAGTGGTTCCAGAACGGGCGGGAGGAGACGGAGCGCGTGGTGTCCACGGACGTGATCCCCAACGGAGACTGGACCTACCAGGTGCTGGTGATGCTGGAAACCACCCCGCAG------------------------------------------------------------------
>DAB2_Surnia_ulula_EF641226.1:269-483 Surnia ulula MHC class II antigen beta (Suul-DAB2) mRNA, Suul-DAB2*01 allele, partial cds
CCCAAGGTGAGGGTCGCCCCCGTGCAGTCGAGCTCCCTGCCCCAGACCGACAGGCTGGCTTGCTACGTGACGGGCTTTTACCCGGCGGAGATCGAGGTGAAGTGGTTCCAGAACGGGCGGGAGGAGACAGAGCGCGTGGTGTCCACGGACGTGATCCCCAACGGAGACTGGACCTACCAGGTGCTGGTGATGCTGGAAACCAGCCCGCAG------------------------------------------------------------------
>DAB2_Anhinga_rufa_VZTV01123712.1:29-306 Anhinga rufa isolate B10K-DU-029-28 scaffold30565, whole genome shotgun sequence
CCCAAGGTGAGGGTCTCCCCCATGCAGTCGAGCTCGCTGCCCGAGAACAACAGGCTGGTTTGCTACGTGACGGGGTTTTACCCTGCGGAGATTGAGGTGAAGTGGTTCAAGAACGGGCACGAGGAGACGGAGCGCGTGGTGTCCACGGAGGTGATCCAGAACGGAGACTGGACCTACCAGGTGCTGGTGATGCTGGAAACCACCCCGCAGCGCGGGGACACCTACACGTGCCAGGTGGAGCACGTCAGCCTGCAGCGCCCCATCACCCAGCCGTGG
>DAB2_Fregata_magnificens_WAAD01026721.1:1591-1868 Fregata magnificens isolate B10K-DU-002-48 scaffold22542, whole genome shotgun sequence
CCCAAGGTGAGGGTCTCCCCCATGCAGTCGAGCTCCCTGCCTCAGACCGACAGGCTGGTTTGCTATGTGACGGGGTTTTACCCCGCGGAGATTGAGGTGAAGTGGTTCAAGAACGGGCGGGAGGAGACGGAGCGCGTGGTGTCCACGGACGTGATCCAGAACGGAGACTGGACCTACCAGGTGCTGGTGATGCTGGAAACCACCCCGCAGCGCGGGGACACCTACATGTGCCAGGTGGAGCACGTCAGCCTGCAGCACCCCGTCACCCAGCACTGG
>DAB2_Phalacrocorax_brasilianus_NFME01014412.1:15275-15552 Phalacrocorax brasilianus isolate IPA14M001 scaffold14519, whole genome shotgun sequence
CCCAAGGTGAGGGTCACCCCCATGCAGTCGAGCTCCCTGCCCGAGACCAACAGGCTGGTTTGCTACGTGACGGGGTTTTACCCCGCGGAGATTGAGGTGAAGTGGTTCAAGAACGGGCAGGAGGAGGTGGAGCGCGTGGTGTCCACGGAGGTGATCCAGAACGGAGACTGGACCTACCAGGTGCTGGTGATGCTGGAAACCACCCCGCAGCGCGGGGACAGCTACACGTGCCAGGTGGAGCACGTCAGCCTGCAGCACCCCATCGCCCAGCAGTGG
>DAB2_Phalacrocorax_pelagicus_NFMD01001881.1:54435-54712 Phalacrocorax pelagicus isolate AR-AK-E1 scaffold1872, whole genome shotgun sequence
CCCGAGGTGAGGGTCACCCCCATGCAGTCGAGCTCCCTGCCCGAGACCAACAGGCTGGTTTGCTACGTGACGGGGTTTTACCCCGCGGAGATTGAGGTGAAGTGGTTCAAGAACGGGCAGGAGGAGGTGGAGCGCGTGGTGTCCACGGAGGTGATCCAGAACGGAGACTGGACCTACCAGGTGCTGGTGATGCTGGAAACCACCCCGCAGCGCGGGGACAGCTACACGTGCCAGGTGGAGCACGTCAGCCTGCAGCACCCCATCACCCAGCAGTGG
