# Supplementary material for: Ancient duplication, coevolution, and selection at the MHC class IIA and IIB genes of birds
Source: Front Immunol. 2023 Oct 27;14:1250824. doi: 10.3389/fimmu.2023.1250824 (PMC10641522; doi:10.3389/fimmu.2023.1250824)
Supplement: Supplementary file 4 [file Table_1.xlsx]

## Sheet: GenBank seq
TABLE S1 | GenBank numbers for MHC-IIA and MHC-IIB sequences used in this study.
Order	Family	Species	MHC-IIA GenBank				MHC-IIB GenBank
			DAA1 exon 2	DAA1 exon 3	DAA2 exon 2	DAA2 exon 3	DAB1 exon 2	DAB1 exon 3	DAB2 exon 2	DAB2 exon 3
Palaeognathae	Apterygidae	Apteryx haastii			PTFD01001787.1:899-1153	PTFD01001787.1:1427-1708, PTFD01002343.1:520-801			PTFD01001851.1:24189-24458	PTFD01001851.1:2368-23964
	Apterygidae	Apteryx mantelli				NW_013990412.1:3800-4079, NW_014005336.1:4-285			NW_013987543.1:6501-6770	NW_013987543.1:7130-7407
	Apterygidae	Apteryx owenii			PTFC01001418.1:32839-33093	PTFC01001258.1:100906-101186, PTFC01001418.1:32335-32616, PTFC01001805.1:5821-6102			PTFC01001258.1:85415-85684, PTFC01001418.1:41471-41740	PTFC01001258.1:84913-85190, PTFC01001418.1:42100-42377
	Apterygidae	Apteryx rowi			NW_020447692.1:42366-42620	NW_020447692.1:41811-42092, NW_020448025.1:4426-4181, NW_020448054.1:6821-7102			NW_020447613.1:11198-11463	NW_020447613.1:11688-11969
	Casuariidae	Casuarius casuarius	PTFA01000733.1:11274-11528	PTFA01000733.1:11800-12081			PTFA01000733.1:9177-9446	PTFA01000733.1:8719-8996
	Casuariidae	Dromaius novaehollandiae					NW_020453789.1:32410-32679	NW_020453789.1:32859-33136
	Rheidae	Rhea americana			PTEV01000601.1:73326-73580	PTEV01000601.1:73691-73972			PTEV01000601.1:71551-71780	PTEV01000601.1:71008-71285
	Rheidae	Rhea pennata			PTJI01000579.1:100898-101152	PTJI01000579.1:1001263-101544			PTJI01000579.1:99212-99481	PTJI01000579.1:98709-98986
	Tinamidae	Crypturellus cinnamomeus			PTEZ01001347.1:26379-26633	PTEZ01001347.1:25848-26129	PTEZ01001347.1:47779-48048	PTEZ01001347.1:48175-48452	PTEZ01001347.1:28103-28372, 33108-33377	PTEZ01001347.1:28633-28910, 33646-33923
	Tinamidae	Crypturellus soui					VWPX01015387.1:663-932	VWPX01015387.1:1053-1313	VWPX01001259.1:3222-3491	VWPX01001259.1:3761-4021
	Tinamidae	Crypturellus undulatus			VWPW01002713.1:5299-5553	VWPW01002713.1:851-1132			VWPW01002713.1:3569-3838	VWPW01002713.1:3020-3297
	Tinamidae	Eudromia elegans	PTEX01000507.1:82044-82298	PTEX01000507.1:77944-78225			PTEX01000507.1:80337-80606	PTEX01000507.1:75165-75425
	Tinamidae	Nothocercus nigrocapillus			WBNA01000741.1:28072-28326	WBNA01000741.1:28536-28844			WBNA01000741.1:25324-26593	WBNA01000741.1:25767-26044
	Tinamidae	Nothoprocta pentlandii	VZSG01001636.1:27563-27817	VZSG01001636.1:27111-27392	VZSG01001636.1:22720-22974		VZSG01001636.1:29750-30019	VZSG01001636.1:30153-30413	VZSG01001636.1:24445-24714	VZSG01001636.1:24994-25254
	Tinamidae	Nothoprocta perdicaria			NW_020455782.1:106374-106628	NW_020455782.1:106838-107119	NW_020455782.1:99077-99346	NW_020455782.1:98683-98943	NW_020455782.1:104654-104923	NW_020455782.1:104114-104374
	Tinamidae	Tinamus guttatus			NW_010579736.1:2630-2884, NW_010581293.1:1610-1864	NW_010579736.1:6779-7060, NW_010581293.1:1092-1373				NW_010608677.1:25-302
Galliformes	Cracidae	Penelope pileata							WBMW01006332.1:6220-6489	WBMW01006332.1:6631-6908
	Numididae	Numida meleagris							NW_018364632.1:68175-68444	NW_018364632.1:68557-68834
	Odontophoridae	Callipepla squamata								MCFN01001554.1:770-1047, MCFN01028339.1:151-435
	Odontophoridae	Colinus virginianus								VONY02003651.1:119-403
	Odontophoridae	Odontophorus gujanensis				VXAB01004207.1:350-631			VXAB01003106.1:9242-9511	VXAB01003106.1:8873-9154
	Phasianidae	Alectoris rufa							JADBKV010003886.1:4963-4694	JADBKV010003886.1:4311-4588
	Phasianidae	Bambusicola thoracicus							PPHD01100595.1:1027-1296, PPHD01117682.1:26-295	PPHD01100595.1:642-919, PPHD01117682.1:383-664
	Phasianidae	Chrysolophus pictus							JRFT01041466.1:37-306	JRFT01041466.1:407-686
	Phasianidae	Coturnix japonica							NC_029524.1:8541-8810, NC_029531.1:158123-158392	NC_029524.1:8915-9194, NC_029531.1:157754-158032
	Phasianidae	Crossoptilon mantchuricum							JACSYN010000482.1:94169-94438	JACSYN010000482.1:94539-94818
	Phasianidae	Gallus gallus							NC_052547.1:1560198-1560467, 2186770-2187039	NC_052547.1:1560578-1560857, 2186408-2186680
	Phasianidae	Lagopus leucura							NW_024962731.1:1330-1599, NW_024963502.1:25081-25350	NW_024962731.1:1703-1982, NW_024963502.1:24712-24991
	Phasianidae	Lophura nycthemera							JADANK010000214.1:139780-140049, JADANK010000329.1:44092-44361	JADANK010000214.1:139411-139690, JADANK010000329.1:44462-44741
	Phasianidae	Meleagris gallopavo								NW_011198682.1:176-453, NW_011208254.1:26-305
	Phasianidae	Pavo cristatus							JAIFWW010000104.1:121350-121619, JAIFWW010000368.1:107423-107692	JAIFWW010000104.1:121723-122002, JAIFWW010000368.1:107055-107334
	Phasianidae	Phasianus colchicus				NW_022217449.1:111-392			NW_022205624.1:184449-184718, NW_022206017.1:7798-8067	NW_022205624.1:184080-184359, NW_022206017.1:7418-7697
	Phasianidae	Syrmaticus mikado			QGNR01000541.1:7760-8014	QGNR01000541.1:5042-5323			QGNR01000276.1:28640-28909	QGNR01000276.1:29007-29286
Anseriformes	Anatidae	Aix galericulata			JALLAJ010000240.1:89541-89795	JALLAJ010000240.1:89993-90274			JALLAJ010000240.1:86530-86799	JALLAJ010000240.1:86980-87245
	Anatidae	Anas platyrhynchos							NC_051788.1:1395844-1396112	NC_051788.1:1396293-1396558
	Anatidae	Anser indicus							VDDG01000779.1:1013-1282	VDDG01000779.1:537-806
	Anatidae	Asarcornis scutulata			VZSO01008928.1:10696-10950	VZSO01008928.1:10219-10500			VZSO01008928.1:13517-13786	VZSO01008928.1:13071-13336
	Anatidae	Aythya fuligula			NC_045591.1:32453-32707	NC_045591.1:31976-32257			NC_045591.1:34241-34510	NC_045591.1:34691-34956
	Anatidae	Branta canadensis			SNRU01011651.1:772-1026	SNRU01011651.1:1294-1575				SNRU01026115.1:956-1221
	Anatidae	Cygnus atratus			NC_066394.1:693943-694197	NC_066394.1:693394-693675			NC_066394.1:695791-696060	NC_066394.1:696268-696537
	Anatidae	Nettapus auritus			JAACYP010028563.1:9571-9825	JAACYP010028563.1:9170-9451			JAACYP010024949.1:647-916	JAACYP010024949.1:1073-1350
	Anatidae	Oxyura jamaicensis			NW_023310922.1:4296-4550	NW_023310922.1:3770-4051				NW_023310713.1:188-457
	Anatidae	Stictonetta naevosa			JAACYO010023830.1:1036-1290	JAACYO010023830.1:1542-1823			JAACYO010020532.1:612-881	JAACYO010020532.1:1089-1358
	Anhimidae	Chauna torquata								VXAL01007518.1:9-286
	Anseranatidae	Anseranas semipalmata			VXAA01003947.1:17381-17635	VXAA01003947.1:16822-17103				VXAA01010325.1:30-307
Caprimulgiformes	Apodidae	Chaetura pelagica					NW_009952832.1:2554-2823	NW_009952832.1:1887-2151		NW_009952692.1:12578-12842
	Apodidae	Tachymarptis melba						KJ162431.1:1371-1647	KJ162432.1:657-923	KJ162432.1:1179-1460, KJ162433.1:1329-1610
	Caprimulgidae	Caprimulgus europaeus					CAJRAV010000009.1:168948-169217	CAJRAV010000009.1:168436-168712
	Caprimulgidae	Nyctiprogne leucopyga			VZZU01014726.1:439-693	VZZU01014726.1:1519-1800
	Nyctibiidae	Nyctibius bracteatus	VWZB01003346.1:48713-48967	VWZB01003346.1:48543-48253	VWZB01005382.1:8398-8652,13837-14091	VWZB01005382.1:14313-14549, 16759-17040	VWZB01003346.1:45377-45646	VWZB01003346.1:45862-46139
	Nyctibiidae	Nyctibius grandis	JABXNV010000005.1:781136573-78136827	JABXNV010000005.1:78136113-78136394, JABXNV010000011.1:12641228-12641509			JABXNV010000005.1:78133336-78133605, JABXNV010000011.1:12638438-12638707	JABXNV010000005.1:78133821-78134098, JABXNV010000011.1:12638923-12639200
	Podargidae	Podargus strigoides			VZTK01009605.1:1626-1880	VZTK01009605.1:1226-1507	VZTK01025292.1:7685-7954	VZTK01025292.1:8143-8424		VZTK01010134.1:268-549
	Steatornithidae	Steatornis caripensis	VZSC01018500.1:2123-2377	VZSC01018500.1:2648-2929				VZSC01019940.1:10276-10553
	Trochilidae	Archilochus colubris	JALBCY010000034.1:191987-192241	JALBCY010000034.1:192365-192646			JALBCY010000034.1:189580-189849	JALBCY010000034.1:188627-188903
	Trochilidae	Calypte anna	NW_007619512.1:35-289	NW_007619512.1:413-694				NW_007619763.1:498-757
	Trochilidae	Oreotrochilus melanogaster						VZUB01024074.1:221-497
	Trochilidae	Phaethornis superciliosus	JAJQWJ010000059.1:16389-16649	JAJQWJ010000059.1:14697-14978			JAJQWJ010000059.1:21405-21674	JAJQWJ010000059.1:21871-22152
Pterocliformes	Pteroclidae	Pterocles burchelli	VYZE01004451.1:5392-5646	VYZE01004451.1:5923-6204			VYZE01004451.1:2951-3220	VYZE01004451.1:2479-2756
	Pteroclidae	Pterocles gutturalis								NW_010124262.1:499-606
	Pteroclidae	Pterocles orientalis	WKFP01013413.1:6031-6285	WKFP01013413.1:6564-6826	WKFP01000241.1:6545-6799, WKFP01003904.1:1028-1282	WKFP01000241.1:5986-6267, WKFP01003904.1:1560-1841	WKFP01004981.1:279-548	WKFP01004981.1:746-1022, WKFP01013413.1:20925-21201
	Pteroclidae	Syrrhaptes paradoxus				VZTO01002439.1:226-507
Otidiformes	Otididae	Ardeotis arabs			JAAGAY010034179.1:502-756	JAAGAY010034179.1:9-290	JAAGAY010023277.1:346-615	JAAGAY010023277.1:867-1148
	Otididae	Otis tarda	JAPMTP010000017.1:945250-945504	JAPMTP010000017.1:945749-946030	JAPMTP010000017.1:909579-909833	JAPMTP010000017.1:909401-909682			LC062952.1:260-529	LC062952.1:791-1072
	Otididae	Tetrax tetrax			WHYT01004148.1:2722-2976	WHYT01004148.1:31378-3459	WHYT01004148.1:1152-1421	WHYT01004148.1:632-913
Gruiformes	Aramidae	Aramus guarauna			VXBL01000646.1:16185-16439	VXBL01000646.1:15660-15941			VXBL01005540.1:2406-2675	VXBL01005540.1:1937-2218
	Gruidae	Antigone vipio			BJEU01010693.1:2191-2445	BJEU01010693.1:1715-1996
	Gruidae	Balearica regulorum			NW_010751200.1:105-359	NW_010751200.1:562-843
	Gruidae	Grus americana			WEIX01009793.1:9786-10040	WEIX01009793.1:9310-9591				WEIX01031395.1:105-386
	Gruidae	Grus japonensis			BDFG01279202.1:818-1072	BDFG01279202.1:342-623			BDFG01106831.1:1421-1690	BDFG01106831.1:918-1199
	Gruidae	Grus monacha			BJET01014675.1:2872-3126	BJET01014675.1:2396-2677				BJET01036676.1:106-387
	Gruidae	Grus nigricollis			SMUU01000974.1:92619-92873	SMUU01000974.1:92143-92424			SMUU01000974.1:94883-95152	SMUU01000974.1:95374-95655
	Psophidae	Psophia crepitans			VWZZ01008383.1:3138-3392	VWZZ01008383.1:2626-2097				VWZZ01008383.1:5854-6127
	Rallidae	Atlantisia rogersi			VZUJ01091326.1:3116-3376	VZUJ01091326.1:3638-3913			VZUJ01091326.1:907-1176	VZUJ01091326.1:342-623
	Rallidae	Fulica atra			JABXFB010012442.1:7683-7946	JABXFB010012442.1:7156-7431			JABXFB010012442.1:9862-10131	JABXFB010012442.1:10333-10614
	Rallidae	Hypotaenidia okinawae			BSDF01000032.1:1436520-1436780	BSDF01000032.1:1436007-1436285
	Rallidae	Laterallus jamaicensis			JAKCOX010000356.1:164034-164294	JAKCOX010000356.1:164560-164835			JAKCOX010000356.1:161829-162098	JAKCOX010000356.1:161357-161638
	Rallidae	Porphyrio hochstetteri			JAJHSY010000153.1: 930123-930383	JAJHSY010000153.1: 930629-930904			JAJHSY010000153.1:927927-928196	JAJHSY010000153.1:927438-927719
	Rallidae	Rallus limicola			JAKCOZ010000846.1:50979-51248	JAKCOZ010000846.1:50505-50780
	Rallidae	Zapornia atra			VZTU01031877.1:3292-3552	VZTU01031877.1:3804-4085			VZTU01031877.1:115-1384	VZTU01031877.1:637-918
Charadriiformes	Alcidae	Alca torda			VMED01000075.1:19527-19781	VMED01000075.1:19028-19309	VMED01000075.1:26486-26755	VMED01000075.1:26950-27227	VMED01000075.1:21369-21639	VMED01000075.1:21839-22116
	Alcidae	Cepphus grylle							VZUD01000411.1:15180-15449	VZUD01000411.1:14704-14981
	Burhinidae	Burhinus oedicnemus	VFFE01007852.1:163895-164149	VFFE01007852.1:164434-164715	VFFE01007852.1:158345-158599	VFFE01007852.1:158884-159165	VFFE01007852.1:161402-161671	VFFE01007852.1:160929-161206	VFFE01007852.1:155894-156163	VFFE01007852.1:155421-155698
	Charadriidae	Charadrius alexandrinus	VUYV01001209.1:22092-22346	VUYV01001209.1:21535-21816				VUYV01000157.1:14760-15037
	Charadriidae	Charadrius vociferus					NW_009649913.1:16264-16533	NW_009649913.1:16748-17025
	Charadriidae	Pluvialis apricaria	JAGGDV010000032.1:248826-249080	JAGGDV010000032.1:249367-249648			JAGGDV010000032.1:246698-246429	JAGGDV010000032.1:245945-246222
	Dromadidae	Dromas ardeola		VYZM01020306.1:448-729					VYZM01024995.1:515-784	VYZM01024995.1:48-325
	Chionidae	Chionis minor	VZSF01007308.1:2417-2671	VZSF01007308.1:2946-3277
	Glareolidae	Glareola pratincola	VWPO01006430.1:2575-2829	VWPO01006430.1:3113-3394					VWPO01006430.1:459-728	VWPO01006430.1:1-260
	Glareolidae	Rhinoptilus africanus	VXBO01012270.1:9582-9836	VXBO01012270.1:9017-9298		VXBO01012270.1:8620-8339			VXBO01012270.1:13220-13489	VXBO01012270.1:13689-13966
	Ibidorhynchidae	Ibidorhyncha struthersii	VZSZ01006442.1:3703-3957	VZSZ01006442.1:4239-4520
	Jacanidae	Jacana jacana	VZTM01036511.1:4661-4915	VZTM01036511.1:5176-5457	VZTM01036511.1:415-669	VZTM01036511.1:932-1213			VZTM01021214.1:1065-1334	VZTM01021214.1:554-831
	Laridae	Chroicocephalus maculipennis	VYZF01005298.1:308-562	VYZF01005298.1 :845-1126
	Laridae	Pagophila eburnea					KJ162439.1:298-567	KJ162439.1:766-1043	KJ162438.1:297-566	KJ162438.1:760-1041
	Laridae	Phaetusa simplex			VZZW01005068.1:212-463	VZZW01005068.1:747-1028
	Laridae	Rissa tridactyla					HQ822408.1:54-323, HQ822455.1:54-323, HQ822472.1:54-323	HQ822408.1:522-799, HQ822455.1:522-799, HQ822472.1:522-799	HQ822464.1:54-323, HQ822469.1:54-323	HQ822464.1:517-798, HQ822469.1:517-798
	Laridae	Rynchops niger			VXBH01009202.1:3449-3700	VXBH01009202.1:3983-4264
	Pedionomidae	Pedionomus torquatus			VZRU01002048.1:12731-12985	VZRU01002048.1:12237-12518
	Pluvianellidae	Pluvianellus socialis	VZTS01009148.1:4011-4265	VZTS01009148.1:3455-3736			VZTS01009148.1:6302-6571	VZTS01009148.1:7045-7324
	Recurvirostridae	Recurvirostra avosetta			SAYO01035115.1:6357-6611	SAYO01035115.1:6888-7169
	Rostratulidae	Nycticryphes semicollaris						VXBJ01004852.1:275-551
	Scolopacidae	Arenaria interpres	VXAK01021168.1:2766-3020	VXAK01021168.1:3278-3559, VXAK01019476.1:110-391					VXAK01021168.1:722-991	VXAK01021168.1:245-522
	Scolopacidae	Calidris pugnax	NW_015091224.1:15042-15296	NW_015091224.1:15552-15833, 24761-25042			NW_015091224.1:9543-9812, 21745-22014	NW_015091224.1:8922-9199, 21295-21572
	Scolopacidae	Calidris pygmaea	QJSC01018020.1:825-1079	QJSC01018020.1:168-449	QJSC01009713.1:698-952	QJSC01009713.1:168-449	QJSC01028295.1:204-478	QJSC01028295.1:684-955	QJSC01028671.1:833-1102	QJSC01028671.1:1521-1802
	Stercorariidae	Stercorarius parasiticus	VWZL01004735.1:12338-12592	VWZL01004735.1:12876-13157			VWZL01004735.1:8422-8691	VWZL01004735.1:7958-8235
	Thinocoridae	Thinocorus orbignyianus				VXBW01001616.1:12867-13148
Sphenisciformes	Spheniscidae	Aptenodytes forsteri			NW_008793938.1:43087-43341	NW_008793938.1:42518-42799				NW_008803198.1:299-576
	Spheniscidae	Eudyptes moseleyi			VULI01001087.1:3246-3680	VULI01001087.1:3968-4249				VULI01004090.1:284-561
	Spheniscidae	Eudyptula albosignata			VULD01008286.1:3752-4006	VULD01008286.1:31833464			VULD01008182.1:197-466	VULD01008182.1:726-1003
	Spheniscidae	Megadyptes antipodes			VULA01012493.1:778-1032	VULA01012493.1:1320-1601			VULA01012493.1:4255-4524	VULA01012493.1:3726-4003
	Spheniscidae	Pygoscelis adeliae				NW_008822155.1:268-545				NW_008821353.1:47-324
	Spheniscidae	Spheniscus demersus							VUKX01014760.1:242-511	VUKX01014760.1:772-1049
	Spheniscidae	Spheniscus humboldti			JAPZLJ010000046.1:23148-23402	JAPZLJ010000046.1:22579-22860
Procellariiformes	Diomedeidae	Diomedea exulans							KJ162500.1:639-908	KJ162500.1:1164-1445
	Diomedeidae	Phoebastria albatrus			BMBH01009655.1:4704-4958	BMBH01009655.1:5238-5519			BMBH01009655.1:2354-2623	BMBH01009655.1:1817-2094
	Diomedeidae	Thalassarche chlororhynchos	VZTW01050345.1:11142-11396	VZTW01050345.1:11681-11962	VZTW01039680.1:3787-4041	VZTW01039680.1:4322-4603		VZTW01050345.1:8609-8886
	Hydrobatidea	Oceanodroma castro					KJ162507.1:305-574	KJ162507.1:832-1113
	Hydrobatidea	Oceanodroma leucorhoa	MN061400.1:802-1056	MN061400.1:1354-1635	MN061391.1:853-1107	MN061391.1:1389-1670
	Hydrobatidea	Oceanodroma monteiroi					KJ162513.1:312-267	KJ162513.1:836-1117	KJ162516.1:313-582	KJ162516.1:840-1121
	Hydrobatidea	Oceanodroma tethys				VWZR01004796.1:376-657	VWZR01005470.1:2947-3215	VWZR01005470.1:3474-3750
	Oceanitidae	Fregetta grallaria			VZZT01006018.1:529-783	VZZT01006018.1:976-1257
	Oceanitidae	Oceanites oceanicus			VWZA01005721.1:4317-4571	VWZA01005721.1:4764-5045
	Procellariidae	Bulweria bulwerii					KJ162487.1:302-571	KJ162487.1:814-1095
	Procellariidae	Calonectris borealis								VZUG01025081.1:14-291
	Procellariidae	Calonectris diomedea					KJ162496.1:310-579	KJ162496.1:814-1095
	Procellariidae	Halobaena caerulea					KJ162505.1:297-566	KJ162505.1:822-1103	JF276893.1:70-339, KJ162504.1:649-918	JF276893.1:341-622, KJ162504.1:1161-1442
	Procellariidae	Pachyptila belcheri							FJ588549.1:573-842	FJ588549.1:1098-1379
	Procellariidae	Pachyptila desolata							KJ162529.1:293-562, KJ162531.1:624-893, KJ162532.1:638-907	KJ162529.1:818-1099, KJ162531.1:1149-1430, KJ162532.1:1163-1444
	Procellariidae	Pagodroma nivea					KJ162533.1:297-566	KJ162533.1:822-1103	KJ162535.1:297-566	KJ162535.1:822-1103
	Procellariidae	Pelecanoides urinatrix							VZTQ01011426.1:18714-18983	VZTQ01011426.1:19231-19512
	Procellariidae	Procellaria aequinoctialis					KJ162493.1:303-572	KJ162493.1:828-1109	KJ162491.1:646-915	KJ162491.1:1171-1452
	Procellariidae	Puffinus mauretanicus	JAJKFH010001831.1:4368-4622	JAJKFH010001831.1:4907-5188	JAJKFH010001831.1:10061-10315	JAJKFH010001831.1:10592-10873	JAJKFH010001831.1:2374-2643	JAJKFH010001831.1:1842-2119	JAJKFH010001831.1:7665-7923	JAJKFH010001831.1:7133-7410
Suliformes	Anhingidae	Anhinga rufa								VZTV01123712.1:29-306
	Fregatidae	Fregata magnificens							WAAD01026721.1:2112-2381	WAAD01026721.1:1591-1868
	Phalacrocoracidae	Phalacrocorax auritus	NFMC01000343.1:118198-118452	NFMC01000343.1:118743-119025			NFMC01000343.1:115904-116173	NFMC01000343.1:115377-115654
	Phalacrocoracidae	Phalacrocorax brasilianus	NFME01033248.1:2234-2488	NFME01033248.1:1661-1943					NFME01014412.1:14708-14977	NFME01014412.1:15275-15552
	Phalacrocoracidae	Phalacrocorax harrisi	NEVG01000429.1:81901-82155	NEVG01000429.1:82442-82723			NEVG01000429.1:72813-73082	NEVG01000429.1:72276-72553
	Phalacrocoracidae	Phalacrocorax pelagicus			NFMD01001881.1:51628-51882	NFMD01001881.1:51093-51372			NFMD01001881.1:53904-54173	NFMD01001881.1:54435-54712
	Sulidae	Sula dactylatra			WEKW01018241.1:991-1245	WEKW01018241.1:1534-1815
Pelecaniformes	Ardeidae	Egretta garzetta		NW_009267272.1:77-358			NW_009260861.1:627-896	NW_009260861.1:90-335
	Ardeidae	Gorsachius goisagi			BOSO01014945.1:81240-81494	BOSO01014945.1:80680-80961				BOSO01001206.1:169-446
	Ardeidae	Nycticorax nycticorax	JAKFQP010001261.1:11303-11554	JAKFQP010001261.1:10737-11018
	Balaenicipitidae	Balaeniceps rex			VYZW01002884.1:14647-14901	VYZW01002884.1:14087-14368				VYZW01119014.1:351-628
	Scopidae	Scopus umbretta			VZTL01052888.1:12247-12501	VZTL01052888.1:12784-13065			VZTL01052888.1:9826-10095	VZTL01052888.1:9290-9567
	Threskiornithidae	Mesembrinibis cayennensis	VXAT01017927.1:469-723	VXAT01017927.1:1007-1288	VXAT01012366.1:2603-2857	VXAT01012366.1:3135-3416
	Threskiornithidae	Nipponia nippon			NW_009002100.1:45480-45734	NW_009002100.1:456004-46285			NW_009002100.1:38705-38974	NW_009002100.1:38175-38452
	Threskiornithidae	Theristicus caerulescens						JAJGSR010000037.1:4628209-4628485
Accipitriformes	Accipitridae	Accipiter cooperii				JANBPI010000069.1:497661-497942			JANBPI010000069.1:500453-500722	JANBPI010000069.1:500991-501268
	Accipitridae	Aegypius monachus								JANUXQ010007614.1:1683-1960
	Accipitridae	Aquila chrysaetos			NW_024470392.1:163627-163881	NW_024470392.1:164169-164450			NW_024470392.1:150665-150934	NW_024470392.1:150120-150397
	Accipitridae	Butastur liventer			JAOEHN010000063.1:493958-494212	JAOEHN010000063.1:493389-493670			JAOEHN010001155.1:683-952	JAOEHN010001155.1:1217-1494
	Accipitridae	Buteo albonotatus			JANVAB010000071.1:592992-593246	JANVAB010000071.1:592424-592705			JANVAB010000071.1:595271-595537	JANVAB010000071.1:595805-596080
	Accipitridae	Cryptoleucopteryx plumbea				JANZME010028843.1:183-464				JANZME010026121.1:81-358
	Accipitridae	Elanoides forficatus							JAOBAS010007243.1:2867-3136	JAOBAS010007243.1:3404-3681
	Accipitridae	Haliaeetus leucocephalus			NW_010972718.1:62053-62307	NW_010972718.1:61484-61765			NW_010972718.1:64304-64573	NW_010972718.1:64841-65118
	Accipitridae	Harpagus bidentatus			JAOBAP010000073.1:647506-647760	JAOBAP010000073.1:646937-647218			JAOBAP010000073.1:649743-650012	JAOBAP010000073.1:650262-650539
	Accipitridae	Melierax canorus			JAOBAN010000071.1:577044-577298	JAOBAN010000071.1:576508-576789			JAOBAN010000542.1:1431-1682	JAOBAN010000542.1:874-1151
	Accipitridae	Micronisus gabar			JAOEHL010000070.1:620285-620539	JAOEHL010000070.1:619716-619997			JAOEHL010000070.1:622536-622805	JAOEHL010000070.1:623067-623344
	Accipitridae	Nisaetus nipalensis			BJES01020211.1:1374-1628	BJES01020211.1:1915-2196			BJES01022773.1:1923-2192	BJES01022773.1:1378-1655
	Pandionidae	Pandion haliaetus				VYZV01083889.1:255-536			VYZV01019243.1:2545-2273	VYZV01019243.1:2809-3086
	Sagittaridae	Sagittarius serpentarius			VWYJ01061446.1:3075-3329	VWYJ01061446.1:3619-3900			VWYJ01061446.1:753-1052	VWYJ01061446.1:240-517
Strigiformes	Strigidae	Aegolius funereus					EF641253.1:1-267	EF641253.1:269-483	EF641252.1:1-267	EF641252.1:269-483
	Strigidae	Asio flammeus					EF641251.1:1-267	EF641251.1:269-483	EF641250.1:1-267	EF641250.1:269-483
	Strigidae	Asio otus					EF641224.1:1-267	EF641224.1:269-483	EF641223.1:1-267	EF641223.1:269-483
	Strigidae	Athene noctua					EF641248.1:1-267	EF641248.1:269-483	EF641247.1:1-267	EF641247.1:269-483
	Strigidae	Bubo africanus					EF641246.1:1-267	EF641246.1:269-483	EF641244.1:1-267	EF641244.1:269-483
	Strigidae	Bubo blakistoni	BJCB01034743.1:1990-2244, BJCB01040766.1:3893-4147	BJCB01034743.1:2472-2753, BJCB01040766.1:3385-3666	BJCB01033660.1:929-1183	BJCB01033660.1:1318-1599
	Strigidae	Bubo bubo					EF641238.1:1-267	EF641238.1:269-483	EF641236.1:1-267	EF641236.1:269-483
	Strigidae	Bubo scandiacus	JADKXW010020840.1:833-1087	JADKXW010020840.1:1314-1595			EF641234.1:1-267	EF641234.1:269-483	EF641233.1:1-267	EF641233.1:269-483
	Strigidae	Glaucidium passerinum					EF641231.1:1-267	EF641231.1:269-483
	Strigidae	Otus scops					EF641259.1:1-267	EF641259.1:269-483	EF641257.1:1-267	EF641257.1:269-483
	Strigidae	Strix aluco					EF641255.1:1-267	EF641255.1:269-483	EF641254.1:1-267	EF641254.1:269-483
	Strigidae	Strix nebulosa					EF641241.1:1-267	EF641241.1:269-483	EF641240.1:1-267	EF641240.1:269-483
	Strigidae	Strix occidentalis	NIFN02003020.1:7293-7547	NIFN02003020.1:6784-7065	NIFN02005146.1:2696-2950	NIFN02005146.1:2274-2555
	Strigidae	Strix uralensis					EF641243.1:1-267	EF641243.1:269-483	EF641242.1:1-267	EF641242.1:269-483
	Strigidae	Surnia ulula					EF641229.1:1-267	EF641229.1:269-483	EF641226.1:1-267	EF641226.1:269-483
Piciformes	Bucconidae	Bucco capensis	VWZO01005362.1:4807-5061	VWZO01005362.1:4278-4559	VWZO01016151.1:20232-20486	VWZO01016151.1:19735-20016		VWZO01000292.1:18296-18575, VWZO01006485.1:1449-1725, WZO01020230.1:15720-15999
	Capitonidae	Eubucco bourcierii				VWZE01007391.1:80648-80929	VWZE01015942.1:40685-40954	VWZE01015942.1:39450-39727, VWZE01025342.1:709-986
	Indicatoridae	Indicator maculatus			VXBD01008189.1:51429-51683	VXBD01008189.1:50888-51148		VXBD01008189.1:47183-47460
	Lybidae	Ramphastos sulfuratus							WBNM01014585.1:6533-6802	WBNM01014585.1:6051-6292
	Megalaimidae	Psilopogon haemacephalus					VWZI01020628.1:175772-176041	VWZI01007806.1:1739-2016, VWZI01020628.1:176737-177014
	Picidae	Colaptes auratus					JAAWVA010000007.1:39177512-39177781	JAAWVA010000007.1:39178782-39179061, JAAWVA010000030.1:1429235-1429512
	Picidae	Dendrocopos noguchii					BJBY01053641.1:54911-55180	BJBY01053641.1:54191-54468
	Picidae	Dryobates pubescens			NW_009662844.1:33557-33811	NW_009662844.1:34093-34374	NW_009663417.1:13849-14118	NW_009663417.1:13181-13458
	Picidae	Melanerpes aurifrons			WWNC01000097.1:1307331-1307585	WWNC01000097.1:1307867-1308146	WWNC01000035.1:13732788-13733057, WWNC01000139.1:733382-733651, WWNC01000181.1:343857-344123	WWNC01000035.1:13714209-13714488, WWNC01000139.1:732659-732936, WWNC01000181.1:342592-342871
	Ramphastidae	Tricholaema leucomelas					WAAF01004144.1:3401-3670	WAAF01004144.1:2130-2407
	Semnornithidae	Semnornis frantzii			VWYK01106564.1:4850-5104	VWYK01106564.1:4274-4553			VWYK01106564.1:6991-7260	VWYK01106564.1:7501-7778
Coraciiformes	Alcedinidae	Actenoides hombroni	WUAM01000431.1:60983618-60983872	WUAM01000431.1:60983115-60983396				WUAM01000287.1:76849273-76849542	WUAM01000233.1:1721702-1721971	WUAM01000233.1:1722138-1722415
	Alcedinidae	Actenoides lindsayi			WTSP01140099.1:879-1133	WTSP01140099.1:358-639		WTSP01140942.1:1571-1842	WTSP01148767.1:724-993	WTSP01148767.1:280-557
	Alcedinidae	Alcedo atthis					KJ162469.1:797-1066	KJ162469.1:1229-1510
	Alcedinidae	Ceyx margarethae			JAOEGR010166245.1:1131-1385	JAOEGR010166245.1:640-921
	Alcedinidae	Ceyx melanurus	JANHGL010114786.1:3084-3338	JANHGL010114786.1:2607-2888			JANHGL010115837.1:1485-1754	JANHGL010115837.1:1056-1333
	Alcedinidae	Corythornis cristatus			JANHGM010198408.1:1686-1940	JANHGM010198408.1:1203-1484
	Alcedinidae	Corythornis vintsioides	JAOEGS010121811.1:509-763	JAOEGS010121811.1:956-1211
	Alcedinidae	Halcyon malimbica			JANHZY010099841.1:654-908	JANHZY010099841.1:1119-1400			JANHZY010016014.1:2659-2928	JANHZY010016014.1:3082-3359
	Alcedinidae	Megaceryle maxima		JANHGN010029056.1:186-467			JANHGN010015773.1:2546-2815	JANHGN010015773.1:2979-3256
	Alcedinidae	Megaceryle torquata			JANIJG010169172.1:400-654	JANIJG010169172.1:866-1147	JANIJG010168263.1:2657-2926	JANIJG010168263.1:2190-2467
	Alcedinidae	Todiramphus chloris	JANVCC010010221.1:5506-5252	JANVCC010010221.1:4743-5024					JANVCC010009614.1:477-746	JANVCC010009614.1:915-1192
	Alcedinidae	Todiramphus saurophagus	JANIMW010216362.1:237-491	JANIMW010216362.1:719-1000	JANIMW010210232.1:2211-2465	JANIMW010210232.1:2692-2973			JANIMW010210232.1:516-786	JANIMW010210232.1:72-349
	Coraciidae	Eurystomus gularis		VZZY01018652.1:791-1072
	Momotidae	Baryphthengus martii				VWZK01019955.1:114-395	VWZK01015486.1:626-895	VWZK01015486.1:142-419	VWZK01005488.1:2163-2432	VWZK01005488.1:1642-1919
Falconiformes	Falconidae	Falco biarmicus					EF370989.1:1-269	EF370989.1:492-730
	Falconidae	Falco cherrug		NW_004994589.1:36013-36294			NW_004994589.1:41283-41552	NW_004994589.1:41586-41837
	Falconidae	Falco eleonorae					JN613254.1:1-267	JN613254.1:469-707
	Falconidae	Falco femoralis		JAOPJR010002374.1:1129-1410			EF370988.1:1-269	EF370988.1:479-717
	Falconidae	Falco naumanni	NW_024427353.1:52878-53132	NW_024427353.1:54805-55086			EU107667.1:1-270, NW_024427353.1:48984-48715	NW_024427353.1:48193-48462
	Falconidae	Falco peregrinus	NW_004930010.1:18302-18556	NW_004930010.1:16854-17135			NW_004930010.1:21058-21323	NW_004930010.1:21679-21948
	Falconidae	Falco tinnunculus					EF370987.1:1-269	EF370987.1:517-755
Psittaciformes	Cacatuidae	Cacatua alba					JANEMJ010003753.1:1056-1325	JANEMJ010003753.1:105-369
	Cacatuidae	Cacatua ducorpsii	JAOEHO010003301.1:2775-3029	JAOEHO010003301.1:3716-3997			JAOEHO010003301.1:1036-1305	JAOEHO010003301.1:99-363
	Cacatuidae	Cacatua moluccensis					JAOEHW010001950.1:1210-1479	JAOEHW010001950.1:269-533
	Cacatuidae	Eolophus roseicapilla						WBNI01004592.1:5894-6158
	Cacatuidae	Lophochroa leadbeateri					JAAAKP020004472.1:1323-1592	JAAAKP020004472.1:382-646
	Cacatuidae	Nymphicus hollandicus	WTXV02004462.1:3585-3839	WTXV02004462.1:4486-4767			WTXV01046977.1:467-736	WTXV01046977.1:1446-1710
	Psittacidae	Agapornis roseicollis					NDXB01007828.1:904-1173	NDXB01007828.1:102-363
	Psittacidae	Amazona autumnalis	JANDJX010007366.1:1043-1297	JANDJX010007366.1:1397-1678			JANDJX010046668.1:2020-2289	JANDJX010046668.1:772-1053
	Psittacidae	Anodorhynchus hyacinthinus	WOUG02117075.1:407-661	WOUG02117075.1:18-299			WOUG02107868.1:1625-1894	WOUG02107868.1:553-834
	Psittacidae	Ara ararauna	JAAAKF010043001.1:3008246-3008500	JAAAKF010043001.1:3008609-3008890			JAAAKF010046021.1:105-368	JAAAKF010046021.1:1324-1605
	Psittacidae	Bolborhynchus lineola						JAOEHX010009793.1:823-1104
	Psittacidae	Cyanopsitta spixii	JANBPP010002069.1:3772-4026	JANBPP010002069.1:4134-4415			JANBPP010002069.1:2061-2330	JANBPP010002069.1:866-1147
	Psittacidae	Diopsittaca nobilis	JANEXE010003074.1:4415-4669	JANEXE010003074.1:4780-5061				JANEXE010003074.1:884-1165
	Psittacidae	Eupsittula cactorum	JANDAZ010007779.1:3130-3384	JANDAZ010007779.1:3497-3778			JANDAZ010007779.1:1609-1878	JANDAZ010007779.1:382-663
	Psittacidae	Guaruba guarouba	JAABOC020003936.1:4523-4777	JAABOC020003936.1:4888-5169			JAABOC020003936.1:2949-3218	JAABOC020003936.1:961-1242
	Psittacidae	Lorius garrulus	JAAAKI020004130.1:3104-3358	JAAAKI020004130.1:3461-3742				JAAAKI010064445.1:18128270-18128530
	Psittacidae	Melopsittacus undulatus	NW_022993939.1:155389-155643	NW_022993939.1:155747-156028			NW_022993939.1:153796-154065	NW_022993939.1:152935-153198
	Psittacidae	Myiopsitta monachus						JAESHU010000285.1:2043012-2043293
	Psittacidae	Pionites leucogaster	JAOEIA010004164.1:912-1166	JAOEIA010004164.1:1282-1563			JAOEIA010073404.1:255-524	JAOEIA010073404.1:1339-1620
	Psittacidae	Pionus maximiliani					JANEMH010012342.1:2147-2416	JANEMH010012342.1:885-1166
	Psittacidae	Primolius couloni	JANDJU010002905.1:2441-2695	JANDJU010002905.1:2803-3084				JANDJU010002905.1:222-503
	Psittacidae	Probosciger aterrimus					VYZH01013048.1:950-1219	VYZH01013048.1:56-337
	Psittacidae	Psilopsiagon aurifrons						JAOEHY010002286.1:211-492
	Psittacidae	Psittacara holochlorus	JANDAY010003928.1:3264-3518	JANDAY010003928.1:3617-3898				JANDAY010003928.1:1020-1301
	Psittacidae	Psitteuteles goldiei	JAAAKH020004019.1:2853-3107	JAAAKH020004019.1:3210-3491			JAAAKH020004019.1:1182-1451	JAAAKH020004019.1:673-933
	Psittacidae	Pyrrhura frontalis	JAAAKN020002642.1:1107-1361	JAAAKN020002642.1:1470-1751				JAAAKN010044683.1:411-692
	Psittacidae	Trichoglossus euteles					JAOEHP010002685.1:1119-1388	JAOEHP010002685.1:592-852
	Strigopidae	Strigops habroptila	NW_022651056.1:54031-54285	NW_022651056.1:54847-55128			NW_022651056.1:51807-52076	NW_022651056.1:50815-51083
